# Supplementary material for: Calibrating the tree of vipers under the fossilized birth-death model
Source: Sci Rep. 2019 Apr 2;9:5510. doi: 10.1038/s41598-019-41290-2 (PMC6445296; doi:10.1038/s41598-019-41290-2)
Supplement: Supplementary file 2 — Additional Dataset 1 [file 41598_2019_41290_MOESM2_ESM.zip]

Archive with 6 entries (6 files):
- Viperinae_Azemiopinae_Crotalinae.nex
- Viperinae_Azemiopinae_Crotalinae.tre
- Viperinae_Azemiopinae_Crotalinae.xml
- Viperinae_FBD.nex
- Viperinae_FBD.tre
- Viperinae_FBD.xml
