# Supplementary material for: Calibrating the tree of vipers under the fossilized birth-death model
Source: Sci Rep. 2019 Apr 2;9:5510. doi: 10.1038/s41598-019-41290-2 (PMC6445296; doi:10.1038/s41598-019-41290-2)
Supplement: Supplementary file 2 — Additional Dataset 1 [file 41598_2019_41290_MOESM2_ESM.zip › Viperinae_Azemiopinae_Crotalinae.nex]

#NEXUS
begin taxa;
	dimensions ntax=282;
	taxlabels
	Agkistrodon_bilineatus
	Agkistrodon_contortrix
	Agkistrodon_howardgloydi
	Agkistrodon_piscivorus
	Agkistrodon_taylori
	Atheris_ceratophora
	Atheris_chlorechis
	Atheris_nitschei
	Atheris_squamigera
	Atropoides_mexicanus
	Atropoides_nummifer
	Atropoides_occiduus
	Atropoides_olmec
	Atropoides_picadoi
	Azemiops_feae
	Bitis_arietans
	Bitis_atropos
	Bitis_caudalis
	Bitis_cornuta
	Bitis_gabonica
	Bitis_nasicornis
	Bitis_peringueyi
	Bitis_rhinoceros
	Bitis_rubida
	Bitis_worthingtoni
	Bitis_xeropaga
	Bothriechis_aurifer
	Bothriechis_bicolor
	Bothriechis_guifarroi
	Bothriechis_lateralis
	Bothriechis_marchi
	Bothriechis_nigroviridis
	Bothriechis_rowleyi
	Bothriechis_schlegelii
	Bothriechis_supraciliaris
	Bothriechis_thalassinus
	Bothrocophias_hyoprora
	Bothrocophias_microphthalmus
	Bothrops_alternatus
	Bothrops_ammodytoides
	Bothrops_asper
	Bothrops_atrox
	Bothrops_bilineatus
	Bothrops_brazili
	Bothrops_chloromelas
	Bothrops_cotiara
	Bothrops_diporus
	Bothrops_erythromelas
	Bothrops_fonsecai
	Bothrops_insularis
	Bothrops_itapetiningae
	Bothrops_jararaca
	Bothrops_jararacussu
	Bothrops_leucurus
	Bothrops_moojeni
	Bothrops_osbornei
	Bothrops_pauloensis
	Bothrops_pubescens
	Bothrops_pulchra
	Bothrops_punctatus
	Bothrops_taeniatus
	Calloselasma_rhodostoma
	Causus_defilippii
	Causus_lichtensteinii
	Causus_resimus
	Causus_rhombeatus
	Cerastes_cerastes
	Cerastes_gasperettii
	Cerrophidion_godmani
	Cerrophidion_petlalcalensis
	Cerrophidion_tzotzilorum
	Cerrophidion_wilsoni
	Crotalus_adamanteus
	Crotalus_aquilus
	Crotalus_armstrongi
	Crotalus_atrox
	Crotalus_basiliscus
	Crotalus_catalinensis
	Crotalus_cerastes
	Crotalus_durissus
	Crotalus_enyo
	Crotalus_horridus
	Crotalus_intermedius
	Crotalus_lepidus
	Crotalus_mitchellii
	Crotalus_molossus
	Crotalus_oreganus
	Crotalus_polystictus
	Crotalus_pricei
	Crotalus_pusillus
	Crotalus_ravus
	Crotalus_ruber
	Crotalus_scutulatus
	Crotalus_simus
	Crotalus_tancitarensis
	Crotalus_tigris
	Crotalus_transversus
	Crotalus_triseriatus
	Crotalus_viridis
	Crotalus_willardi
	Daboia_mauritanica
	Daboia_palaestinae
	Daboia_russelii
	Deinagkistrodon_acutus
	Echis_borkini
	Echis_carinatus
	Echis_coloratus
	Echis_jogeri
	Echis_khosatzkii
	Echis_leucogaster
	Echis_ocellatus
	Echis_omanensis
	Echis_pyramidum
	Eristicophis_macmahoni
	Garthius_chaseni
	Gloydius_blomhoffii
	Gloydius_brevicaudus
	Gloydius_halys
	Gloydius_intermedius
	Gloydius_saxatilis
	Gloydius_shedaoensis
	Gloydius_strauchi
	Gloydius_tsushimaensis
	Gloydius_ussuriensis
	Hypnale_hypnale
	Hypnale_nepa
	Hypnale_zara
	Lachesis_acrochorda
	Lachesis_muta
	Lachesis_stenophrys
	Macrovipera_lebetina
	Macrovipera_schweizeri
	Mixcoatlus_barbouri
	Mixcoatlus_browni
	Mixcoatlus_melanurus
	Montivipera_albizona
	Montivipera_latifii
	Montivipera_raddei
	Montivipera_wagneri
	Montivipera_xanthina
	Ophryacus_undulatus
	Ovophis_convictus
	Ovophis_monticola
	Ovophis_okinavensis
	Ovophis_tonkinensis
	Ovophis_zayuensis
	Porthidium_arcosae
	Porthidium_dunni
	Porthidium_lansbergii
	Porthidium_nasutum
	Porthidium_ophryomegas
	Porthidium_porrasi
	Porthidium_yucatanicum
	Proatheris_superciliaris
	Protobothrops_cornutus
	Protobothrops_dabieshanensis
	Protobothrops_elegans
	Protobothrops_flavoviridis
	Protobothrops_himalayanus
	Protobothrops_jerdonii
	Protobothrops_kaulbacki
	Protobothrops_mangshanensis
	Protobothrops_maolanensis
	Protobothrops_mucrosquamatus
	Protobothrops_sieversorum
	Protobothrops_tokarensis
	Protobothrops_trungkhanhensis
	Protobothrops_xiangchengensis
	Pseudocerastes_fieldi
	Sistrurus_catenatus
	Sistrurus_miliarius
	Trimeresurus_albolabris
	Trimeresurus_andersonii
	Trimeresurus_borneensis
	Trimeresurus_cantori
	Trimeresurus_cardamomensis
	Trimeresurus_erythrurus
	Trimeresurus_fasciatus
	Trimeresurus_flavomaculatus
	Trimeresurus_gracilis
	Trimeresurus_gramineus
	Trimeresurus_gumprechti
	Trimeresurus_hageni
	Trimeresurus_insularis
	Trimeresurus_kanburiensis
	Trimeresurus_macrops
	Trimeresurus_malabaricus
	Trimeresurus_malcolmi
	Trimeresurus_mcgregori
	Trimeresurus_medoensis
	Trimeresurus_popeiorum
	Trimeresurus_puniceus
	Trimeresurus_purpureomaculatus
	Trimeresurus_rubeus
	Trimeresurus_schultzei
	Trimeresurus_septentrionalis
	Trimeresurus_sichuanensis
	Trimeresurus_stejnegeri
	Trimeresurus_sumatranus
	Trimeresurus_tibetanus
	Trimeresurus_trigonocephalus
	Trimeresurus_truongsonensis
	Trimeresurus_venustus
	Trimeresurus_vogeli
	Trimeresurus_yunnanensis
	Tropidolaemus_wagleri
	Vipera_ammodytes
	Vipera_aspis
	Vipera_berus
	Vipera_eriwanensis
	Vipera_ursinii
	Agkistrodon_russeolus
	Atheris_barbouri
	Atheris_desaixi
	Atheris_hispida
	Bitis_albanica
	Bitis_armata
	Bitis_inornata
	Bitis_parviocula
	Bitis_schneideri
	Bothriechis_nubestris
	Bothrops_neuwiedi
	Bothrops_oligolepis
	Causus_bilineatus
	Causus_maculatus
	Cerastes_vipera
	Montivipera_bornmuelleri
	Montivipera_bulgardaghica
	Pseudocerastes_persicus
	Trimeresurus_buniana
	Trimeresurus_fucatus
	Trimeresurus_honsonensis
	Trimeresurus_nebularis
	Tropidolaemus_subannulatus
	Vipera_dinniki
	Vipera_seoanei
	Vipera_walser
	Bothrops_barnetti
	Daboia_siamensis
	Montivipera_kuhrangica
	Vipera_altaica
	Vipera_anatolica
	Vipera_kaznakovi
	Vipera_lotievi
	Vipera_orlovi
	Vipera_renardi
	Atheris_mabuensis
	Atheris_matildae
	Atheris_rungweensis
	Bothrocophias_campbelli
	Bothrops_alcatraz
	Bothrops_caribbaeus
	Bothrops_lanceolatus
	Bothrops_lojanus
	Bothrops_lutzi
	Bothrops_marajoensis
	Bothrops_marmoratus
	Bothrops_matogrossensis
	Bothrops_pictus
	Crotalus_cerberus
	Crotalus_culminatus
	Crotalus_ericsmithi
	Crotalus_lannomi
	Crotalus_stejnegeri
	Crotalus_totonacus
	Crotalus_tzabcan
	Gloydius_lijianlii
	Gloydius_liupanensis
	Gloydius_monticola
	Lachesis_melanocephala
	Macrovipera_razii
	Porthidium_hespere
	Pseudocerastes_urarachnoides
	Trimeresurus_sabahi
	Trimeresurus_wiroti
	Vipera_barani
	Vipera_graeca
	Vipera_latastei
	Vipera_monticola
	Vipera_transcaucasiana
	Atropoides_indomitus
	Gloydius_rickmersi
;
end;
begin characters;
	dimensions nchar=12235;
	format datatype=dna missing=? gap=-;
	matrix
	Agkistrodon_bilineatus	KSCTGGCCTAACACACAATTAAATTACCAATTGTTCGCCAAACAACTACGAGTATACTTAAAACTTAAAAGACTTGACGGTGCTTCACCACGCCCTAGAGGAGCCTGTCCAATAACCGATAATCCAYGATTAACCCAMCCCCCTCTTGCCAACAGTCTATATACCGCCGTCGCCAGCTTACCTTGTAAAAGAAATAAAGTGAGCTAAATAGTACCACTAAAACGACAGGTCGAGGTGTAACTCATGAAGGGG-TTAAGATGGGCTACATTCTCACCGAGAATACGAACAACACTATGAAACTAGTCTTTAAAGGCGGATTTAGCAGTAAGATAAGAATAAAAAGCTTAACTGAACATAACGCAATGAAGTGCGTACACACCGCCCGTCATCCCTGCCAC…
	Agkistrodon_contortrix	GCCTAGCCAAACACACAATTAAATTACCAATTGTTCGCCAAACAACTACGAGTATACTTAAAACTTAAAAGACTTGACGGTACTTCACCACACCCTAGAGGAGCCTGTCTAATAACCGATAATCCACGATTAACCCAACCCCCTCTTGCCAACAGTCTATATACCGCCGTCGCCAGCTTACCTTGTAAAAGAAATATAGTGAGCTAAATAGTACCACTAAAACGACAGGTCGAGGTGTAACTAATGAAGGGT--TAAGATGG-CTACATTCTCACCGAGAACACGAACAATACTATGAAATTAGTACTTAAAGGCGGATTTAGCAGTAAGATAAGAATAAAAAGCTTAACTGAACATAACGCAATGAAGTGCGTACACACCGCCCGTCATCCCTGCCAC…
	Agkistrodon_howardgloydi	GCCTGGCCTAACACACAATTAAATTACCAATTGTTCGCCAAACAACTACGAGTATACTTAAAACTTAAAAGACTTGACGGTGCTTCACCACGCCCTAGAGGAGCCTGTCCAATAACCGATAATCCACGATTAACCCAACCCCCTCTTGCCAACAGTCTATATACCGCCGTCGCCAGCTTACCTTGTAAAAGAAATAAAGTGAGCTAAATAGCACCACTAAAACGACAGGTCGAGGTGTAACTCATGAAGGGG-CTAAGATGGGCTACATTCTCACCGAGAATACGAACAACACTATGAAACTAGTCTTTAAAGGCGGATTTAGCAGTAAGATAAGAATAAAAAGCTTAACTGAACATAACGCAATGAAGTGCGTACACACCGCCCGTCATCCCTGCCAC…
	Agkistrodon_piscivorus	GCCTGGCCTAACACACAATTAAATTACCAATTGTTCGCCAAACAACTACGAGTATACTTAAAACTTAAAAGACTTGACGGTACTTCACCACGCCCTAGAGGAGCCTGTCCAATAACCGATAATCCACGATTAACCCAACCCCCTCTTGCCAACAGTCTATATACCGCCGTCGCCAGCTTACCTTGTAAAAGAAATAAAGTGAGCTAAATAGTACCACTAAAACGACAGGTCGAGGTGTAACTCATGAAGGGG-CTAAGATGGGCTACATTCTCACCGAGAAAACGAACAACACTATGAAACTAGTCTTTAAAGGCGGATTTAGCAGTAAGATAAGAATAAAAAGCTTAACTGAACATAACGCAATGAAGTGCGTACACACCGCCCGTCATCCCTGCCAC…
	Agkistrodon_taylori	GCCTGGCCTAACACACAATTAAATTACCAATTGTTCGCCAAACAACTACGAGTATACTTGAAACTTAAAAGACTTGACGGTGCTTCACCACGCCCTAGAGGAGCCTGTCCAATAACCGATAATCCAYGATTAACCCAACCCCCTCTTGCCAACAGTCTATATACCGCCGTCGCCAGCTTACCTTGTAAAAGAAATAAAGTGAGCTAAATAGTACCACTAAAACGACAGGTCGAGGTGTAACTCATGAAGGGG-CTAAGATGGGCTACATTCTCACCGAGAATACGAACAACACTATGAAACTAGTCTTCAAAGGCGGATTTAGCAGTAAGATAAGAATAAAAAGCTTAACTGAACATAACGCAATGAAGTGCGTACACACCGCCCGTCATCCCTGCCAC…
	Atheris_ceratophora	ACCCAACCCAATACACAGTTAAAACACCAATTGTTCGCCAAATAACTACGAGTTAACTTAAAACTTAAAAGACTTGACGGTGCTTCATCACAACCTAGAGGAGCCTGTCTAATAACCGATAACCCACGATTAACCCAACCCACTCTTGCCAACAGTCTATATACCACCGTCGCAAGCTTACCTTATAAAAGAAACAAAGTGAGCTAAATAGTACCACTAAAACGACAGGTCGAGGTGTAACCTATGAGAGGG-TAAAGATGGGCTACATTCTCACAGAGAATACGAATAACACTATGAACATAGTGTTTGAAGGAGGATTTAGCAGTAAGATAGGAATAWAACACCTAACTGAATATAACGCAATGAGGTGCGTACACACCGCCCGTCACCCCTGCCTA…
	Atheris_chlorechis	-------------------------------------------------------------ACATTAAAAGACTTGACGGTGCTTCATCACGACCTAGAGGAGCCTGTCTAACAACCGATAATCCACGATTAACCCAACCCACTCTCGCCAACAGTCTATATACCACCGTCGCAAGCTTACCTTATAAAAGAAACGAAGTAAACTAAATAGTACCACTAAAACGACAGGTCGAGGTGTAACCCATGAGCGGG-TTAAGATGGGCTACATTCTCCCAGAGAATACGAATAACACTATGAACATGGTGATTGAAGGAGGATTTAGCAGTAAGATAGGGATAAAATACCTAACTGAATATAACGCAATGAAGTGCGTACACACCGCCCGTCACCCCTGCCTA…
	Atheris_nitschei	ACCCAACTT-ACATACAATTAAGATACCAATTGTTCGCCAAACAACTACGAGTTAACTTAAAACTTAAAAGACTTGACGGTGCTTCATCACAACCTAGAGGAGCCTGTCTAATAACCGATAACCCACGATTAACCCAACCTACTCTTGCCAACAGTCTATATACCACCGTCGCAAGCTTACCTTATAAAAGAAACAAAGTGAGCTAAACAGTACCACTAAAACGACAGGTCGAGGTGTAACTCATGAATAGG-TAAAGATGGGCTACATTCTCCCAGAGAATACGAATAATACTATGAACATAGTAATTGAAGGAGGATTTAGCAGTAAGATAGGAATAAAACGCCTAACTGAATATAACGCAATGAAGTGCGTACACACCGCCCGTCACCCCTGCCTA…
	Atheris_squamigera	---------------------------------------AAACAACTACGAGTTAACTTAAAACTTAAAAGACTTGACGGTGCTTCACCACAACCTAGAGGAGCCTGTCTGATAACCGATAACCCACGATTAACCCAACCCACTCTTGCCAACAGTCTATATACCACCGTCGCAAGCTTACCTTATAAAAGAAACAAAGTGAGCTAAACAGTACCACTAAAACGACAGGTCGAGGTGTAACCTATGAGAGGG-TAAAGATGGACTACATTCTCCCAGAGAATACGAATAACACTATGAACATAGTGTTTGAAGGTGGATTTAGCAGTAAGATAGGAATAAAATACCTAACTGAATATAACGCAATGAAGTGCGT-------------------------…
	Atropoides_mexicanus	GCCTAGCCTAACACACAATTAAACTACCAATTGTTCGCCAAACAACTACGAGTATACTTAAAACTTAAAAGACTTGACGGTACTTCACCACGCCCTAGAGGAGCCTGTCTAACAACCGACAATCCACGATTAACCCAACCCCTCCTTGCCAACAGTCTATATACCGCCGTCGCCAGCCTACCTTGTAAAAGAAATAAAGTAGGCTAAACAGTACCACTAAAACGACAGGTCGAGGTGTAACTCATGAAGGGGACTAAGATGGGCTACATTCTCACCGAGCATACGAATAACACTATGAAATTAGTCTTTAAAGGCGGATTTAGCAGTAAGATAAGAATAAAACACTTAACTGAACATAACGCAATGAAGTGCGCACACACCGCCCGTCATCCCTGCCAC…
	Atropoides_nummifer	GCCTAGCCTAACACACAATTAAACTACCAATTGTTCGCCAAACAACTACGAGTATACTTAAAACTTAAAAGACTTGACGGTACTTCACCACGCCCTAGAGGAGCCTGTCTAACAACCGACAATCCACGATTAACCCAGCCCCTCCTTGCCAACAGTCTATATACCGCCGTCGCCAGCCTACCTTGTAAAAGAAATAAAGTAGACTAAACAGTACCACTAAAACGACAGGTCGAGGTGTAACTCATGAAGGGGACTAAGATGGGCTACATTCTCACCGAGCATACGAATAACACTATGCAATTAGTCTTTAAAGGCGGATTTAGCAGTAAGATAAGAATAAAACACTTAACTGAACATAACGCAATGAAGTGCGCACACACCGCCCGTCATCCCTGCCAC…
	Atropoides_occiduus	GCCTAGCCTAACATACAATTAAACTACCAATTGTTCGCCAAACAACTACGAGTCTACTTAAAACTTAAAAGACTTGACGGTACTTCACCACGCCCTAGAGGAGCCTGTCTAACAACCGACAATCCACGATTAACCCAACCCCTCCTCGCCAACAGTCTATATACCGCCGTCGCCAGCCTACCTTGTAAAAGAAATAAAGTAGACTAAACAGTACCACTAAAACGACAGGTCGAGGTGTAACTTATGAAGGGGACTAAGATGGGCTACATTCTCACCGAGCATACGAACAACACTATGAAACTAGTCTTTAAAGGCGGATTTAGCAGTAAGATAAGGATAAAACACTTATCTGAACACAACGCAATGAAGTGCGCACACACCGCCCGTCATCCCTGCCAC…
	Atropoides_olmec	GCCTAGCCTAACACACAATTAAATTACCAATTGTTCGCCAAACAACTACGAGTATACTTAAAACTTAAAAGACTTGACGGTACTTCACCACGCCCTAGAGGAGCCTGTCTAACAACCGACAATCCACGATTAACCCAACCCCTCCTTGCCAACAGTCTATACACCGCCGTCGCCAGCCTACCTTGTAAAAGAAATAAAGTAGACTAAACAGTACCACTAAAACGACAGGTCGAGGTGTAACTCATGAAGGGGACTAAGATGGGCTACATTCTCATCGAGCATACGAATAACACTATGAAATTAGTCTTTAAAGGCGGATTTAGCAGTAAGATAAGAATAAAACACTTAACTGAACATAACGCAATGAAGTGCGCACACACCGCCCGTCATCCCTGCCAC…
	Atropoides_picadoi	GCCCAACCTAACACGCAATTAAACTACCAATTGCTCGCCAAACAACTACGAGTATACTTAAAACTTAAAAGACTTGACGGTACTTCACCACGCCCTAGAGGAGCCTGTCTAATAACCGACAATCCACGATTAACCCAACCCCTCCTTGCCAACAGTCTATATACCGCCGTCGCCAGCCTACCTTGTAAAAGAAATAAAGTAGGCTAAACAGTATCACTAAAACGACAGGTCGAGGTGTAACTCATGAAGGGGACTAAGATGGGCTACATTCTCACCGAGCATACGAATAACACTATGAAGTTAGTCTTTAAAGGCGGATTTAGCAGTAAGATAAGAATAGAACACCTAACTGAACATAACGCAATGAAGTGCGCACACACCGCCCGTCATCCCTGCCAC…
	Azemiops_feae	--------------------------------GTTCGCCAAACAACTACGAGTTAACTTAAAACTTAAAAGACTTGACGGTGCTTCATCACAACCTAGAGGAGCCTGTCTAACAACCGACAACCCACGATTAACCCAACCCTTTCTTGCCAACAGTCTATATACCGCCGTCGCCAGCTTACCTTGTAAAGGAAATATAGTGAGCTAAATAGTACCACTAAAACGACAGGTCGAGGTGTAACCAATGAAAAGGATCAAGATGGGCTACATTCTCCCCGAGAATACGAATAACACTATGAAATTAGTGCTTGAAGGCGGATTTAGCAGTAAGATAAGAATAAAACACTTAACTGAACATATAGCAATGAAGTGCGTACACACCGCCCGTCATCCCTGCAAA…
	Bitis_arietans	ACCCAACCCAACATACAATCAAATTACCAATTGTTCGCCAAACAACTACGAGTTAACTTAAAACTTAAAAGACTTGACGGTACTTCACCACAACCTAGAGGAGCCTGTCTAATAACCGATAACCCACGTTTAACCCAACCCCCTCTTGCCAACAGTCTATATACCACCGTCGCAAGCTTACCTTGTAAAAGAAACAAAGTAAGCTAAATAGCATCACTAAAACGACAGGTCGAGGTGTAACTCATGAGCGGGACCTAGATGGGCTACATTCTCTTGGAGAATACGAACAACACCACGAACTAGGTGTTTGAAGGAGGATTTAGCAGTAAGATGGGGATAAAATACCCAACTGAACACAACGCAATGAAGTGCGTACACACCGCCCGTCACCCCTGTAAC…
	Bitis_atropos	------------------------------TTGTTCGCCAAACAACTACGAGTTAACTTAAAACTTAAAAGACTTGACGGTACTTCATCACCACCTAGAGGAGCCTGT-TAACAACCGACAACCCACGATTAACCCAACCCCCTCTTGCCAACAGTCTATATACCGCCGTCGCAAGCTTACCTTGTAAGAGAACTAAAGTAAGCTCAACAGTACCACTAAAACGACAGGTCGAGGTGTAACTCATGAGTGGGACCCAGATGGGCTACATTCTCCTAGAGAATACGAACAACACTACGAACTTAGTGGTTGAAGGAGGATTTAGAAGTAAGATGGGCATAAAATACCCAACTGAACATAGCGCAATGAAGTGCGTACACACCGCCCGTCACCCCTGCCAT…
	Bitis_caudalis	------------------------------TTGTTCGCCAAACAACTACGAGTTAACTTAAAACTTAAAAGACTTGACGGTGCTTCATAACCACCTAGAGGAGCCTGTCTGATAACCGACAACCCACGTTTAACCCAACCCCCCCTTGCCAACAGTCTATATACCGCCGTCGCAAGCTTACCTTGTAAAAGGAATAAAGTAAGCTGAATAGTACCACTAATACGACAGGTCGAGGTGTAACCCATGGGGGGG-CCTAGATGGGCTACATTCTCGTAGAG-ATACGGATATTACCATCAACTTAGTAATTGAAGAAGGATTTAGAAGTAAGATGGGAACAGAATGCCCAACTGAACACAACGCAATGAAGTGCGTACACACCGCCCGTCACCCCTGCCGA…
	Bitis_cornuta	------------------------------TTGTTCGCCAAACAACTACGAGTTAACTTAAAATTAAAAGACTTGTACGGTACTTCATCACCACCTAGAGGAGCCTGTCTAATAACCGACAACCCACGATTAACCCAACCCCCTCTTGCCAACAGTCTATATACCGCCGTCGCAAGCTTACCTTGTAAAAGAACGAAAGTAAGCTCAATAGTACCACTAAAACGACAGGTCGAGGTGTAACCCATGAGCGGGACCTAGATGGGCTACATTCTCCTAGAGAATACGAATAACACTACGAACTTAGTGGTTGAAGGAGGATTTAGAAGTAAGATGGGCATAAAATACCCAACTGAACATAACGCAATGAAGTGCGTACACACCGCCCGTCACCCCTGCCTA…
	Bitis_gabonica	------------------------------TTGTTCGCCAAACAACTACGAGTTAACTTAAAACTTAAAAGACTTGACGGTGCTTCACCACAGCCTAGAGGAGCCTGTCTAATAACCGACAACCCACGATTAACCCAACCCCCTCTTGCCAACAGTCTATA-ACCGCCGTCGCAAGCTTACCTTGTAAAAGAAATAAAGTGAGCCTAATAGCACCACTAAGACGACAGGCCGAGGTGTAACCTATGAGGAGGACCCAGATGGGCTACATTCTCTTAGAG-ATACGAATAACACTTTGAACCAAGTGTTTGAAGGAGGATTTAGAAGTAAGCTAGGAATAAAATACCTAACTGAACACAACGCAATGAAGTGCGTACACACCGCCCGTCACCCCTGCCAA…
	Bitis_nasicornis	ACCCAACTCAACACACAATTAAAGTACCAATTGTTCGCCAAACAACTACGAGTTAACTTAAAACTTAAAAGACTTGACGGTGCTTCACCACAGCCTAGAGGAGCCTGTCTAATAACCGACAACCCACGATTAACCCAACCCTCTCTTGCCAACAGTCTATATACCGCCGTCGTAAGCTTACCTTGTAAAAGAAATAAAGTGAGCTTAATAGCACCACTAAAACGACAGGCCGAGGTGTAACCTATGAGCGGGACCCAGATGGGCTACATTCTCCTAGAG-ATACGAATAACACTTCGAACTAAGTGATTGAAGAAGGATTTAGAAGTAAGCTAGGAATAAAATACCTAACTGAACACAACGCAATGAAGCGCGTACACACCGCCCGTCACCCCTGCAAC…
	Bitis_peringueyi	ACCTAGCCCAACATACAATTAAAGTACCAATTGTTCGCCAAACAACTACGAGTTAACTTAAAACTTAAAAGACTTGACGGTGCTTCATAACCACCTAGAGGAGCCTGTCTAATAACCGACAACCCACGTTTAACCCAACCCCCCCTTGCCAACAGTCTATATACCGCCGTCGCAAGCTTACCTTGTAAAAGGAGTAAAGTAAGCTAAATAGTACCACTAATACGACAGGTCGAGGTGTAACTCATGGGTGGGACCCAGATGGGCTACATTCTCATAGAG-ATACGGATATTACCACCAACTAAGTAATTGAAGGAGGATTTAGAAGTAAGATGGGAACAAAATACCCAACTGAACACAACGCAATGAAGTGCGTACACACCGCCCGTCACCCCTGTCAA…
	Bitis_rhinoceros	------------------------------TTGTTCGCCAAACAACTACGAGTTAACTTAAAACTTAAAAGACTTGACGGTGCTTCACCACGGCCTAGAGGAGCCTGTCTAATAACCGATAACCCACGATTAACCCAACCCTCTCTTGCCAACAGTCTATATACCGCCGTCGTAAGCTTACCTTGTAAAAGAATTAAAGTGAGCCCAATAGCACCACTAAGACGACAGGCCGAGGTGTAACCTATGAGCGGGACCCAGATGGGCTACATTCTCTTAGAG-ATGCGAATAACACTTTGAACTAAGTGATTGAAGAAGGATTTAGAAGTAAGCCAGGAATAAAATACCTAACTGAACATAACGCAATGAAGTGCGTACACACCGCCCGTCACCCCTGTCAA…
	Bitis_rubida	------------------------------TTGTTCGCCAAACAACTACGAGTTAACTTAAAACTTAAAAGACTTGACGGTACTTCATCACCACCTAGAGGAGCCTGTCTAATAACCGACAACCCACGATTAACCCAACCCCCTCTTGCCAACAGTCTATATACCGCCGTCGCAAGCTTACCTTGTAAAAGAATTAAAGTAAGCTCAATAGTACCACTAAAACGACAGGTCGAGGTGTAACCCATGAGTGGGACCTAGATGGGCTACATTCTCATAGAGAATACGAATAACACTACGAACTAAGTGTTTGAAGGAGGATTTAGAAGTAAGATGGGCATAAAATACCCAACTGAACATAACGCAATGAAGTGCGTACACACCGCCCGTCACCCCTGCCAA…
	Bitis_worthingtoni	---------------------------------TTCGCCAAACAACTACGAGTTAACTTAAAACTTAAAAGACTTGACGGTACTTCACTACAACCTAGAGGAGCCTGTCC-ATAACCGACAACCCACGATTAACCCAACCCCCTCTTGCCAACAGTCTATATACCACCGTCGTAAGCCTACCTCGTAAGAGCAATAAAGTAAGCCAAATAGCCCTACTAAGACGACAGGTCGAGGTGTAACTTATGAGCGGGACCCAGATGGGCTACACTCTCTAAGAGAACACAAATGACACTACGAATGTAGTATCTGAAGGTGGATTTAGCAGTAAGCCAGGAATAAAACACCTGACTGAACAC--TGCAATGAAGTGCGTACACACCGCCCGTCACCCCTGCTAC…
	Bitis_xeropaga	------------------------------TTGTTCGCCAAACAACTACGAGTTAACTTAAAACTTAAAAGACTTGACGGTGCTTCATC-CAACCTAGAGGAGCCTGTCTAATAACCGACAACCCACGATTAACCCAACCCTCTCTTGCCAACAGTCTATATACCGCCGTCGCAAGCTTACCTTGTAAAAGAACTAAAGTAAGCTCAACAGTACCACTAGAACGACAGGTCGAGGTGTAACTCATGAGCGGG-CCTAGATGGGCTACATTCTCCTAGAGAACACGGATAACACTAAGAAATTAGTAGTTGAAGGAGGATTTAGAAGTAAGATGGGCATAAAATACCCGACTGAACACAACGCAATGAAGTGCGTACACACCGCCCGTCACCCCTGCCAA…
	Bothriechis_aurifer	GCCCAACCTAACACACAATTAAACTACCAATTGTTCGCCAAACAACTACGAGTCCACTTAAAACTTAAAAGACTTGACGGTACTTCACCACGCCCTAGAGGAGCCTGCCTAATAACCGACAACCCACGATTAACCCCACCCCTTCTTGCCAACAGTCTATATACCGCCGTCGCCAGCCTACCTTGTAAAAGAAAAAAAGTAGGCCAAACAGCACCACTAACACGACAGGTCGAGGTGTAACTTATGAAGGGGCCCAAGATGGGCTACATTCTCACCGAGCACACGGACAACACTACGAACTTAGTCTTTAAAGGCGGATTTAGCAGTAAGATAGGAATAAAATACCTAACTGAACATAACGCAATGAAGTGTGTACACACCGCCCGTCATCCCTGTCAC…
	Bothriechis_bicolor	GCCTAACCTAACACACAATTAAACCACCAATTGTTCGCCAAACAACTACGAGTCCACTTAAAACTTAAAAGACTTGACGGTACTTCACCACGCCCTAGAGGAGCCTGTCTAACAACCGACAACCCACGATTAACCCAACCCCCTCTTGCCAACAGTCTATATACCGCCGTCGCCAGCCTACCTTGTAAAAGAAAAAAAGTAGGCCAAATAGCACCACTAACACGACAGGTCGAGGTGTAACTTATGAGGAGGCCCAAGATGGGCTACATTCTCACCGAGCACACGGACAACACTATGAACTTAGTCTTTAAAGGCGGATTTAGCAGTAAGATAGGAATAAAATACCTAACTGAACATAACGCAATGAAGTGTGTACACACCGCCCGTCATCCCTGTCAC…
	Bothriechis_guifarroi	GCCCAACCTAACACACAATTAAATTACCAATTGTTCGCCAAACAACTACGAGTCCACTTAAAACTTAAAAGACTTGACGGTACTTCACCACGCCCTAGAGGAGCCTGTCTAACAACCGACAACCCACGATTAACCCAACCCCCTCTTGCCAACAGTCTATATACCGCCGTCGCCAGCTTACCTTGTAAAAGAAAAAAAGTAAGCCAAATAGCATCACTAGCACGACAGGTCGAGGTGTAACTTATGGGGGGGGCCAAGATGGGCTACATTCTCACCGAGCACACGGACAACACCATGAAATTGGTCTTCAAAGGCGGATTTAGCAGTAAGACAGGAATAGAATACCTGACTGAACACAACGCAATGAAGTGTGTACACACCGCCCGTCATCCCTGCCAC…
	Bothriechis_lateralis	GCCCAACCTAACACACAATTAAATTACCAATTGTTCGCCAAACAACTACGAGTCCACTTAAAACTTAAAAGACTTGACGGTACTCCACCACGCCCTAGAGGAGCCTGTCTAACAACCGACAATCCACGATTAACCCAACCCCCTCTTGCCAACAGTCTATATACCGCCGTCGCCAGCTTACCTTGTAAAAGAAAAAAAGTAAGCCAAATAGCATCACTAACACGACAGGTCGAGGTGTAACTTATGGGGGGGGCTAAGATGGGCTACATTCTCACCGAGCATACGGAAAACACCATGAAAGTGGTCTTCAAAGGCGGATTTAGCAGTAAGACAGGAATAGAATACCTGACTGAACACAACGCAATGAATTTTTTACACACCGCCCGTCATCCCTGCCAC…
	Bothriechis_marchi	GCCCAACCTAACACACAATTAAACTACCAATTGTTCGCCAAACAACTACGAGTCCACTTAAAACTTAAAAGACTTGACGGTACTTCACCACGCCCTAGAGGAGCCTGTCTAATAACCGACAACCCACGATTAACCTAACCTCTTCTTGCCAACAGTCTATATACCGCCGTCGCCAGCCTACCTTGTAAAAGAAAAATAGTAGGCCAAATAGCACCACTAATACGACAGGTCGAGGTGTAACTTATGAAGAGGTCCAAGATGGGCTACATTCTCACCGAGCATACGGACAACACTATGAACTTAGTATTTAAAGGCGGATTTAGCAGTAAGATAGGAATAAAATACCTAACTGAACATAACGCAATGAAGTGTGTACACACCGCCCGTCATCCCTGTCAC…
	Bothriechis_nigroviridis	GCCTAATCTAACACACAATTAAACTACCAATTGTTCGCCAAACAACTACGAGTCCACTTAAAACTTARAAGACTTGACGGTACTTCACCACGCCCTAGAGGAGCCTGTCTAACAACAGATAATCCAYGATCAACCCAACCCCCTCTTGCMAACAGTCTATATACCGCCGTCGCCAGCTTACCTTGTAAAAGAAAAAAAGTAAGCTAAATAGCACCACTAATACGACAGGTCGAGGTGTAACTAATGAGGGGG-ATAAGATGGGCTAYATTCTCACSGAGCATACGGACAACACTACGAAASTAGTCTTCAAAGGCGGATTTAGCAGTAAGACAGGAATAGAATACCCAACTGAACACAACGCAATGAAGTGCGTACACGCCGCCCGTCATCCCTGCCAC…
	Bothriechis_rowleyi	GCCCAACCTAACACACAATTAAATTACCAATTGTTCGCCAAACAACTACGAGTCCACTTAAAACTTAAAAGACTTGACGGTACTTCACCACGCCCTAGAGGAGCCTGTCTAACAACCGACAACCCACGATTAACCCAACCCCTTCTTGCCGACAGTCTATATACCGCCGTCGCCAGCCTACCTTGTAAGAGAAAAAAAGTAGGCCAAATAGCACCACTAACACGACAGGTCGAGGTGTAACTTATGAAGGGGCCCAAGATGGGCTACATTCTCACCGAGCATACGGACAACACTATGAACTTAGTCCTTAAAGGCGGATTTAGCAGTAAGATAGGAATAAAATACCTAACTGAACAGAACGCAATGAAGTGTGTACACACCGCCCGTCATCCCTGTCAC…
	Bothriechis_schlegelii	GCCTGACCTAACAAGCAATTAAATTACCAATTGCTNGCCAAACAACTACGAGTAAACTTAAAACTTAAAAGACTTGACGGTACTTCACCACGCTCTAGAGGAGCCTGTCCAATAACCGACGATCCACGATTAACCCAGCCCCTTCTTGCCAACAGTCTATATACCGCCGTCGCCAGCTTACCTTGTAAAAGAAATAAAGTAAGCTAAATAGCACCACTAAAACGACAGGTCGAGGTGTAACTCATGAARAGGACTAAGATGGGCTACATTC-CACCGGGTATACRAATAGCACTATGAAATTACTCCTTAAAGGCGGATTTAGCAGTAAGATAGGGATAAAACACCTAACTGAACACAACGCAATGAAGTGCGTACACACCGCCCGTCATCCCTGCCAC…
	Bothriechis_supraciliaris	GCCTAACCTAACAGGCAATTAAACTACCAATTGCTCGCCAAACAACTACGAGTAAACTTAAAACTTAAAAGACTTGACGGTACTTCACCACGTCCTAGAGGAGCCTGTCTAATAACCGACAATCCACGATTAACCCAGCCCCTTCTCGCCAACAGTCTATATACCGCCGTCGCCAGCTTACCTTGTAAAAGAAATAAAGTAAGCCAAACAGCACCACTAAAACGACAGGTCGAGGTGTAACTTATGAAGGGGACTAAGATGGGCTACATTC-CACCGGGCATACGAATAAAGCTATGAAATTACTCCTTAAAGGCGGATTTAGCAGTAAGATAGGGATAAAACACCTAACTGAACATAACGCAATGAAGTGCGTACACACCGCCCGTCATCCCTGCCAC…
	Bothriechis_thalassinus	GCCCAACCTAACACACAATTAAACTACCAATTGTTCGCCAAACAACTACGAGTCCACTTAAAACTTAAAAGACTTGACGGTACTTCACCACGCCCTAGAGGAGCCTGTCTAATAACCGACAACCCGCGATTAACCCAACCTCTTCTTGCCAACAGTCTATATACCGCCGTCGCCAGCCTACCTTGTAAAAGAAAAAAAGTAGGCCAAATAGCACCACTAATACGACAGGTCGAGGTGTAACTTATGAAGGGGTCCAAGATGGGCTACATTCTCACCGAGCACACGGACAACACTATGAACTTAGTTTTTAAAGGCGGATTTAGCAGTAAGATAGGAATAAAATACCTAACTGAACATAACGCAATGAAGTGTGTACACACCGCCCGTCATCCCTGTCAC…
	Bothrocophias_hyoprora	GCCTAGCCTAAAACGCAATTAAAATACCAATTGCCCGCCAAACAACTACGAGTACACTTAAAACTTAAAAGACTTGACGGTACTTCACCACACCCTAGAGGAGCCTGTCCAATAACCGACGACCCACGATTAACCCAACCCCCTCTTGCCCCCAGTCTATATACCGCCGTCGCCAGCCTACCTTGTAAAAGAAATAAAGCAGGCCAAACAGTCTTACTAAAACGACAGGTCGAGGTGTAACTCATGAGGCGGACCAAGATGGGCTACACTCTCCCCGAGAATACGAATAACACTATGAAACTAGCCTTTAAAGGTGGATTTAGCAGTAAGATAGGGATAAAACACCTAACTGAACATAACGCAATGAAGTGCGTACACACCGCCCGTCATCCCTGCTAT…
	Bothrocophias_microphthalmus	GCCTAGCCTAACACGCAATTAAACTACCAATTGCCCGCCAAACAACTACGAGTACACTTAAAACTTAAAAGACTTGACGGTACTTCACCACACCCTAGAGGAGCCTGTCCAATAACCGACGACCCGCGATTAACCCAACCCCCTCTTGCCCACAGTCTATATACCGCCGTCGCCAGCCTACCTTGTAAAAGAAATAAAGTAGGCCAAACAGTATCACTAAAACGACAGGTCGAGGTGTAACTCATGAGGAGGACCAAGATGGGCTACACTCTCCCCGAGAATACGGACAACACTATGAAATTAGCCTTTAAAGATGGATTTAGCAGTAAGATAGAAATAAAACGCCTAACTGAACATAGCGCAATGAAGTGCGTACACACCGCCCGTCATCCCTGCCAC…
	Bothrops_alternatus	GCCTAGCCCAACACGCAATTAAATCACCAATTGCCCGCCAAACAACTACGAGTACACTTAAAACTTAAAAGACTTGACGGTACTTCACCACACCCTAGAGGAGCCTGTCTAATAACCGATGACCCACGATTAACCCAACCCCCTCTTGCCCACAGTCTATATACCGCCGTCTACAGCCTACCTTGTAAAAGAGATAAAGTAGGCCAAACAGTACCACTAAAACGACAGGTCGAGGTGTAACTCATGAGAGGGACCAAGATGGGCTACACTCTCCCCGAGAATGCAGAGAACACTATGAAACTAGTCTTTAAAGATGGATTTAGCAGTAAGATAGGGATAAAAAACCTAACTGAACACAACGCAATGAAGTGCGTACACACCGCCCGTCAC---------…
	Bothrops_ammodytoides	GCCTAGCCTAACACGCAGTTAAACTACCTATTGCCCGCCAAACAACTACGAGTATACTTAAAACTTAAAAGACTTGACGGTACTTCACCTCACCCTAGAGGAGCCTGTCTAATAACCGACGACCCACGATTAACCCAACCCCCTCTTGCCTACAGTCTATATACCGCCGTCGTCAGCCTACCTTGTAAAAGAAATAAAGTAGGCCAAACAGCACCACTAAAACGACAGGTCGAGGTGTAACTTATGAGGAGGACCAAGATGGGCTACACTCTCTCCGAGAATACGGAAAACACTACGAAACTAGTCTTTAAAGGTGGATTTAGCAGTAAGATAGGAATAAAATACCTGACTGAACATAACGCAATGAAGTGCGTACACACCGCCCGTCAC---------…
	Bothrops_asper	GCCTAGCCAAACACGCAATTAAACTACCAATTGCCCGCCAAACAACTACGAGTAAACTTAAAACTTAAAAGACTTGACGGTACTTCACCACACCCTAGGGGAGCCTGTCCTATAACCGACGACCCACGATTAACCCAGCCCCCCCTTGCCTACAGTCTATATACCGCCGTCGCCAGCCTACCTTGTAAAAGAAATAAAGTAGGCCAAACAGTACCACTAAAACGACAGGTCGAGGTGTAACTCATGAGGCGGACCCAGATGGGCTGCACTCTCCCCGAGAATACAGAAAACACTACGAAATTAGTCTTTAAAGGTGGATTTAGCAGTAAGATGGAAATAAAACACCCAACTGAACATAACGCAATGAAGTGCGTACACACCGCCCGTCATCCCTGCCAA…
	Bothrops_atrox	GCCTAGCCAAACACGCAATTAAACTACTAATTGCCCGCCAAACAACTACGAGTAAACTTAAAACTTAAAAGACTTGACGGTACTTCACCACACCCTAGAGGAGCCTGTCCAATAACCGACGACCCACGATTAACCCAGCCCCCCCTTGCCTACAGTCTATATACCGCCGTCGCCAGCCTACCTTGTGAAAGAAATAAAGTAGGCCAAACAGTACCACTAAAACGACAGGTCGAGGTGTAACTTATGGGGCGGACCCAGATGGGCTACACTCTCCCCGAGAATACGGAAAACACTACGAAATTAGTCTTTAAAGGTGGATTTAGCAGTAAGCCAGGAATAAAACACCCGACTGAACATAACGCAATGAAGTGCGTACACACCGCCCGTCATCCCTGCTAA…
	Bothrops_bilineatus	GCCTAGCCTAACACGCAATTAAACTACTAATTGCCCGCCAAACAACTACGAGTACACTTAAAACTTAAAAGACTTGACGGTACTTCACTACACCCTAGAGGAGCCTGTCCAATAACCGACGACCCGCGATTAACCCAGCCCCCTCTTGCCCACAGTCTATATACCGCCGTCGCCAGCCTACCTTGTAAAAGAAATAAAGTAGGCCAAACAGTACCACTAAAACGACAGGTCGAGGTGTAACTCATGAGGGGGACCAAGATGGGCTACACTCTCCCCAAGAATACGGAAAACACCATGAAATTGGTCTTTGAAGGTGGATTTAGCAGTAAGATAGAAATAAAACACCTACCTGAACATAACGCAATGAAGTGCGTACACACCGCCCGTCATCCCTGCTAT…
	Bothrops_brazili	---------------CAATTAAACTACCAATTGCCCGCCAAACAACTACGAGTAGACTTAAAACTTAAAAGACTTGACGGTACTTCACTACACCCTAGAGGAGCCTGTCCAATAACCGACGATCCACGATTAACCCAACCCCCCCTCGCCCACAGTCTATATACCGCCGTCGCCAGCCTACCTTGTAAGAGAAATGAAGTAGGCCAAACAGAACCACTAAAACGACAGGTCGAGGTGTAACTTATGGGGGGGACCAAGATGGGCTACACTCTCCCCGAGAATACAGAAAACACTACGAAATTAGTCTTTAAAGGTGGATTTAGCAGTAAGCTAGGAATAAAACACCCAACTGAACACAACGCAATGAAGTGCGTACACACCGCCCGTCATCCCTGCCAA…
	Bothrops_chloromelas	GCCTAGCCTAACACGCAATTAAACTACCAATTGCCCGCCAAACAACTACGAGTATTCTTAAAACTTAAAAGACTTGACGGTACTTCACTACACCCTAGAGGAGCCTGTCCAATAACCGACGACCCGCGATTAACCCAACCCCCCCTTGCCTACAGTCTATATACCGCCGTCGCCAGCCTACCTTGTAAAAGAAATAAAGTAGGCCAAACAGTACCACTAAAACGACAGGTCGAGGTGTAACTCATGGAGGGGACCAAGATGGGCTACACTCTCCCCAAGAATACGGAAGACACTATGAAATTAGTCTTTGAAGGTGGATTTAGCAGTAAGATAGAAATAAAACACCTACCTGAACATAACGCAATGAAGTGCGTACACACCGCCCGTCATCCCTGCTAT…
	Bothrops_cotiara	GCCTAGCTTAACACGCAATTAAACTACCAATTGCCCGCCAAACAACTACGAGTACACTTAAAACTTAAAAGACTTGACGGTACTTCACCACATCCTAGAGGAGCCTGTCTAATAACCGACGACCCGCGATTAACCCAACCCCCTCTTGCCCACAGTCTATATACCGCCGTCACCAGCCTACCTTGTAAAAGAAATAAAGTAGGCCAAACAGTACCACTAAAACGACAGGTCGAGGTGTAACTCATGAGA-GGACCAAGATGGGCTACACTCTCCCCGAGAACACGGAAAACACTATGAAGCTAGTCTTTAAAGGTGGATTTAGCAGTAAGATAGGGATAAAACACCTAACTGAACATAACGCAATGAAGTGCGTACACACCGCCCGTCATCCCTGCCAT…
	Bothrops_diporus	GCCTAGCCTAACACGCAATTAAACTACCAATTGCCCGCCAAACAACTACGAGTACACTTAAAACTTAAAAGACTTGACGGTACTTCACTACACCCTAGAGGAGCCTGTCCAATAACCGACAACCCACGATTAACCCAACCCTCCCTTGCCTACAGTCTATATACCGCCGTCGCAAGCCTACCTCATAAGAGGAATAAAGTAGGCCAAGCAGTGCCACTAAAACGACAGGTCGAGGTGTAACTCATGAGAGGGACCAAGATGGGCTACACTCTCTC-GAGAATACGGAAAAAACCCCGAAATTAGTCTTTAAAGGTGGATTTAGCAGTAAGATAGGAATAAAACACCTAACTGAACATAACGCAATGAAGTGCGTACACACCGCCCGTCATCCCTGCTAC…
	Bothrops_erythromelas	GCCTAGCCTAACACGCAATTAAACTACCAATTGCCCGCCTAACAACTACGAGTATACTTAAAACTTAAAAGACTTGACGGTACTTCACTACACCCTAGAGGAGCCTGTCCAATAACCGACAACCCACGATTAACCCAGCCCTCCCTTGCCTACAGTCTATATACCGCCGTCGCAAGCCTACCTCATAAGAGAAATAAAGTAGACCAAATAGTTCCACTAAAACGACAGGTCGAGGTGTAACTCATGAGAGGGACCAAGATGGGCTACACTCTCCC-GAGAACACGGAAAAGACTCCGAAACTAGTCTTTAAAGGTGGATTTAGCAGTAAGATAGGAATAAAACACCTAACTGAACATAACGCAATGAAGTGCGTACACACCGCCCGTCATCCCTGCCAC…
	Bothrops_fonsecai	GCCTAGCCTAACACGCAATTAAACTACCAATTGCCCGCCAAACAACTACGAGTACACTTAAAACTTAAAAGACTTGACGGTACTTCACCACACCCTAGAGGAGCCTGTCTAATAACCGACGACCCACGATTAACCCAACCCCCTCTTGCCCACAGTCTATATACCGCCGTCACCAGCCTACCTTGTAAAAGAAATAAAGTAGGCCAAACAGTACCGCTAAAACGACAGGTCGAGGTGTAACTCATGAGAGGGACCAAGATGGGCTACACTCTCCCCGAGAACACGGAAAACACTATGAAGCTAGTCTTTAAAGGTGGATTTAGCAGTAAGATAGGGATAAAACACCTAACTGAACATAACGCAATGAAGTGCGTACACACCGCCCGTCATCCCTGCCAT…
	Bothrops_insularis	GCCTAGCCTAACACGCAATTAAACTACCAATTGCCCGCCAAACAACTACGAGTATACTTAAAACTTAAAAGACTTGACGGTACTTCACCACGCCCTAGAGGAGCCTGTCCAATAACCGACGACCCACGATTAACCCAACCCCCCCTTGCCCACAGTCTATATACCGCCGTCGCCAGCCTACCTTGTAAAAGAAATAAAGTAGGCCAAATAGCACCACTAAAACGACAGGTCGAGGTGTAACTCATGAGAGGGACCAAGATGGGCTACACTCTCCCCGAGAATACGGAAAACACTCTGAAATTAGTCTTTAAAGGTGGATTTAGCAGTAAGATAGGGATAAAACACCTAACTGAACATAACGCAATGAAGTGCGAACACACCGCCCGTCATCCCTGCCAC…
	Bothrops_itapetiningae	---------------------AACTACC-ATTGCCCGCCAAACAACTACGAGTACACTTAAAACTTAAAAGACTTGACGGTACTTCACCACGCCCTAGAGGAGCCTGTCTAATAACCGATGACCCACGATTAACCCAACCCCCCCTCGCCTACAGTCTATATACCGCCGTCTACAGCCTACCTTGTAAAAGAGATAAAGTAGGCCAAACAGCACCACTAAAACGACAGGTCGAGGTGTAACTCATGGGGGGGGCCAAGATGGGCTACACTCTCCCCGAGAATACGGAGGACACTACGAAATTAGTCTTTAAAGGTGGATTTAGCAGTAAGGTGGGAATAAAACCCCCAACTGAACATAACGCAATGAAGTGCGTACACACCGCCCGTCATCCCTGCCAT…
	Bothrops_jararaca	GCCTAGCCTAACACGCAATTAAACTACCAATTGCCCGCCAAACAACTACGAGTATACTTAAAACTTAAAAGACTTGACGGTACTTCACCACACCCTAGAGGAGCCTGTCCAATAACCGACGACCCACGATTAACCCAGCCCCCCCTTGCCCACAGTCTATATACCGCCGTCGCCAGCCTACCTTGTAAAAGAAATAAAGTAGGCCAAATAGCACCACTAAAACGACAGGTCGAGGTGTAACTCATGAGAGGGACCAAGATGGGCTACACTCTCCCCGAGAATACGGAAAACACTCTGAAATTAGTCTTTAAAGGTGGATTTAGCAGTAAGATAGGAATAAAACACCTAACTGAACATAACGCAATGAAGTGCGTACACACCGCCCGTCATCCCTGCCAC…
	Bothrops_jararacussu	GCCTAGCCTAACACGCAATTAAACTACCGATTGCCCGCCAAACAACTACGAGTAGACTTAAAACTTAAAAGACTTGACGGTACTTCACTACACCCTAGAGGAGCCTGTCCAATAACCGACGATCCACGATTAACCCAACCCCCCCTTGCCCACAGTCTATATGCCGCCGTCGCCAGCCTACCTTGTAAGAGAAATAAAGTAGACCAAACAGTCTCACTAAAACGACAGGTCGAGGTGTAACTTATGGGGGGGACCAAGATGGGCTACACTCTCCCCGAGAATACAGAAAATACTACGAAACTAGTCTTTAAAGGTGGATTTAGCAGTAAGCTGGGAATAAAACACCCAACTGAACACAACGCAATGAAGTGCGTACACACCGCCCGTCATCCCTGCCAA…
	Bothrops_leucurus	----------------------------------------------------------------------------------CTTCACCACGCCCTAGAGGAGCCTGTCCAATAACCGACGACCCACGATTAACCCAGCCCCCCCTTGCCTACAGTCTATATACCGCCGTCGCCAGCCTACCTTGTGAAAGAAATAAAGTAGGCCAAACAGTACCACTAAAACGACAGGTCGAGGTGTAACTCATGAGGCGGACCCAGATGGGCTACACTCTCCCCGAGAATACGGAAAACACTACGAAATTAGTCTTTAAAGGTGGATTTAGCAGTAAGCTGGAAATAAAACACCCGACTGAACATAACGCAATGAAGTGCGTACACACCGCCCGTCATCCCTGCTAA…
	Bothrops_moojeni	GCCTAGCCTAACACGCAATTAAACTACCAATTGCCCGCCAAACAACTACGAGTAAACTTAAAACTTAAAAGACTTGACGGTACTTCACCACGCCCTAGAGGAGCCTGTCCAATAACCGACGACCCACGATTAACCCAGCCCCCCCTTGCCTACAGTCTATATACCGCCGTCGCCAGCCTACCTTGTGAAAGAAATAAAGTAGGCCAAACAGTACCACTAAAACGACAGGTCGAGGTGTAACTCATGAGGCGGACCCAGATGGGCTACACTCTCCCCGAGAATACGGAAAACACTACGAAATTAGTCTTTAAAGGTGGATTTAGCAGTAAGCTAGGAATAAAACACCCAACTGAACATAACGCAATGAAGTGCGTACACACCGCCCGTCATCCCTGCTAA…
	Bothrops_osbornei	GCCTAGCCTAACACGCAATTAAACTACCAATTGCCCGCCAAACAACTACGAGTAAACTTAAAACTTAAAAGACTTGACGGTACTTCACCACACCCTAGAGGAGCCTGTCCAATAACCGATGACCCACGATTAACCCAACCCCCCCTTGCCCACAGTCTATATACCGCCGTCGCCAGCCTACCTTGTAAAAGAAATAAAGTAGGCCTAACAGTACCACTAAAACGACAGGTCGAGGTGTAACTCATGAGGGGGATCAAGATGGGCTACACTCTCCCCGAGAATACAGAAAACACTACGAAATTAGTCTTTAAAGGTGGATTTAGCAGTAAGATAGGAATAAAATACCCAACTGAACATAATGCAATGAAGTGCGTACACACCGCCCGTCATCCCTGCTAA…
	Bothrops_pauloensis	-----------------------CTACCAATTGCCCGCCAAACAACTACGAGTACACTTAAAACTTAAAAGACTTGACGGTACTTCACTACACCCTAGAGGAGCCTGTCCAATAACCGACAACCCACGATTAACCCAACCCCCCCTTGCCTACAGTCTATATACCGCCGTCGCAAGCCTACCTCATAAGAGGAGTAAAGTAGGCCAAACAGTGCCACTAAAACGACAGGTCGAGGTGTAACTCATGAGAGGGACCAAGATGGGCTACACTCTCTC-GAGAATACGGAAAAAACCCCGAAATTAGTCTTTAAAGGTGGATTTAGCAGTAAGATAGGAATAAAACACCTAACTGAACATAAVGCGATGAAGTGCGTACACACCGCCCG-------------…
	Bothrops_pubescens	----------------------------------------------------------------------------------------------------------------------------------TAACCCAACCCTCCCTTGCCTAC-GTCTATATACCGCC--TCGCAGCCTACCTCA-AAGAGAAATAAAGTAGGCCAAGCAGTACCACTAAAACGACGGGTCGAGGTGTAACTCAGGAGGGGGACCAAGATGGGCTACACTCTCATCGAGAATACGGAAAAAACCCCGAAATTAGTCTTTAAAGGTGGATTTAGCAGTAAGATAGGAATAAAATACCTAACTGAACATAACGCAATGAAGTGCGTACACACCGCCCGTCATCCCTGCTAC…
	Bothrops_pulchra	GCCTAGCCTAACACGCAATTAAACTACCAATTGCCCGCCAAACAACTACGAGTACACTTAAAACTTAAAAGACTTGACGGTACTTCACCACACCCTAGAGGAGCCTGTCTAATAACCGACGACCCACGATTAACCCAACCTCCCCTCGCCTACAGTCTATATACCGCCGTCGCCAGCCTACCTTGTAAAAGAAATATAGTAGGCCAAACAGTACCACTAAAACGACAGGTCGAGGTGTAACTCATGAGGAGGACCAAGATGGGCTACACTCTCCCTGAAAATACGGAAAACACTATGAAATTAGTCTTTAAAGGTGGATTTAGCAGTAAGATAGAAATAAAACACCTACCTGAACATAGCGCAATGAAGTGCGTACACACCGCCCGTCATCCCTGCCAT…
	Bothrops_punctatus	GCCTAGCCTGACACGCAATTAAACTACCAATTGCCCGCCAAACAACTACGAGTAAACTTAAAACTTAAAAGACTTGACGGTACTTCACCACGCCCTAGAGGAGCCTGTCCAACAACCGATGACCCGCGATTAACCCAGCCCCCCCTTGCCCACAGTCTATATACCGCCGTCGCCAGCCTACCTTGTAAAAGAAATAAAGTAGACCAAACAGTACCACTAAAACGACAGGTCGAGGTGTAACTCATGGGGGGGATCAAGATGGGCTACACTCTCCCCGAGAACACAGAAAACACTATGAAATTAGTCTTTAAAGGTGGATTTAGCAGTAAGATAGGAATAAAACACCCAACTGAACACAACGCAATGAAGTGCGTACACACCGCCCGTCATCCCTGCTAA…
	Bothrops_taeniatus	GCCTAGCCTAACACGCAATTAAATTACTAATTGCCCGCCAAACAACTACGAGTACACTTAAAACTTAAAAGACTTGACGGTACTTCACTACACCCTARAGGAGCCTGTCCAATAACCGACGACCCGCGATTAACCCACCCCCCTCTTGCCCACAGTCTATATACCGCCGTCGCCAGCCTACCTTGTAAAAGAAATAAAGTAGGCCAAACAGTACCACTAAAACGACAGGTCGAGGTGTAACTCATGAGGGGGACCAAGATGGGCTACACTCTCCCCAAGAATACGGAAAACACCATGAAATTGGTCTTTGAAGGTGGATTTAGCAGTAAGATAGAAATAAAACACCTACCTGAACATAACGCAATGAAGTGCGTACACACCGCCCGTCATCCCTGCTAT…
	Calloselasma_rhodostoma	GCCTATCCCAATACACAATTAAACCACCAATTGTTCGCCAAACAACTACGAGCCAGCTTAAAACTTAAAAGACTTGACGGTGCTTTACCCCGACCTAGAGGAGCCTGTCTAACAACGGACACCCCACGATTAACCCAACCCCCCCTTGCCAACAGTCTATATACCGCCGTCGCCAGCCTACCTTGTAAAAGAAATAAAGTAAGCCCAATAGTATCACTAAAACGACAGGTCGAGGTGTAACCCATGGAGGGG-CCACGATGGGCTACATTCTCTCCGAGAACACGGACAGTACCCTGAAACTAGTACTTAAAGGCGGATTTAGCAGTAAAATAGGAACAGAACACCTAATTGAAC-ACACGCAATGAAGCACGCACACACCGCCCGTCATCCCTGCTAT…
	Causus_defilippii	ACCCAACCCAACCTACAATTAAAGTACCAATTGTCCGCCAAACAACTACGAGTTAACTTAAAACTTAAAAGACTTGACGGTACTTCACCACAACCTAGAGGAGCCTGTCTAATAACCGATAACCCACGATTAACCCCACCCTATCTTGCCCACAGTCTATATACCACCGTCACAAGCTTACCTTATAAAAGAAACAAAGTGAGCTAAATAGCCTCACTAAAATGACAGGTCGAGGTGTAACTTATGATAGGG-ATAAGATGGGCTACATTCTCACAGAGGATACGAACGATACTATGAATATAGTACCTGAAGGAGGATTTAGCAGTAAGCCAAGAATAAAACACTTAACTGAACATAACGCAATGAAGTACGTACACACCGCCCGTCACCCCTGGTAT…
	Causus_lichtensteinii	--------------------------------GTCCGCCAAACAACTACGAGTCAACTTAAAACTTAAAAGACTTGACGGTACTTCACCACAACCTAGAGGAGCCTGTCTAATAACCGATAACCCACGATTAACCCCACCCTATCTTGCCCACAGTCTATATACCACCGTCATAAGCTTACCTTATAAAAGAAACAAAGTGAGCTAAACAGCCTCACTAATATGACAGGTCGAGGTGTAACTTATGATAGGG-GTAAGATGGGCTACATTCTCTTAGAGAATACGGATCACACTGTGAACACAGTGTCTGAAGGAGGATTTAGCAGTAAGCCGAGAATAGAACACCTAACTGAACACAACGCAATGAAGTGCGTACACACCGCCCGTCATCCCTGCCTA…
	Causus_resimus	ACCCAGCCSTACTTACAATTAAAGTACTAATTGTCCGCCAAACAACTACGAGTTTACTTAAAACTTAAAAGACTTGACGGTACTTCATCACAATCTAGAGGAGCCTGTCTAATAACCGATAACCCACGATTAACCCCACCCTATCTCGCCTACAGTCTATATACCACCGTCACAAGCTTACCTTATAAAAGAAACGAAGTGAGCCAAATAGCCTCACTAATATGACAGGTCGAGGTGTAACTAATGATAGGG-GTAAGATGGACTACATTCTCACAGAGAATACGAATGATTCTATGAATATAGCACCTGAAGGTGGATTTAGCAGTAAGCTAAGAATAAAATACTTAACTGAAAATAAAGCAATGAAGTGCGTACACACCGCCCGTCATCCCTGCAAC…
	Causus_rhombeatus	ACCCAGYTTAACCTACAATTAAAGTACTAATTGTCCGCCAAACAACTACGAGTCTACTTAAAACTTAAAAGACTTGACGGTACTTCACCACAATCTAGAGGAGCCTGTCTAATAACCGAYAACCCACGATTAACCCCACCCTATCTTGCCCACAGTCTATATACCACCGTCACAAGCTTACCTTATAAAAGAAACAAAGTGAGCCAAATAGTACCACTAGTATGACAGGTCGAGGTGTAACTTATGATAGGG-ATCAGATGGGCTACATTCTTATAAAGAACACGAATGATACCATGAACATAGTACCTGAAGGAGGATTTAGCAGTAAGCTAAGAATAAAACACTTAACTGAACACAACGCAATGAAGTGCGTACACACCGCCCGTCATCCCTGTAAC…
	Cerastes_cerastes	-----------------------------ATTGTTCGCCAAACAACTACGAGTTAACTTAAAACTTAAAAGACTTGACGGTACTTCACTACATCCTAGAGGAGCCTGTCTAATAACCGACAACCCACGATTAACCCCACCCTATCTTGCCAACAGTCTATATACCACCGTCGCAAGCTTACCTTGTAAAAGAACCACAGTGAGCTCAACAGCCCCTCTAATACGACAGGTCGAGGTGTAACTAATGAAAGGGTCACAGATGGGCTACATTCTCCTAGAGAATACGGATAACACTATGAACATAGTGTTTGAAGGAGGATTTAGCAGTAAGATGGGAATAAACTACCTAGCTGAACATTTCGCAATGAAGTGCGTACACACCGCCCGTCACCCCTGCAAC…
	Cerastes_gasperettii	-----------------------------------CGCCAAACAACTACGAGTTAACTTAAAACTTAAAAGACTTGACGGTACTTCACCACAACCTAGAGGAGCCTGTCTAATAACCGACAACCCACGATTAACCCAACCCTATCTTGCCAACAGTCTATATACCACCGTCGCAAGCTCACCTTGTAAAAGAACTATAGCGAGCTCAATAGTCCCACTAACACGACAGGTCGAGGTGTAACTCATGAAAGGGTCACAGATGGGCTACACTCTCCTAGAGAACACGAATAACACCATGAACATGGTGCTTGAAGGAGGATTTAGCAGTAAGATAGGAATAAACTACCTAACTGAACATTTAGCAATGAAGTGCGCACACACCGCCCGTCACCCCTGCAAC…
	Cerrophidion_godmani	GCCTAACCTAACACGCAATTAAACCACCAATTGTTCGCCAAACAACTACGAGTATACTTAAAACTTAAAAGACTTGACGGTACTTCACCACGCCCTAGAGGAGCCTGTCTATTAACCGACAACCCACGATTAACCCAGCCTCCCCTCGCCAACAGTCTATATACCGCCGTCGCCAGCCTACCTTGTAAAAGAAATAAAGTAGGCTAAACAGTACCACTAAAACGACAGGTCGAGGTGTAACTCATGGGGAGGACTAAGATGGGCTACATTCTCACCAAGAATACGGATAACACTATGAAATTAGTCTTTAAAGGCGGATTTAGCAGTAAGATAAGAATAAAATACCTAACTGAACATAACGCAATGAAGTGCGCACACACCGCCCGTCATCCCTGCCAC…
	Cerrophidion_petlalcalensis	GCCCAGCCTAACACACAATTAAACTACCAATTGTCCGCCAAACAACTACGAGTATACTTAAAACTTAAAAGACTTGACGGTACTTCACCACGCCCTAGAGGAGCCTGTCTAATAACCGACAACCCACGATTAACCCAACCCCTCCTTGCCAACAGTCTATATACCGCCGTCGCCAGCCTACCTTGTAAAAGAAATAAAGTAGGCTAAACAGTACCACTAAAACGACAGGTCGAGGTGTAACTTATGAAGGGGACTAAGATGGGCTACATTCTCACCGAGAATACGAATAATACTACGAAATTAGTCTTTAAAGGCGGATTTAGCAGTAAGATAAGAATAAAATACCTAACTGAACATAACGCAATGAAGTGCGCACACACCGCCCGTCATCCCTGCCAC…
	Cerrophidion_tzotzilorum	-----------------------------------CGCCAAATAACTACGAGTATACTTAAAACTTAAAAGACTTGACGGTACTTCACCACGCCCTAGAGGAGCCTGTCTGATAACCGACGACCCNA---TAASCCAACCCCTCCT-GCCAACAGTCTATATACCGCCCTCGCC-GCCTACCTWGTAAAAGAAATAAAGTAGGCTAAACAGTACCACTAAAACGACWGGTCGAGGTGTAACTTATGAAGGGGACTAAGATGGGCTACATTCTCACCGAGAATACTAATAACACTACGAAATTAGTCTTTAAAGGCGGATTTAGCAGTAAGATAAGAATAAAATACTTAACTGAACATAACGCAATGAAGTGCGCACACACCGCCCGTCATCCCTGCCAC…
	Cerrophidion_wilsoni	GCCTAGCCTAACACACAATTAAACTACCAATTGTTCGCCAAACAACTACGAGTATACTTAAAACTTAAAAGACTTGACGGTACTTCACCACGCCCTAGAGGAGCCTGTCTAATAACCGACAACCCACGATTAACCCAGCCCCTCCTTGCCAACAGTCTATATACCGCCGTCGCCAGCCTACCTTGTAAAAGAAATAAAGTAGGCTAAACAGTACCACTAAAACGACAGGTCGAGGTGTAACTTATGAAGGGGACTAAGATGGGCTACATTCTCACCGAGCATACGGATAACACTATGAAATTAGTCTTTAAAGGCGGATTTAGCAGTAAGATAAGAATAAAACACCTAACTGAACATAACGCAATGAAGTGCGCACACACCGCCCGTCATCCCTGCCAC…
	Crotalus_adamanteus	GCCTAGCCTAACATACAATTAAACCACCAATTGTCCGCCAAACAACTACGAGTATACTTAAAACTTAAAAGACTTGACGGTGCTTCACCACGCCCTAGAGGAGCCTGTCTAGTAACCGATAATCCACGATTAACCCAGCCCCCTCTGGCCAACAGTCTATATACCGCCGTCGCCAGCTTACCTTGTAAAAGAAATAAAGTAAGCCAAATAGCATCACTTAAACGACAGGTCGAGGTGTAACTAATGAGAGGGACTAAGATGGGCTACATTCTCACTGAGGATACGAACAACACTATGAAATTAGTGTTTAAAGGCGGATTTAGCAGTAAGATAAGAATAAAACACTTAACTGAACATAACGCAATGAAGTGCGTACACACCGCCCGTCACCCCGTCCAC…
	Crotalus_aquilus	GCCTAACCTAATATACAATTAAACCACCAATTGTCCGCCAAACAACTACGAGTACACTTAAAACTTAAAAGACTTGACGGTGCTTCACCACGCCCTAGAGGAGCCTGTCTAGTAACCGATAATCCACGATTAACCCAGCCCCCTCTGGCCAACAGTCTATATACCGCCGTCGCCAGCTTACCTTGTAAAAGAAATAAAGTGAGCTAAATAGCACCACTTAAACGACAGGTCGAGGTGTAACTAATGAGAGGGACTAAGATGGGCTACATTCTCCCCGAGAATACGAACAATACTATGAAATTAGTGTTTAAAGGCGGATTTAGCAGTAAGATAAGAATAAAACACTTAACTGAACATAACGCAATGAAGTGCGCACACACCGCCCGTCACCCCTGTCAC…
	Crotalus_armstrongi	------------------------------TTGTCCGCCAAACAACTACGAGAATACTTAAAACTTAAAAGACTTGACGGTGCTTCACCACGCCCTAGAGGAGCCTGTCTAATAACCGATAATCCACGATTAACCCAACCCCCTCTGGCCAACAGTCTATATACCGCCGTCGTCAGCTTACCTTGTAAAAGAAATAAAGTGAGCTAAACAGCACCACTCAAACGACAGGTCGAGGTGTAACTAATGAAGGGGACTAAGATGGGCTACATTCTCTCCGAGAATACGAACAACACTATGAAATTAGTGTTTAAAGGCGGATTTAGCAGTAAGATAAGAATAAAACACTTAACTGAACATAACGCAATGAAGTGCGCACACACCGCCCGTCACCCCTGCCAC…
	Crotalus_atrox	GCCTAGCCTAACATACAATTAAACCACCAATTGTCCGCCAAACAACTACGAGTATACTTAAAACTTAAAAGACTTGACGGTGCTTCACCACGCCCTAGAGGAGCCTGTCTAATAACCGATAATCCACGATTAACCCAGCCCCCTCTGGCCAACAGTCTATATACCGCCGTCGCCAGCTTACCTTGTAAAAGAAATAAAGTAAGCCAAATAGCACCACTTAAACGACAGGTCGAGGTGTAACTAATGAGGGGGACTAAGATGGGCTACATTCTCATAGAGAATACGAACAACACTATGAAATTAGTGTTTAAAGGCGGATTTAGCAGTAAGATAAGAATAAAACACTTAACTGAACATAACGCAATGAAGTGCGTACACACCGCCCGTCACCCCTGCCAC…
	Crotalus_basiliscus	GCCTAGCCTAACATACAATTAAACCACCAATTGTCCGCCAAACAACTACGAGTATTCTTAAAACTTAAAAGACTTGACGGTGCTTCACCACGCCCTAGAGGAGCCTGTCCAATAACCGATAATCCACGATTAACCCAACCCCCTCTAGCCAACAGTCTATATACCGCCGTCGCCAGCTTACCTTGTAAAAGAAAGAAAGTGAGCCAAATAGCACCACTCAAACGACAGGTCGAGGTGTAACTAATGAGAGGGACTAAGATGGGCTACATTCTCACCGAGAATACGAACAACACTATGAAATTAGTGTTTAAAGGCGGATTTAGCAGTAAGATAAGAATAAAACACTTAACTGAACATAACGCAATGAAGTGCGCACACACCGCCCGTCACCCCTGCCAC…
	Crotalus_catalinensis	GCCTAGCCTAACATACAATTAAACCACCAATTGTCCGCCAAACAACTACGAGTATACTTAAAACTTAAAAGACTTGACGGTGCTTCACTACGCCCTAGAGGAGCCTGTCTAATAACCGATAATCCACGATTAACCCAGCCCCCTCTAGCCAACAGTCTATATACCGCCGTCGCCAGCTTACCTTGTAAAAGTAATAAAGTAAGCCAAATAGCACCACTTAAACGACAGGTCGAGGTGTAACTAATGAGGGGGACTAAGATGGGCTACATTCTCACCGAGAATACGAACAACACTATGAAATTAGTGTTTAAAGGCGGATTTAGCAGTAAGATAAGAATAAAACACTTAACTGAACATAACGCAATGAAGTGCGTACACACCGCCCGTCACCCCTGCCAC…
	Crotalus_cerastes	GCCTAGCCTAACCTACAATTAAATCACCAATTGTCCGCCAAACAACTACGAGTATACTTAAAACTTAAAAGACTTGACGGTGCTTCACCACGCCCTAGAGGAGCCTGTCCAGTAACCGATAATCCACGATTAATCCAGCCCCCTCTAGCCAACAGTCTATATACCGCCGTCGCCAGCTTACCTTGTAAAAGAAATAAAGTGAGCCAAATAGCACCACTAAAACGACAGGTCGAGGTGTAACTAATGAGGGGGACTAAGATGGGCTACATTCTCACCGAGAACACGAACAACACTGTGAAATCAGTGTTCAAAGGCGGATTTAGCAGTAAGATAAGAATAAAACACTTAACTGAACATAACGCAATGAAGTGCGTACACACCGCCCGTCACCCCTGCCAC…
	Crotalus_durissus	GCCTAGCCTAACATACAATTAAACCACCAATTGTCCGCCAAACAACTACGAGTATACTTAAAACTTAAAAGACTTGACGGTGCTTCACCACGCCCTAGAGGAGCCTGTCCAGTAACCGATAATCCACGATTAACCCAACCCCTTCTAGCCGACAGTCTATATACCGCCGTCGCCAGCTTACCTTGTGAAAGAAAGAAAGTGAGCTAAATAGCACCACTAAAACGACAGGTCGAGGTGTAACTAATGAAGAGGACTAAGATGGGCTACATTCTCACCGAGAACACGAACAACACTATGAAATTAGTGTTTAAAGGCGGATTTAGCAGTAAGTTAAGAATAAAACACCTAACTGAACATAACGCAATGAAGTGCGCACACACCGCCCGTCACCCCTGCCAC…
	Crotalus_enyo	GCCTAGCCTAACTTACAATTAAACCACCAATTGTCCGCCAAACAACTACGAGTATACTTAAAACTTAAAAGACTTGACGGTGCTTCACCACGCCCTAGAGGAGCCTGTCTAATAACCGATAATCCACGATTAACCCAACCCCCTCTGGCCAACAGTCTATATACCGCCGTCGCCAGCTTACCTTGTAAAAGAAATAAAGTGAGCCAAACAGCACCACTTAAACGACAGGTCGAGGTGTAACTAATGAGGGGGACTAAGATGGGCTACATTCTCACCGAGAATACGAACAATACTATGAAATTAGTATTTAAAGGCGGATTTAGCAGTAAGATAAGAATAGAACACTTAACTGAACATAACGCAATGAAGTGCGTACACACCGCCCGTCACCCCTGCCAC…
	Crotalus_horridus	GCCTAACCTAACATACAATTAGACCACCAATTGTCCGCCAAACAACTACGAGTATACTTAAAACTTAAAAGACTTGACGGTGCTTCACCACGCCCTAGAGGAGCCTGTCTAGTAACCGATAATCCACGATTAACCCAGCCCCTCCTGGCCAACAGTCTATATACCGCCGTCCCCAGCCTACCTTGTAAAAGAAATAAAGTGAGCTAAACAGCACCACTTAAACGACAGGTCGAGGTGTAACTAATGGGGGGGACTAAGATGGGCTACATTCTCACCGAGAACACGAACAACACTGTGAAATTAGTGTTTAAAGGCGGATTTAGCAGTAAGATAAGAATAAAATACTTAACTGAACATAACGCAATGAAGTGCGTACACACCGCCCGTCACCCCTGCTAC…
	Crotalus_intermedius	GCCTAACCTAAAATACAATTAAACCACCAATTGTCCGCCAAACAACTACGAGTATACTTAAAACTTAAAAGACTTGACGGTGCTTCACCACGCCCTAGAGGAGCCTGTCTAGTAACCGATAATCCACGATTAACCCAGCCCCCTCTCGCCAACAGTCTATATACCGCCGTCGCCAGCTTACCTTGTAAAAGAAATAAAGTGAGCCAAATAGCACCACTTAAACGACAGGTCGAGGTGTAACTAATGAGGGGGACTAAGATGGGCTACATTCTCTCCGAGAATACGAACAATACTATGAAATTAGCATTAAAAGGCGGATTTAGCAGTAAGATAAGAATAAAATACTTAACTGAACATAACGCAATGAAGTGCGCACACACCGCCCGTCACCCCTGCCAC…
	Crotalus_lepidus	GCCTAACCTAATATACAATTAAACCACCAATTGTCCGCCAAACAACTACGAGTACACTTAAAACTTAAAAGACTTGACGGTGCTTCACCACGCCCTAGAGGAGCCTGTCTAGTAACCGATGATCCACGATTAACCCAGCCCCCTCTGGCCAACAGTCTATATACCGCCGTCGCCAGCTTACCTTGTAAAAGAAATAAAGTGAGCTAAATAGCACCACTTAAACGACAGGTCGAGGTGTAACTAATGAGGGGGACTAAGATGGGCTACATTCTCTCCGAGAATACGAACAATACTATGAAATTAGTGTTCAAAGGCGGATTTAGCAGTAAGATAAGAATAAAACACTTAACTGAACATAACGCAATGAAGTGCGTACACACCGCCCGTCACCCCTGTCAC…
	Crotalus_mitchellii	GCCTAGCCTAACATACAATTAAACCACCAATTGTCCGCCAAACAACTACGAGTATACTTAAAACTTAAAAGACTTGACGGTGCTTCACCACGCCCTAGAGGAGCCTGTCTAGTAACCGATAATCCACGATTAACCCAGCCCCCTCTGGCCAACAGTCTATATACCGCCGTCGCCAGCTTACCTTGTAAAAGAAATAAAGTAAGCCAAATAGCACCACTTAAACGACAGGTCGAGGTGTAACTAATGAGGGGGACTAAGATGGGCTACATTCTCACTGAGAATACGAACAACACTATGAAATTAGTGTTCAAAGGCGGATTTAGCAGTAAGATAAGAATAAAATACTTAACTGAACATAACGCAATGAAGTGCGTACACACCGCCCGTCACCCCTGCCAC…
	Crotalus_molossus	GCCTAACCTAATATACAATTAAACCACCGATTGTCCGCCAAACAACTACGAGTATACTTAAAACTTAAAAGACTTGACGGTGCTTCAC-ACGTCCTAGAGGAGCCTGTCCAATAACCGATAATCCACGATTAACCCAACCCCCTCTAGCCAACAGTCTATATACCGCCGTCGCCAGCTTACCTTGTAAAAGAAAAAAAGTGAGCTAAATAGCACCACTCAAACGACAGGTCGAGGTGTAACTAATGAGGGGGACTAAGATGGGCTACATTCTCACCGAGAATACGAACAACACTATGAAATTAGTGTTTGAAGGCGGATTTAGCAGTAAGATAAGAATAAAACACTTAACTGAACATAACGCAATGAAGTGCGCACACACCGCCCGTCACCCCTGCCAC…
	Crotalus_oreganus	GCCTAGCCTAACATACAATTAAACCACCAATTGTCCGCCAAACAACTACGAGTATACTTAAAACTTAAAAGACTTGACGGTGCTTCACCACGCCCTAGAGGAGCCTGTCTAGTAACCGATAATCCACGATTAACCCAGCCCCCTCTGGCCAACAGTCTATATACCGCCGTCGCCAGCTTACCTTGTAAAAGAAATAAAGTAAGCCAAATAGTACCACTCAAACGACAGGTCGAGGTGTAACTAATGAGGGGGACCAAGATGGGCTACATTCTCACCGAGAACACGAACAACACTATGAAACTAGTGTTAAAAGGCGGATTTAGCAGTAAGATAAGAATAAAACACTTAACTGAACATAACGCAATGAAGTGCGTACACACCGCCCGTCACCCC------…
	Crotalus_polystictus	GCCTAGTCTAACATACAATTAAACCACCAATTGTCCGCCAAACAACTACGAGTATACTTAAAACTTAAAAGACTTGACGGTGCTTCACCACGCCCTAGAGGAGCCTGTCTAATAACCGATAATCCACGATTAACCCAACCCCTTCTAGCCAACAGTCTATATACCGCCGTCGCCAGCTTACCTTGTAAAAGAAATAAAGTGAGCCAAACAGCCCCACTAAAACGACAGGTCGAGGTGTAACCAATGAAGGGGGTTAAGATGGGCTACATTCTCACCGAGAACACGAACAACACTATGAAATTAGTGTTCAAAGGCGGATTTAGCAGTAAGATAAGAATAGAACACTTAACTGAACACAACGCAATGAAGTGCGTACACACCGCCCGTCACCCCTGCCAA…
	Crotalus_pricei	GCCTAACCTAACATACAATTAAACCACCAATTGTCCGCCAAACAACTACGAGTATACTTAAAACTTAAAAGACTTGACGGTGCTTCACCACGCCCTAGAGGAGCCTGTCTAGTAACCGATAATCCACGATTAACCCAGCCCCCTCTCGCCAACAGTCTATATACCGCCGTCGCCAGCTTACCTTGTAAAAGAAATAAAGTGAGCCAAATAGTACCACTTAAACGACAGGTCGAGGTGTAACTAATGAGGGGGACTAAGATGGGCTACATTCTCCCCGAGAATACGAACAATACTATGAAGCTAGTATTTAAAGGCGGATTTAGCAGTAAGATAAGGATAAAATACTTAACTGAACATAACGCAATGAAGTGCGCACACACCGCCCGTCACCCCTGCCAC…
	Crotalus_pusillus	GCCTAGCCTAATATACAATTAAACCACTAATTGTCCGCCAAACAACTACGAGTATACTTAAAACTTAAAAGACTTGACGGTGCTTCACCACGCCCTAGAGGAGCCTGTCTAGTAACCGATAATCCACGATTAACCCAGCCCCCTCTGGCCAACAGTCTATATACCGCCGTCGCCAGCTTACCTTGTAAAAGAAATAAAGTGAGCTAAATAGCCCCACTTAAACGACAGGTCGAGGTGTAACTAATGGGGGGGACTTAGATGGGCTACATTCTCTCCGAGAATACGAACAACACTATGAAATAAGTGTTTAAAGGCGGATTTAGCAGTAAGATAAGAATAAAACACTTAACTGAACATAACGCAATGAAGTGCGTACACACCGCCCGTCACCCCTGCCAC…
	Crotalus_ravus	GCCTAGCCTAATATACAATTAAACCACCAATTGTCCGCCAAACAACTACGAGCATGCTTAAAACTTAAAAGCATTGACGGTGCTTCACCACGCCCTAGAGGAGCCTGTCTAGTAACCGATAATCCACGATTAACCCAGCCCCCCCTAGCCAACAGTCTATATACCGCCGTCGCCAGCTTACCTTGTAAAAGAAATAAAGTGAGCTAAACAGTACCACTTAAACGACAGGTCGAGGTGTAACTAATGAGGGGGACTAAGATGGGCTACATTCTCACCGAGAATACGAACAATACTATGAAATTGGTATTCAAAGGCGGATTTAGCAGTAAGATAAGAATAAAACACTTAACTGAACATAACGCAATGAAGTGCGTACACACCGCCCGTCACCCCTGCCAC…
	Crotalus_ruber	GCCTAGCCTAACATACAATTAAACCACCAATTGTCCGCCAAACAACTACGAGTACACTTAAAACTTAAAAGACTTGACGGTGCTTCACCACGCCCTAGAGGAGCCTGTCTAATAACCGATAATCCACGATTAACCCAGCCCCCTCTAGCCAACAGTCTATATACCGCCGTCGCCAGCTTACCTTGTAAAAGAAATAAAGTAAGCCAAATAGCACCACTTAAACGACAGGTCGAGGTGTAACTAATGAGGGGGACTAAGATGGGCTACATTCTCACCGAGAATACGAACAACACTATGAAATTAGTGTTTAAAGGCGGATTTAGCAGTAAGATAAGAATAAAATACTTAACTGAACATAACGCAATGAAGTGCGTACACACCGCCCGTCACCCCTGCCAC…
	Crotalus_scutulatus	GCCTAGCCTAACATACAATTAAACCACCAATTGTCCGCCGAACAACTACGAGTATACTTAAAACTTAAAAGACTTGACGGTGCTTCACCACGCCCTAGAGGAGCCTGTCTAGTAACCGATAATCCACGATTAACCCAGCCCCCTCTGGCCAACAGTCTATATACCGCCGTCGCCAGCTTACCTTGTAAAAGAAATAAAGTAAGCCAAATAGTACCACTTAAACGACAGGTCGAGGTGTAACTAATGAGGGGGACCAAGATGGGCTACATTCTCACTGAGAACACGGACAACACTATGAAATTAGTGTTCAAAGACGGATTTAGCAGTAAGATAAGAATAAAATACTTAACTGAACATAACGCAATGAAGCGCGCACACACCGCCCGTCACCCCTGCTAC…
	Crotalus_simus	------------------------------TTGTCCGCCAAACAACTACGAGTATACTTAAAACTTAAAAGACTTGACGGTACTTCACCACGCCCTAGAGGAGCCTGTCCAGTAACCGATAATCCACGATTAACCCAACCCCTTCTAGCCAACAGTCTATATACCGCCGTCGCC-GCTTACCTTGTGAAAGAAAGAAAGTGAGCTAAACAGCACCACTAAAACGACAGGTCGAGGTGTAACTAATGAAGGGGACTAAGATGGGCTACATTCTCACCGAGAACACGAACAACACTATGAAATTAGTGTTTAA--GCGGATTTAGCAGTAAGTTAAGAATAAAACACCTAACTGAACATAACGCAATGAAGTGCGCACACACCGCCCGTCACCCCTGCCAC…
	Crotalus_tancitarensis	------------------------------TTGTCCGCCAAACAACTACGAGTATACTTAAAACTTAAAAGACTTGACGGTGCTTCACCACGCCCTAGAGGAGCCTGTCTAGTAACCGATAATCCACGATTAACCCAGCCCCCTCTCGCCTACAGTCTATATACCGCCGTCGCCAGCTTACCTTGTAAAAGAATTAAAGTGAGCCAAATAGCACCACTTAAACGACAGGTCGAGGTGTAACTAATGAGGGGGACTAAGATGGGCTACATTCTCTCCGAGAATACGAACAATACTATGAAATTAGCATTAAAAGGCGGATTTAGCAGTAAGATAAGAATAAAATACTTAACTGAACATAACGCAATGAAGTGCGCACACACCGCCCGTCACCCCTGCCAC…
	Crotalus_tigris	GCCTAGCCTAACATACAATTAAATCACCAATTGTCCGCCAAACAACTACGAGTATACTTAAAACTTAAAAGACTTGACGGTGCTTCACCACGCCCTAGAGGAGCCTGTCTAGTAACCGATAATCCACGATTAACCCAACCCCCTCTAGCCGACAGTCTATATACCGCCGTCGCCAGCCTACCTTGTAAAAGAAATAAAGTAAGCCTAACAGTATCGCTTAAACGACAGGTCGAGGTGTAACTAATGAGTGGGACTAAGATGGGCTACATTCTCACTGAGAATACGAACAACACTATGAAATTAGTGTTTAAAGGCGGAATTAGCAGTAAGATAAGAATAAAATACTTAACTGAATATAACGCAATGAAGTGCGTACACACCGCCCGTCACCCCTGCCAC…
	Crotalus_transversus	------------------------------TTGTCCGCCAAACAACTACGAGTATACTTAAAACTTAAAAGACTTGACGGTGCTTCACCACGCCCTAGAGGAGCCTGTCTAGTAACCGATAATCCACGATTAACCCAGCCCCCTCTCGCCTACAGTCTATATACCGCCGTCGCCAGCTTACCTTGTAAAAGAATTAAAGTGAGCCAAATAGCACCACTTAAACGACAGGTCGAGGTGTAACTAATGAGGGGGACTAAGATGGGCTACATTCTCCCCGAGAATACGAACAATACTATGAAATTAGCATTAAAAGGCGGATTTAGCAGTAAGATAAGAATAAAATACTTAACTGAACATAACGCAATGAAGTGCGCACACACCGCCCGTCACCCCTGCCAC…
	Crotalus_triseriatus	GCCTAACCCAATATACAATTAAACCACCAATTGTCCGCCAAACAACTACGAGCATACTTAAAACTTAAAAGACTTGACGGTGCTTCACCACGCCCTAGAGGAGCCTGTCTAGTAACCGATGATCCACGATTAACCCAGCCCCCTCTAGCCAACAGTCTATATACCGCCGTCGCCAGCTTACCTTGTAAAAGAAATAAAGTGAGCTAAATAGTACCACTTAAACGACAGGTCGAGGTGTAACTAATGAAGGGGCCTAAGATGGGCTACATTCTCTCCGAGAATACGAACAATACTATGAAATTAGTGTTCGAAGGCGGATTTAGCAGTAAGATAAGAATAAAACACTTAACTGAACATAACGCAATGAAGTGCGTACACACCGCCCGTCACCCCTGTCAC…
	Crotalus_viridis	GCCTAGCCTAACATACAATTAAACCACCAATTGTCCGCCGAACAACTACGAGTATACTTAAAACTTAAAAGACTTGACGGTGCTTCACCACGCCCTAGAGGAGCCTGTCTAGTAACCGATAATCCACGATTAACCCAGCCCCCTCTGGCCAACAGTCTATATACCGCCGTCGCCAGCTTACCTTGTAAAAGAAATAAAGTAAGCCCAATAGTACCACTTAAACGACAGGTCGAGGTGTAACTAATGAGGGGGACCAAGATGGGCTACATTCTCACTGAGGACACGAACAACACTATGAAATTAGTGTTCAAAGGCGGATTTAGCAGTAAGATAAGAATAAAACACTTAACTGAACATAACGCAATGAAGTGCGTACACACCGCCCGTCACCCC------…
	Crotalus_willardi	GCCTAGCCTAACATACAATTAAATCACCAATTGTCCGCCAAACAACTACGAGTATACTTAAAACTTAAAAGACTTGACGGTGCTTCACCACGCCCTAGAGGAGCCTGTCTGGTAACCGATAATCCACGATTAACCCAGCCCCCCCAAGCCAACAGTCTATATACCGCCGTCGCCAGCTTACCTTGTAAAAGAAATAAAGTGAGCCAAATAGCACCACTTAAACGACAGGTCGAGGTGTAACTAATGAGGGGGATTAAGATGGGCTACATTCTCACCGAGAATACGAACAACACCATGAAATTAGTGTTTGAAGGCGGATTTAGCAGTAAGATAAGAATAGAATACTTAACTGAACATAACGCAATGAAGTGCGTACACACCGCCCGTCACCCCTGCCAC…
	Daboia_mauritanica	------------------------------------------AAACTACGAGTTAACTTAAAACTTAAAAGACTTGACGGTGCTTCACCACAATCTAGAGGAGCCTGTCT-ATAACCGACAACCCACGATTAACCCCTCCCCTTCTCGCCAACAGTCTATATACCACCGTCGTAAGCTTACCTTGTAAAAGAACCAAAATGAGCTTAATAGCATCACTAAAACGACAGGTCGAGGTGTAACCCATGAAGGGG-TAAAGATGGGCTACATTCTCCCAGAGAACACGAATAACACTATGAACACAGTGATTGAAGGTGGATTTAGCAGTAAGATAGGAATAAAATACCTAACTGAACACACAGCAATGAAGTGCGTACACACCGCCCGTCATCCCTGC---…
	Daboia_palaestinae	--------------------------------------------------------------------------TGACGGTACTTCACCACAMCCTAGAGGAGCCTGTCCAGTAACCGACGACCCACGATTAACCTCTCTCTTTCTCGCCAACAGTCTATATACCACCGTCGTAAGCTTATCCTATAAAAGAACCAAAATGAGCTAAATAGTTTCACTAAAATGACAGGTCGAGGTGTAACTCATGAAAGAG-CAAAGATGGGCTACATTCTCTCAGAGAACACGAATATCACTATGAACATAGTGATTGAAGGTGGATTTAACAGTAAGATAAGAATAAAATACCTAACTGAACACACAGCAATGAAGTGCGTACACACCGCCCGTCATCCCTGCCAA…
	Daboia_russelii	ACCCTGCCCAACACACAATTAAAGTACTAATTGTTCGCCAAACAACTACGAGTTAACTTAAAACTTAAAAGACTTGACGGTGCTTCACCACAACCTAGAGGAGCCTGTCC-ATAACCGACAACCCACGATTAACCCCACCCTCTCTCGCCAACAGTCTATATACCACCGTCATAAGCTTACCTTGTAAAAGAAACAAAATGAGCTAAATAGCACCGCTAAAACGACAGGTCGAGGTGTAACCCATGAGAGGG-CAAAGATGGGCTACATTCTC-CAGAGCATACGAATAACACTATGAATATAGTGACTGAAGGTGGATTTAGTAGTAAGATAGGAATAAAATACCAAACTGAACATAAAGCAATGAAGTGCGTACACACCGCCCGTCATCCCTGCCCA…
	Deinagkistrodon_acutus	GCCTAGCCTAACACACTAT---------AAACGTTCGCC-AACAACTACGAGTTAACTTAAAACTTAAAAGACTTGACGGTACTTCATC-CAGCCTAGAGGAGCCTGTCTAATAACCGACAACCCACGATTAACCCGACCCTTTCTTGCCAACAGTCTATATACCGCCGTCGTCAGCCTACCTTGTAAAAGCAATAAAGTAGGCTCAATAGCACCACTAAAACGACAGGTCGAGGTGTAACCCATGAAAAGGACTAAGATGGACTACATTCTCGCCGAGAACACGGATAATACTATGAAAATAGCATTTGAAGGCGGATTTAGTAGTAAGATAAGAATAAAATACCTAACTGAACATAACGCAATGAAGTGCGTACACACCGCCCGTCATCCCTGCCAC…
	Echis_borkini	---------------------------TAATTGTTCGCCAAACAACTACGAGTTAACTTAAAACTTAAAAGACTTGACGGTGCCTCACTACAACCTAGAGGAGCCTGTGCAATAACCGATAACCCACGTTTAACCCAGCCCCATCTTGCCAACAGTCTATATACCACCGTCGCAAGCTTACCTTGTGAAAGCTATAAAGTAAGCCAAATAACCCCATTAAGACGACAGGTCGAGGTGTAACTTATGATGGGGACTACCATGGGCTACACTCTC-CCCG-AGCACAAACAATACAATG-AAAAAGTATTCAAAGAAGGATTTAGCAGTAAGACCGGAATAAAATGCCGACCTGAACACAACGCAATGAGGCGCGTACACACCGCCCGTCACCCCTG----…
	Echis_carinatus	-----------------------------ATTGTTCGCCAAATTACTACGAGTTAACTTAAAACTTAAAAGACTTGACGGTGCTTCACTACACCCCAGAGGAGCCTGTGCAATAACCGATAACCCACGTTTAACCCTACCCCCCTTTGCCAACAGTCTATATACCGCCGTCGTAAGCCTACCTTGTGAGAGTATCATAGTAGGCCAAATAACCCCATTAAGACGACAGGTCGAGGTGTAACTAATAGGAGGGACTAGCATGGGCTACACTCTCCCCCCGAGCACAAATAATACTATG-AAAAAGTATTTGAAGAAGGATTTAGCAGTAAGCCGGGAACATAATACCCGCCTGAACATAACGCAATGAAGCGCGTACACACCGCCCGTCACCCCTGCTCA…
	Echis_coloratus	---------------------------CAATTGTTCGCCAAACAACTACGAGTTAACTTAAAACTTAAAAGACTTGACGGTGCTTCACTACAACCTAGAGGGGCCTGTGCAGTAACCGATAACCCACGTTTAACCCAACCCCCCCTCGCCAACAGTCTATATACCGCCGTCGTAAGCTTACCTTGTGAAAGCTATAAAGTAAGCCTAATAACCCCATTAAAACTACAGGTCGAGGTGTAACCAATGGGGGGGACTATCATGGGCCACACTCTCTCTTAGAGCACGGACAATACCATG-AAAAAGTATTCAAAGAAGGATTTAGCAGTAAGCC-GGGACAAAATTCCCGCCTGAACATAACGCAATGAAGCGTGTACACACCGCCCGTCACCCCTGTAAC…
	Echis_jogeri	---------------------------CAATTGTTCGCCAAACAACTACGAGTTAACTTAAAACTTAAAAGACTTGACGGTGCTTCACCACAACCTAGAGGAGCCTGTGCAATAACCGATAACCCACGTTTTACCCTACCCACTCTTGCCAACAGTCTATATACCGCCGTCGAAAGCTTACCCTGCAAAAGCTATAAAGTAAGCCCGATAACCCCGTTAAAACGACAGGTCGAGGTGTAACTAATGAGTGGGACTAGCATGGGCTACACTCTCTCCAG-AGCACGGATAACCCCATG-AAAAAGTATTTTAAGAAGGATTTAGCAGTAAGCCGAGAACAACATACCCGACTGAACATAACGCAATGAAGTGCGTACACACCGCCCGTCACCCCTG----…
	Echis_khosatzkii	---------------------------CAATTGTTCGCCAAACAACTACGAGTTAACTTAAAACTTAAAAGACTTGACGGTGCCTCACTACAACCTAGAGGAGCCTGTGCAATAACCGATAACCCACGTTTAACCCAACCCTATCTCGCCAACAGTCTATATACCACCGTCGCAAGCTTACCTTGTGAAAGTTATAAAGTAAGCCAAATAACCCCATTAAGACGACAGGTCGAGGTGTAACTAATGATAGGGATTACCATGGGCTACACTCTC-CCCG-AGCACGAACAATACGATG-AAAAAGTATTTAAAGAAGGATTTAGCAGTAAGACCGGAATAAAATGCCGACCTGAACACAACGCAATGAGGCGCGTACACACCGCCCGTCACCCCTG----…
	Echis_leucogaster	---------------------------CAATTGTTCGCCAAACAACTACGAGTTAACTTAAAACTTAAAAGACTTGACGGTGCCTCACCACAACCTAGAGGAGCCTGTGCAATAACCGATAACCCACGTTTAACCCAGCCCCGTCTTGCCAACAGTCTATATACCACCGTCGCAAGCTTACCTTGTGAGAGTAATAAAGTAAGCTAAATAACCCCATTAAGACGACAGGTCGAGGTGTAACTAATGACAGGGATTTCCATGGGCTACACTCTTTCCTA-AGCACGGACAATACAATG-AAAAAGTATTCAAAGAAGGATTTAGCAGTAAGACCGGAATAAAATGCCGACCTGAACACAACGCAATGAGGCGCGTACACACCGCCCGTCACCCCTG----…
	Echis_ocellatus	------------------------------TTGTTCGCCAAACAACTACGAGTTAACTTAAAACTTAAAAGACTTGACGGTGCTTCACCACTACCTAGAGGAGCCTGTGCAATAACCGATAACCCACGTTTTACCCTACCCGCCCTTGCCAACAGTCTATATACCGCCGTCGAAAGCTTACCTTGTAAAAGCTATAAAGTAAGCCCAATAACAACATTAAAACGACAGGTCGAGGTGTAACTAATGGACGGGACCAGCATGGGCTACACTCTCTCCAG-AGCACGGACAATCCCATG-AAAAAGCATTTTAAGTAGGATTTAGCAGTAAGCCGAGAACAACATACTCAACTGAACATAACGCAATGAAGCGCGTACACACCGCCCGTCACCCCTGACAC…
	Echis_omanensis	---------------------------TAATTGTTCGCCAAACAACTACGAGTTAACTTAAAACTTAAAAGACTTGACGGTGCTTCACTACAACCTAGAGGGGCCTGTGCAATAACCGATAATCCACGTTTAACCCAACCCCCTCTCGCCAACAGTCTATATACCGCCGTCGCAAGCTTACCTTGTGAAAGCAATAAAGTAAGCCTAACAACCCCATTAAAACGACAGGTCGAGGTGTAACCAATGAGGGGGACTATCATGGGCCACACTCTCTCTTAGAGCACGGAAAATATCATG-AAAAAGTATTCAAAGAAGGATTTAGCAGTAAGCC-GGGATAAAATTCCCGCCTGAACATAACGCAATGAAGCGTGTACACACCGCCCGTCACCCCTG----…
	Echis_pyramidum	---------------------------CAATTGTTCGCCAAACAACTACGAGTTAACTTAAAACTTAAAAGACTTGACGGTGCCTCACTACAACCTAGAGGAGCCTGTGCAATAACCGATAACCCACGTTTAACCCAGCCCCGTCTTGCCAACAGTCTATATACCACCGTCGCAAGCTTACCTTGTGAAAGCTATAAAGTAAGCTAAATAACCCCATTAAGACGACAGGTCGAGGTGTAACTAATGACAGGGACAACCATGGGCTACACTCTT-CCCA-AGCACGGACAATACAATG-AAAAAGTATTCAAAGAAGGATTTAGCAGTAAGACCGGAATAAAATGCCGACCTGAACACAACGCAATGAGGCGCGTACACACCGCCCGTCACCCCTGACAC…
	Eristicophis_macmahoni	------------------------------TTGTTCGCCAAACAACTACGAGTTAACTTAAAACTTAAAAGACTTGACGGTGCTTCACCACAACCTAGAGGAGCCTGTCTAGTAACCGATGACCCACGATTAACCCCACCCCTTCTCGCCAACAGTCTATATACCGCCGTCGTAAGCTTACCCTGTAAAAGAACCAAAGTAAGCTAAATAGTACCACTAAAACGACAGGTCGAGGTGTAACCTATGAAGGGG-GAATGATGGGCTACACTCTCACTGAGAACACGAATTACATTACGAACCTAATGTATGAAGGCGGATTTAGCAGTAAGATGGGGATAAAACACCTAACTGAACATAACGCAATGAAGCGCGTACACACCGCCCGTCATCCCTGCCCA…
	Garthius_chaseni	------------------------TACTAATTGCTCGCCAAACAACTACGAGTTAACTTAAAACTTAAAAGACTTGACGGTACTTCATCCCGACCTAGAGGAGCCTGTCCAATAACCGACAACCCACGATTAACCCAACCCTTTCTTGCCACCAGTCTATATACCGCCGTCGCCAGCTTACCTTGTAAAAGAAATAAAGTGAGCTTAACAGCCCCACTAAAACGACAGGTCGAGGTGTAACCCATGAAAAGGACCAAGATGGGCTACACTCTCACCGAGAACACGAATAACACTATGAAATTAGTATTTGAAGGCGGATTTAGTAGTAAGACAGGAATAAAATACCCAACTGAACACAACGCAATGAAGTGCGTACACACCGCCCGTCATCCCTGCCAC…
	Gloydius_blomhoffii	GCCTAGCCTAACACACAATTAAATCACCAATTGTTCGCCAAACAACTACAAGCGCACTTGAAACTTAAAAGACTTGACGGTACTTCATCACGACCTAGAGGAGCCTGTCTAATAACCGACAATCCACGATTAACCCAACCCCTTCTTGCCAACAGTCTATATACCGCCGTCGCCAGCTTACCTTGTAAAAGAAATAAAGTGAGCTAAATAATACCACTAAAACGACAGGTCGAGGTGTAACCTATGAAGGGG-CCAAGATGGGCTACATTCTCTTCGAGAATACGAATAACACTATGAAACTAGTGCTTGAAGGCGGATTTAGCAGTAAGCTAAGAATAAAATACTTAACTGAACATAACGCAATGAAGTGCGTACACACCGCCCGTCATCCCTGCCAC…
	Gloydius_brevicaudus	GCCTAGCCTAACACACAATTAAACAACCAATTGTTCGCCAAACAACTACGAGCATACTTAAAACTTAAAAGACTTGACGGTACTTCATCACGGCCTAGAGGAGCCTGTCTAATAACCGACAATCCACGATTAACCCAACCCCTTCTTGCCAACAGTCTATATACCGCCGTCGCCAGCTTACCTTGTAAAAGAAATAAAGTGAGCTAAATAGTACCACTAAAACGACAGGTCGAGGTGTAACTTATGAAGGGG-TCAAGATGGGCTACATTCTC-CCGAGAATACGAATAACACTATGAAATTAGTGCTTGAAGGCGGATTTAGCAGTAAGCTAAGAATAAAATACTTAACTGAACATAACGCAATGAAGTGCGTACACACCGCCCGTCATCCCTGCCAT…
	Gloydius_halys	GCCTAGCCTAACACACAATTAAACTACCAATTGTTCGCCAAACAACTACGAGCATACTTGAAACTTAAAAGACTTGACGGTACTTCATCACGACCTAGAGGAGCCTGTCTAATAACCGACAATCCACGATTAACCCAGCCCCTTCTTGCCAACAGTCTATATACCACCGTCGCCAGCTTACCTTGTAAAAGAAATAAAGTGAGCTAGATAGTACCACTAAAACGACAGGTCGAGGTGTAACTTATGAAGGGGACCAAGATGGGCTACATTCTCACCGAGAATACGAATAACACTATGAAACTAATGTTTGAAGGCGGATTTAGCAGTAAGATAAGAATAAAACACTTAACTGAACACAACGCAATGAAGTGCGTACACACCGCCCGTCATCCCTG-CAC…
	Gloydius_intermedius	GCCTAGCCTAACACACAATTAAACTACCAATTGTTCGCCAAACAACTACGAGCATACTTGAAACTTAAAAGACTTGACGGTACTTCATCACGGCCTAGAGGAGCCTGTCTAATAACCGACAATCCACGATTAACCCAGCCCCTTCTTGCCAACAGTCTATATACCACCGTCGCCAGCTTACCTTGTAAAAGAAATAAAGTGAGCTAGATAGTACCACTAAAACGACAGGTCGAGGTGTAACTTATGAAGGGGACCAAGATGGGCTACATTCTCACCGAGAATACGAATAACACTATGAAACTAATGTTTGAAGGCGGATTTAGCAGTAAGATAAGAATAAAACACTTAACTGAACACAACGCAATGAAGTGCGTACACACCGCCCGTCATCCCTGCCAC…
	Gloydius_saxatilis	GCCTAGCCTAACACACAATTAAACTACCAATTGTTCGCCAAACAACTACGAGCATACTTGAAACTTAAAAGACTTGACGGTACTTCATCACGGCCTAGAGGAGCCTGTCCAATAACCGACAATCCACGATTAACCCAGCCCCTCCTTGCCAACAGTCTATATACCACCGTCGCCAGCTTACCTTGTAAAAGAAATAAAGTGAGCTAGATAGTACCACTAAAACGACAGGTCGAGGTGTAACTTATGAAGGGGACCAAGATGGGCTACATTCTCACCGAGAATACGAATAACACTATGAAACTAATGTTTGAAGGCGGATTTAGCAGTAAGATAAGAATAAAACACTTGACTGAACACAACGCAATGAAGTGCGTACACACCGCCCGTCATCCCTGCCAC…
	Gloydius_shedaoensis	GCCTAGCCTAACACACAATTAAATTACCAATTGTTCGCCAAACAACTACGAGCATACTTGAAACTTAAAAGACTTGACGGTACTTCATCACGGCCTAGAGGAGCCTGTCTAATAACCGACAATCCACGATTAACCCAGCCCCTTCTTGCCAACAGTCTATATACCACCGTCGCCAGCTTACCTTGTAAAAGAAATAAAGTGAGCTAGATAGTACCACTAAAACGACAGGTCGAGGTGTAACTTATGAAGGGGACCAAGATGGGCTACATTCT-ACCGAGAATACGAATAACACTATGAAACTAATGTTTGAAGGCGGATTTAGCAGTAAGATAAGAATAAAACACTTAACTGAACACAACGCAATGAAGTGCGTACACACCGCCCGTCATCCCTGCCAC…
	Gloydius_strauchi	GCCTAGCCTAACACACAATTAAACTACCAATTGTCCGCCAAACAACTACGAGCATACTTGAAACTTAAAAGACTTGACGGTACTTCACCCCGGCCTAGAGGAGCCTGTCTAATAACCGACAATCCACGATTAACCCAACCCCCTCTTGCCAACAGTCTATATACCACCGTCGCCAGCTTACCTTGTAAAAGAAATAAAGTGAGCTAAATAGTACCACTAAAACGACAGGTCGAGGTGTAACTTATGAAGGGGACCGAGATGGGCTACATTCTCACCGAGAATACGTATAACACTATGAAATTAGTGTTTAAAGGCGGATTTAGCAGTAAGATAAGAATAAAATACTTAACTGAACACAACGCAATGAAGTGCGTACACACCGCCCGTCATCCCTGCCAC…
	Gloydius_tsushimaensis	------------ACACAATTAAATCACCAATTGTTCGCCAAACAACTACGAGCATACTTGAAACTTAAAAGACTTGACGGTACTTCATCACGACCTAGAGGAGCCTGTCTAATAACCGACAATCCACGATTAACCCAACCCCTTCTTGCCAACAGTCTATATACCGCCGTCGCCAGCTTACCTTGTGAAAGAAATAAAGTGAGCTAAATAATACCATTAAAACGACAGGTCGAGGTGTAACCTATGAAGGGG-CCAAGATGGGCTACATTCTCTTAGAGAATACGAATAACACTATGAAATTAGTGTTTGAAGGCGGATTTAGTAGTAAGCTAAGAATAAAATACTTAACTGAACATAACGCAATGAAGTGCGTACACACCGCCCGTCATCCCTGCCAC…
	Gloydius_ussuriensis	GCCTAGCCTAACACACAATTAAATCACCAATTGTTCGCCAAACAACTACGAGCATACTTGAAACTTAAAAGACTTGACGGTACTTCATCACGACCTAGAGGAGCCTGTCTAATAACCGACAATCCACGATTAACCCAACCCCTTCTTGCCAACAGTCTATATACCGCCGTCGCCAGCTTACCTTGTAAAAGAAATAAAGTGAGCTAAATAATACCATTAAAACGACAGGTCGAGGTGTAACCTATGAAGGGG-CCAAGATGGGCTACATTCTC-CCGAGAATACGAATAACACTATGAAACTAGTATTTGAAGGCGGATTTAGTAGTAAGCTAAGAATAAAATACTTAACTGAACATAACGCAATGAAGTGCGTACACACCGCCCGTCATCCCTGCCAC…
	Hypnale_hypnale	GCCTATCTTAATACACAATTAAACCACCAATTGTTCGCCAAACAACTACGAGCAAGCTTAAAACTTAAAAGACTTGACGGTACTTCACT-CAACCTAGAGGAGCCTGTCTAATAACCGATAATCCACGATCAACCCAACCCCCTCTTGCCAACAGTCTATATACCGCCGTCGTCAGCATACCCTGTAAAGGAGATAAAGTAGGCTTAATAGTACCACTAAAACGACAGGTCGAGGTGTAACCAATGAAGGGG-CTATGATAGGCTACAATGAGACCCAAACATCGAACAACACCGCGAAACCGGTGTTCAAAGACGGATTTAGCAGTAAGATAAGAATAGAATACTTGACTGAACAAAATGCAATGAAGTGCGTACACACCGCCCGTCACCCCTGCCAC…
	Hypnale_nepa	GCCTATCCTAATACACAATTAAATCACCAATTGTTCGCCAAACAACTACGAGCTAGCTTAAAACTTAAAAGACTTGACGGTACTTCATC-CAACCTAGAGGAGCCTGTCTAATAACCGATAATCCACGATCAACCCAACCCACTCTTGCCAACAGTCTATATACCGCCGTCGCCAGCATACCTTGTAAAAGAAATAAAGTAAGCTTAATAGCATCACTAAAATGACAGGTCGAGGTGTAACCAATGAGAGGG-TCACGATGGGCTACATTATTCCCCA-AATACGAACAATACCGCGAAATAGGTATTCAAAGGCGGATTTAGCAGTAAGATAAGAATAGAATACTTAACTGAACAAAATGCAATGAAGTGCGTACACACCGCCCGTCATCCCTGCCAC…
	Hypnale_zara	----------------------------------------------------------TTAAACTTAAAAGACTTGACGGTACTTCATC-CAACCTAGAGGAGCCTGTCTAATAACCGATAATCCACGATCAACCCAACCCTCTCTTGCCAACAGTCTATATACCGCCGTCGCCAGCATACCCTATAAAGGAAATAAAGTAAGCTTGATAGTATCACTAAAACGACAGGTCGAGGTGTAACTAATGAAAGGG-CCACGATGGGCTACAATGAGACCCA-AACACGGACAATACCGCGAAACCGGTATTCAAAGACGGATTTAACAGTAAGATAAGAATAGAACACTTGACTGAATAAAATGCAATGAAGTGCGTACACACCGCCCGTCATCCCTGCCAC…
	Lachesis_acrochorda	GCCTAGCCTAACAGACAATTAAAATACCAATTGTTCGCCAAACAACTACGAGTATACTTAAAACTTAAAAGACTTGACGGTACTTCACCACGCCCTAGAGGAGCCTGTCCAATAACCGACGACCCACGATTAACCCAACCCCTTCTAGCCAACAGTCTATATACCGCCGTCGCCAGCTTACCTTGTAAAAGAAATAAAGTGAGCTAAATAGTACCACTAAGACGACAGGTCGAGGTGTAACTTATGAAGGGG-TCAAGATGGGCTACATTCTCACAGAGAACACGAACAACACTACGAAATTAGTTTTTAAAGGCGGATTTAGCAGTAAGATAAGAATAGAATACCTAACTGAACATATCGCAATGAAGTGCGTACACACCGCCCGTCATCCCTG-CAC…
	Lachesis_muta	GCCTAGCCTAACAGACAATTAAAATACCAATTGTTCGCCAAACAACTACGAGTATACTTAAAACTTAAAAGACTTGACGGTCCTTCACCACGCCCTAGAGGAGCCTGTCCA-TAACCGACGACCCACGATTAACCCAACCCCTTCTAGCCAACAGTCTATATACCGCCGTCGCCAGCTTACCTTGTAAAAGAAATAAAGTGAGCTAAATAGTACCACTAAGACGACAGGTCGAGGTGTAACTTATGAGAGGG-TCAAGATGGGCTACATTCTCACAGAGAATACGAACAACACTACGAAATTAGTTTTTAAAGGCGGATTTAGCAGTAAGATAAGAATAGAATACCTAACTGAACATATCGCAATGAAGTGCGTACACACCGCCCGTCATCCCTG-CAC…
	Lachesis_stenophrys	GCCTAGCCTAACAGGCAATTAAAATACCAATTGTTCGCCAAACAACTACGAGTACACTTAAAACTTAAAAGACTTGACGGTACTTCACCACGCCCTAGAGGAGCCTGTCCAATAACCGACAACCCACGATTAACCCAACCCCTTCTAGCCAACAGTCTATATACCGCCGTCGCCAGCTTACCTTGTAAAAGAAATAAAGTAAGCCAAATAGTATCACTAAAACGACAGGTCGAGGTGTAACTTATGAAGAGG-TCAAGATGGGCTACATTCTCACCGAGAATACGAACAACACTACGAAACTAGTTTTTAAAGGCGGATTTAGCAGTAAGCTAGGAATAGAATACCCAACTGAACATATCGCAATGAAGTGCGTACACACCGCCCGTCATCCCTG-CAC…
	Macrovipera_lebetina	----------------------------------------------TACGAGTTAACTT-AAACTTAAAAGACTTGACGGTGCTTCATC-CAACCTAGAGGAGCCTGTCC-ATAACCGATAACCCACGTTTAACCCCACCCCCTCTTGCCAACAGTCTATATACCGCCGTCACAAGCTTACCTTGTAAAAGAAACAAAGTAGGCCAAAAAGCTCCGCTAACACGACAGGTCGAGGTGTAACCAATGAAGGGG-CAAAGATGGGCTACATTCTCTCAGAGAATACGAACAACACTATGAACATAGTGATAGAAGGAGGATTTAGTAGTAAGATAGGAATAAAACACCCAACTGAACATAACGCAATGAAGTGCGTACACACCGCCCGTCATCCCTGCCTG…
	Macrovipera_schweizeri	----------------------------------------AACAACTACGAGTTAACTTAAAACTTAAAAGACTTGACGGTGCTTCATC-CAACCTAGAGGAGCCTGTCCAATAACCGATAACCCGCGTTTAACCCCACCCCCTCTCGCCAACAGTCTATATACCGCCGTCACAAGCTTACCTTGTAAAAGAAACAAAGTAGGCCAAAAAGTTCCGCTAACACGACAGGTCGAGGTGTAACTAATGAAGGGG-CAAAGATGGGCTACATTCTCCCAGAGAATACGAACAACACTATGAACATAGTGATAGAAGGAGGATTTAGTAGTAAGATGGGAATAAAACACCCAACTGAACTTAACGCAATGAAGTGCGTACACACCGCCCGTCATCCCTGCCTG…
	Mixcoatlus_barbouri	-----------------------TCACCAATTGCTCGCCAAACAACTACGAGTCCACTTAAAACTTAAAAGACTTGACGGTACTTCACCCCGCCCTAGAGGAGCCTGTCTAATAACCGACAACCCACGATTAACCCAACCTCTTTTCGCCAACAGTCTATATACCACCGTCGTCAGCTTACCTTGTGAAAGAGATAAAGTGAGCCAAATAGTCCCACTAAAACGACAGGTCGAGGTGTAACTCATGAAGAGGACCAAGATGGGCTACATTCTCACCGAGCATACGGACAACACTATGAAACTAGTTTTTAAAGGCGGATTTAGCAGTAAGATAAGAATAAAATACTTAACTGAACATAACGCAATGAAGTGCGTACACACCGCCCGTCATCCCTGCTAC…
	Mixcoatlus_browni	GCCTAACCTAACATGCAATTAAATTACCAATTGCCCGCCAAACAACTACGAGTCCACTTAAAACTTAAAAGACTTGACGGTACTTCACCCCACCCTAGAGGAGCCTGTCTAATAACCGACAATCCACGATTAACCCAACCCCTTTTTGCCAACAGTCTATATACCGCCGTCGCCAGCTTACCTTGTAAAAGAAATAAAGTGAGCCAAATAGCCCCACTAAAACGACAGGTCGAGGTGTAACCTATGAAGGGGCCCAAGATGGGCTACATTCTCACCGAGAATACGGACAACACTATGAAACTAGTCTTTAAAGGCGGATTTAGCAGTAAGATAAGAATAAAACACTTAACTGAACATAACGCAATGAAGTGCGTACACACCGCCCGTCATCCCTGCTAC…
	Mixcoatlus_melanurus	GCCCAGCCTAACACACAATTAAATCACCAATTGTTCGCCAAACAACTACGAGTCTACTTAAAACTTAAAAGACTTGACGGTACTTCACCCCGCCCTAGAGGAGCCTGTCTAATAACCGACAACCCACGATTAACCCAGCCCCTTTTTGCCAACAGTCTATATACCGCCGTCGCCAGCTTACCTTGTGAAAGAAATAAAGTGAGCCAAATAGTCCCACTAAAACGACAGGTCGAGGTGTAACTCATGAAGGGGCCCAAGATGGGCTACATTCTCACCGAGCACACGGACAACAATATGAAACTAGTCTTTAAAGGCGGATTTAGCAGTAAGATAAGAATAAAACACTTAACTGAACATAACGCAATGAAGTGCGTACACACCGCCCGTCACCCCTGCCAC…
	Montivipera_albizona	------------------------------TTGTTCGCCAAACAACTACGAGTTAACTTAAAACTTAAAAGACTTGACGGTACTTCATCACAACCTAGAGGAGCCTGTCCAATAACCGATAACCCACGATTAACCCAACCCCTTCTCGCCAACAGTCTATATACCACCGTCGCAAGCTTACCCTGTAAAAGAAACAAAGTAAGCTAAAAAGTTCCACTAAAACGACAGGTCGAGGTGTAACTCATGAAAGGG-CAAAGATGGGCTACACTCTCTCAGAGAACACGGACAACACTGTGAACATAGTGATCGAAGGAGGATTTAGCAGTAAGATAGGAACAAAATACCCAACTGAACACAACGCAATGAAGTGCGTACACACCGCCCGTCATCCCTGCCCA…
	Montivipera_latifii	ACCTAGCCCAACACACAATTAAAGTACCAATTGTTCGCCAAACAACTACGAGTTAACTTAAAACTTAAAAGACTTGACGGTGCTTCATCACAACCTAGAGGAGCCTGTCCAATAACCGATAACCCACGATTAACCCCACCCCCTCTCGCCAACAGTCTATATACCACCGTCGCAAGCTTACCCTGTAAAAGAAACAAAGTAGGCTAAAAAGTTCCACTAAAACGACAGGTCGAGGTGTAACTTATGAGGGGG-CAAAGATGGGCTACACTCTCTCAGAGAACACGAACAACACTACGAACACAGTGATCGAAGGAGGATTTAGCAGTAAGATAAG----------------------------------------------------------------…
	Montivipera_raddei	ACCTAGCCCAACACACAATTAAAGTACCAATTGTTCGCCAAACAACTACGAGTTAACTTAAAACTTAAAAGACTTGACGGTGCTTCATCACAACCTAGAGGAGCCTGTCCAATAACCGATAACCCACGATTAACCCCACCCCCTCTCGCCAACAGTCTATATACCACCGTCGCAAGCTTACCCTGTAAAAGAAACAAAGTAGGCTAAAAAGTTCCACTAAAACGACAGGTCGAGGTGTAACTTATGAGGGGG-CAAAGATGGGCTACACTCTCTCAGAGAACACGAACAACACTACGAACACAGTGATCGAAGGAGGATTTAGCAGTAAGATAGGAACAAAATACCTAACTGAACATAACGCAATGAAGTGCGTACACACCGCCCGTCATCCCTGCCCA…
	Montivipera_wagneri	ACCTAGCCCAACACACAATTAAAATACCAATTGTTCGCCAAACAACTACGAGTTAACTTAAAACTTAAAAGACTTGACGGTGCTTCATCACAACCTAGAGGAGCCTGTCCAATAACCGATAACCCACGATTAACCCCACCCCTTCTCGCCAACAGTCTATATACCACCGTCGCAAGCTTACCCTGTAAAAGAAACAAAGTAAGCTAAAAAGTCCCACTAAAACGACAGGTCGAGGTGTAACTCATGAAGGGG-CAAAGATGGGCTACACTCTCTCAGAGAACACGGACAACACTACGAACATAGT----------------------------------------------------------------------------------------------…
	Montivipera_xanthina	------------------------------TTGTTCGCCAAACAACTACGAGTTAACTTAAAACTTAAAAGACTTGACGGTGCTTCATCACAACCTAGAGGAGCCTGTCCAATAACCGATAACCCACGATTAACCTCACCCCTTCTCGCCAACAGTCTATATACCACCGTCGCAAGCCTACCCTGTAAAAGAAACAAAGTAGACTTAAAAGTCCCACTAAAACGACAGGTCGAGGTGTAACTCATGAAGGGG-GAAAGATGGGCTACACTCTCTCAGAGAACACGGACAACACTATGAACATAGTGATCGAAGGAGGATTTAGCAGTAAGATAGGAACAAAATACCTAACTGAACACAACGCAATGAAGTGCGTACACACCGCCCGTCATCCCTGCCCA…
	Ophryacus_undulatus	GCCTAGCCTAACACGCAATTAAACTACCAATTGCTCGCCAAACAACTACGAGTACACTTAAAACTTAAAAGACTTGACGGTACTTCACCCCGCCCTAGAGGAGCCTGTCTAATAACCGACAATCCACGATTAACCCAACCCCTTCTCGCCAACAGTCTATATACCGCCGTCGCCAGCTTACCTTGTAAAAGAAATAAAGTGAGCTAAATAGTACCACTAAAACGACAGGTCGAGGTGTAACTCATGAAGAGGACCAAGATGGGCTACATTCTCACCGAGCATACGGACAACACTACGAAATTAGTCTTTAAAGGCGGATTTAGCAGTAAGATAGGAATAAAACACTTAACTGAACACGACGCAATGAAGTGCGTACACACCGCCCGTCATCCCTGCCAC…
	Ovophis_convictus	-------------------------------TGTNNGCCAAACAACTACGAGTCTACTTAAAACTTAAAAGACTTGACGGTACTTCATCACAACCTAGAGGAGCCTGTCCAATAACCGACAATCCACGATTAACCCAGCCCCTTCTCGCCCACAGTCTATATACCGCCGTCGCCAGCTTACCTTGTAAAAGAAATAAAGTGAGCTAAACAGTACCACTAAAACGACAGGTCGAGGTGTAACCCATGAAAGGGACCAAGATGGGCTACATTCTCACCAAGAATACGAATAACACTATGAAATTAATGTTTGAAGGCGGATTTAGCAGTAAGATAAGAATAAAACACCTAACTGAACATGACGCAATGAAGTGCGTACACACCGCCCGTCACCCCTGCCAC…
	Ovophis_monticola	GCCTAGCCTAACACACAATTAAATTACAAATTGTTCGCCAAACAACTACGAGTCCACTTAAAACTTAAAAGACTTGACGGTACTTCATCACGGCCTAGAGGAGCCTGTCTAATAACCGACAATCCACGATTAACCCCACCCTTTCTCGCCTACAGTCTATATACCGCCGTCGCCAGCTTACCTTGTAAAAGAGAAAAAGTGAGCTAAACAGTACCGCTAGAACGACAGGTCGAGGTGTAACCTATGAAAGGGACTACGATGGGCTACATTCTTACCGAGAACACGAATAGCACTATGAAATTAGTGCTTGAAGGCGGATTTAGCAGTAAGATAAGAATAAAACACTTAACTGAACATGACGCAATGAAGTGCGTACACACCGCCCGTCACCCCTGTCAC…
	Ovophis_okinavensis	GCCTAGCTCAACACACAATTAAACTACCAATTGTTCGCCAAACAACTACGAGTGCACTTAAAACTTAAAAGACTTGACGGTGCTTCACCACGACCTAGAGGAGCCTGTCCAATAACCGACAATCCACGATTAATCCAACCCCTTCTAGCCAACAGTCTATATACCGCCGTCGCCAGCTTACCTTGTAAAAGAAATAAAGTGAGCTTAACAGTACCACTAAAACGACAGGTCGAGGTGTAACTTATGAAGGGG-CTAAGATGGGCTACATTCTCACTAAGAATACGAACAACACTATGAAACTAGTGTTTAAAGGCGGATTTAGCAGTAAGATAAGAATAAAACACTTAACTGAACATGACGCAATGAAGTGCGTACACACCGCCCGTCATCCCTGTCAT…
	Ovophis_tonkinensis	----------------------------AATTGTTCGCCAAACAACTACGAGTCCACTTAAAACTTAAAAGACTTGACGGTACTTCATCACGGCCTAGAGGAGCCTGTCTAATAACCGACAATCCACGATTAACCCCACCCCTTCTTGCCTTCAGTCNATATACCGCCGTCGCCAGCTTACCTTGTAAAAGAAATAAAGTAAGCTAAACAGTACCACTAAAACGACAGGTCGAGGTGTAACCCATGAAGGGGGCCAGGATGGGCTACANTCTCACCAAGAATACGAATAACACTATGAAATTAATGTTTAAAGGCGGATTTAGCAGTAAGATAAGAATAAAACACCTAACTGAACATGACGCAATGAAGTGCGTACACACCGCCCGTCACCCCTGTCAC…
	Ovophis_zayuensis	------------------------------TTGTTCGCCAAACAACTACGAGTCCACTTAAAACTTAAAAGACTTGACGGTGCTTCATCACAGCCTAGAGGAGCCTGTCTAATAACCGACAATCCACGATTAACCCTACCCCTTCTCGCCCACAGTCTATATACCGCCGTCGCCAGCTTACCTTGTAAAAGAAATAAAGTGAGCTAAACAGTACCACTAAAACGACAGGTCGAGGTGTAACCCATGAAGGGGTCTAAGATGGGCTACATTCTCGCCGAGAATACGAATAACACTATGAAATTAGTGATTGAAGGCGGATTTAGCAGTAAGATAAGAATAAAACACCTAACTGAACATAACGCAATGAAGTGCGTACACACCGCCCGTCACCCCTGTCAC…
	Porthidium_arcosae	------------------------------TTGTTCGCCAAACAACTACGAGCATACTTAAAACTTAAAAGACTTGACGGTACTTCACCACACCCTAGAGGAGCCTGTCTAATAACCGACAACCCACGATTAACCCAACCCCTCCTTGCCAACAGCCTATATACCGCCGTCGCCAGCCTACCTTGTAAAAGAAATAAAGTAGACTAAACAGTATTACTAAAACGACAGGTCGAGGTGTAACTTATGGAGGGGACCAAGATGGGCTACATTCTCACTGAGCATACGGACAACACTATGAAACTAGTCTTTAAAGGCGGATTTAGCAGTAAGATAGGAATAAAATACCTAACTGAACATAACGCAATGAAGTGCGCACACACCGCCCGTCATCCCTGCCAC…
	Porthidium_dunni	GCCTAGCCTAACACACAATTAAACTACCAATTGTTCGCCAAACAACTACGAGTATACTTAAAACTTAAAAGACTTGACGGTACTTCACCACATCCTAGAGGAGCCTGTCTAATAACCGACAACCCACGATTAATCCAACCCCTCCTTGCCATCAGCCTATATACCGCCGTCGTCAGCCTACCTTGTAAAAGAAATAAAGTGGGCTAAATAGTATCACTAAAACGACAGGTCGAGGTGTAGCTCATGGAAGGGACTAAGATGGGCTACATTCTCACCGAGTATACGAACAGCACTATGAAACAAGTTCTCGAAGGCGGATTTAGCAGTAAGATAGGAATAGAATACCCAACTGAACATAACGCAATGAAGTGCGCACACACCGCCCGTCATCCCTGCCCC…
	Porthidium_lansbergii	GCCTAGCCTAACAAACAATCAAACTACCAATTGTTCGCCAAACAACTACGAGCATACTTAAAACTTAAAAGACTTGACGGTACTTCACCACACCCTAGAGGAGCCTGTCTAATAACCGACAACCCACGATTAACCCAACCCCTCCTTGCCAACAGCCTATATACCGCCGTCGCCAGCCTACCTTGTAAAAGAAATAAAGTAGACTAAACAGTATTACTAAAACGACAGGTCGAGGTGTAACTTATGGAGGGGACCAAGATGGGCTACATTCTCACTGAGCATACGGACAACACTATGAAACTAGTCTTTAAAGGCGGATTTAGCAGTAAGATAGGAATAAAATACCTAACTGAACATAACGCAATGAAGTGCGCACACACCGCCCGTCATCCCTGCCAC…
	Porthidium_nasutum	GCCTAGCCCAACAAACAATTAAATTACCAATTGTTCGCCAAACAACTACGAGCATACTTAAAACTTAAAAGACTTGACGGTACTTCACCACACCCTAGAGGAGCCTGTCTAATAACCGACAACCCACGATTAACCCAACCCCTCCTTGCCAACAGCCTATATACCGCCGTCCCCAGCCTACCTTGTAAAAGAAATAAAGTAGACTAAACAGTATTACTAAAACGACAGGTCGAGGTGTAGCTTATGGAGGGGACCAAGATGGGCTACATTCTCACTGAGCATACGAACAACACTATGAAACTAGTCTTTAAAGGCGGATTTAGTAGTAAGATAGGAATAAAACACCTAACTGAACATAACGCAATGAAGTGCGCACACACCGCCCGTCATCCCTGCTAC…
	Porthidium_ophryomegas	GCCTAGCCTAACACACAATTAAACTACTAATTGTTCGCCAAACAACTACGAGTATACTTAAAACTTAAAAGACTTGACGGTACTTCACCACATCCTAGAGGAGCCTGTCTAATAACCGACAACCCACGATTAACCCAACCTCTCCTTGCCATCAGCCTATATACCGCCGTCGCCAGCCTACCTTGTAAAAGAAATAAAGTAGACTAAACAGTATCACTAAAACGACAGGTCGAGGTGTAGCTTATGGAGTGGACCAAGATGGACTACATTCTCACCGAGCATACGAATAGTACTATGAAACTAGTCCTTAAAGGCGGATTTAGCAGTAAGATAGGAATAGAATACCTAACTGAACATAATGCAATGAAGTGCGCACACACCGCCCGTCATCCCTGCCAC…
	Porthidium_porrasi	GCCTAGCCAAACAAACAATTAAACTACCAATTGTTCGCCAAACAACTACGAGCACACTTAAAACTTAAAAGACTTGACGGTACTTCACCACATCCTAGAGGAGCCTGTCTAATAACCGACAACCCACGATTAATCCAACCCCTCCTTGCCAACAGCCTATATACCGCCGTCGCCAGCCTACCTTGTAAAAGAAATAAAGTAGACTAAACAGTATTACTAAAACGACAGGTCGAGGTGTAGCTTATGGAGAGGACCAAGATGGGCTACATTCTCACTGAGCATACGAACAACACTATGAAACTAGTCTTTAAAGGCGGATTTAGCAGTAAGATAGGAATAAAATACCTAACTGAACATAACGCAATGAAGTGCGCACACACCGCCCGTCATCCCTGCCAC…
	Porthidium_yucatanicum	------------------------TACCAATTGTTCGCCAAACAACTACGAGCATACTTAAAACTTAAAAGACTTGACGGTACTTCACCACACCCTAGAGGAGCCTGTCTAATAACCGACAACCCACGATTAACCCAACCCCTCCTTGCCAACAGCCTATATACCGCCGWCGCCAGCCTACCTTGTAAAAGAAATAAAGTAGGCCAAATAGTACTACTAAAACGACAGGTCGAGGTGTAGCTTACGGAGAGGACCAAGATGGGCTACATTCTCACTGAGCATACGAACAACACTATGAAACTAGTCTTTAAAGGCGGATTTAGCAGTAAGATAGGAATAAAATGCCTAACTGAACATAACGCAATGAAGTGCGCACACACCGCCCGTCATCCCTGCCAC…
	Proatheris_superciliaris	------------------------------TTGTTCGCCAAACAACTACGAGTTAACTTAAAACTTAAAAGACTTGACGGTACTTCACCACAACCTAGAGGAGCCTGTCTAATAACCGATAATCCACGCTTAACCCAACCTTATCTAGCCAACAGTCTATATACCACCGCCGTAAGCTTACCTTGTAAAAGGAATAAAGTAAGCCAAATAGTAGCACTAAAACGACAGGTCGAGGTGTAACTTATGATAGGG-CTCAGATGGGCTACATTCTCCCAGAGAACACGAATAGGCTTATGAATATAAACCTTAAAGGAGGATTTAGCAGTAAGATAAGAATAAAATACCTATCTGAACACAACGCAATGAAGTGCGTACACACCGCCCGTCACCCCTGTTAT…
	Protobothrops_cornutus	GCCTAACCTAAT-CACAATTAAATTACTAATTGTTCGCCAAACAACTACGAGTACACTTAAAACTTAAAAGACTTGACGGTACTTCATCACGACCTAGAGGGGCCTGTCTAATAACCGATGATCCACGATTAACCCCACCCTTTCTCGCCAACAGTCTATATACCGCCGTCGCCAGCTTACCTTGTAAAAGAAATAAAGTGAGCCTAACAGTATCACTAGAACGACAGGTCGAGGTGTAACCCATGAAAGGG-CCAAGATGGGCTACATTCTCACCGAGAATACGAATAGCACTATGAAACTAGTGCCTGAAGGCGGATTTAGCAGTAAGATAAGAATAAAACACCTAACTGAACACAACGCAATGAAGTGCGTACACACCGCCCGTCATCCCTGTCAC…
	Protobothrops_dabieshanensis	GCCTAGCCTAATACACAATTAAATTACCAATTGTCCGCCAAACAACTACGAGTACACTTAAAACTTAAAAGACTTGACGGTGCTTCATCACGACCTAGAGGAGCCTGTCTAATAACCGACAATCCACGATTAACCCTACCCCTTCTCGCCAACAGTCTATATACCGCCGTCGCCAGCTTACCTTGTAAAAGAAATAAAGTGAGCCAAACAGTACCACTAAAACGACAGGTCGAGGTGTAACCCATGAAGGGGCCCAAGATGGGCTACATTCTCACCGAGAATACGAATAGCACTATGAAACTAGTGCCTGAAGGCGGATTTAGCAGTAAGATAAGAATAAAACACCTAACTGAACACAACGCAATGAAGTGCGTACACACCGCCCGTCATCCCTGCCAC…
	Protobothrops_elegans	GCCCAGCCTAATACACAATTAAACTACCAATTGTCCGCCAAACAACTACGAGTATACTTAAAACTTAAAAGACTTGACGGTGCTTCACCACGACCTAGAGGAGCCTGTCTGATAACCGATAATCCACGATTAATCCCACCCTTTCTTGCCAACAGTCTATATACCGCCGTCGTCAGCTTACCTTGTAAAAGAAATAAAGTGAGCTAAACAGTACCACTAAAACGACAGGTCGAGGTGTAACCCATGAAAGGGGCTAAGATGGGCTACATTCTCACCGAGAATACGAACAGCACTATGAAACTAGTGCCCGAAGGCGGATTTAGCAGTAAGATAAGAATAAAACACTTAACTGAACACAACGCAATGAAGTGCGTACACACCGCCCGTCATCCCTGTTAC…
	Protobothrops_flavoviridis	GCCTAGCCTAATACACAATTAAATTACCAATTGTCCGCCAAACAACTACGAGTATACTTAAAACTTAAAAGACTTGACGGTACTTCACCACGACCTAGAGGAGCCTGTCTAATAACCGACAATCCACGATTAACCCCACCCTTTCTCGCCAACAGTCTATATACCGCCGTCGCCAGCTTACCTTGTAAAAGAAATAAAGTGAGCCAAAGAGTCCCACTAAAACGACAGGTCGAGGTGTAACCAATGAAAGGGACCAAGATGGGCTACATTCTCGCCGAGAATACGAATAGCACTATGAAACTAGTGCCTGAAGGCGGATTTAGCAGTAAGATAAGAATAAAACACCTAACTGAACACAACGCAATGAAGTGCGCACACACCGCCCGTCATCCCTGCCAC…
	Protobothrops_himalayanus	GCCTAGCCTAACACACAATTAAACTACCAATTGCCCGCCAAACAACTACGAGTATACTTAAAACTTAAAAGACTTGACGGTACTTCATCACGACCTAGAGGAGCCTGTCTAATAACCGACAATCCACGATTAACCCCACCCTTTCTCGCCAACAGTCTATATACCGCCGTCGCCAGCTTACCTTGTAAAAGAAATAAAGTAAGCTAAACAGTACCACTAAAACGACAGGTCGAGGTGTAACCCATGAAGGGGGCCCGGATGGGCTACATTCTCACCAAGAATACGAATAGCACTACGAAACTAATGCCTGAAGGCGGATTTAGCAGTAAGATAGGAATAAAATACCTAACTGAACATAACGCAATGAAGTGCGTACACACCGCCCGTCATCCCTGCCAC…
	Protobothrops_jerdonii	GCCTAGCC-AATACACAATTAAACTACCAATTGTCCGCCAAACAACTACGAGTACACTTAAAACTTAAAAGACTTGACGGTACTTCATCACGACCTAGAGGAGCCTGTCTGATAACCGACAATCCACGATTAACCCCACCCTTTCTCGCCAACAGTCTATATACCGCCGTCGCCAGCTTACCTTGTAAAAGAAATAAAGTGAGCCAAACAGTACCACTAAAACGACAGGTCGAGGTGTAACCCATGAAAGGGATTAAGATGGGCTACATTCTCACCGAGAATACGAATAGCACTATGAAACTAGTGCCTGAAGGCGGATTTAGCAGTAAGATAGGAATAAAACACCTAACTGAACACAACGCAATGAAGTGCGTACACACCGCCCGTCATCCCTGCCAC…
	Protobothrops_kaulbacki	GCCTAGCCTAACACACAATTAAACTACCAATTGCCCGCCAAACAACTACGAGTATACTTAAAACTTAAAAGACTTGACGGTACTTCATCACGCCCTAGAGGAGCCTGTCTAATAACCGACAATCCACGATTAACCCCACCCTTTCTCGCCAACAGTCTATATACCGCCGTCGCCAGCTTACCTTGTAAAAGAAATAAAGTAAGCTAAACAGTACCACTAAAACGACAGGTCGAGGTGTAACCCATGAAAGGGACCAAGATGGGCTACATTCTCACCAAGAATACGAACAGCACTACGAAACTAATGCCCGAAGGCGGATTTAGCAGTAAGATAGGGATAAAACACCTAACTGAACATAACGCAATGAAGTGCGTACACACCGCCCGTCATCCCTGCCAC…
	Protobothrops_mangshanensis	GCCTAGCCTAACACACAATTAAACTACCAATTGTCCGCCAAACAACTACGAGTCCACTTAAAACTTAAAAGACTTGACGGTACTTCACCACGCCCTAGAGGAGCCTGTCTAATAACCGACAATCCACGATTAACCCGACCCTTTCTCGCCAACAGTCTATATACCGCCGTCGCCAGCTTACCTTGTAAAAGAAATAAAGTGAGCTAAACAGTACCACTAAAACGACAGGTCGAGGTGTAACCTATGAAAGGGTATAAGATGGGCTACATTCTCACCGAGAATACGAATAGCACTCTGAAATTAGCGCCTGAAGGCGGATTTAGCAGTAAGATAAGAATAAAACACCTAACTGAACATAACGCAATGAAGTGCGTACACACCGCCCGTCATCCCTGTCAC…
	Protobothrops_maolanensis	GCCCAGCCTAATACACAATTAAATCACCAATTGTCCGCCAAACAACTACGAGTATACTTAAAACTTAAAAGACTTGACGGTACTTCACCACAACCTAGAGGAGCCTGTCTAATAACCGATAATCCACGATTAATCCTACCCTTTCTTGCCAACAGTCTATATACCGCCGTCGCCAGCTTACCTTGTAAAAGAAATAAAGTGAGCCAAACAGTACCACTAAAAAGACAGGTCGAGGTGTAACCCATGAAGGGG-CTAAGATGGGCTACATTCTCGCCGAGAATACGAACAGCACTATGAAATTAGTGCCTGAAGGCGGATTTAGCAGTAAGATAAGAATAAAACACTTAACTGAACACAACGCAATGAAGTGCGTACACACCGCCCGTCATCCCTGTCAC…
	Protobothrops_mucrosquamatus	GCCCAGCCTAATACACAATTAAATTACCAATTGTCCGCCAAACAACTACGAGTATACTTAAAACTTAAAAGACTTGACGGTACTTCACCACAACCTAGAGGAGCCTGTCTAATAACCGATAATCCACGATTAATCTCACCCTTTCTTGCCAACAGTCTATATACCGCCGTCGCCAGCCTACCTTGTAAAAGAAATAAAGTAAGCCAAACAGTACCACTAAAATGACAGGTCGAGGTGTAACCAATGAAAGGGGCTAAGATGGGCTACATTCTCACCGAGAATACGAACAGCACTATGAAACAAGTGCCCAAAGGCGGATTTAGCAGTAAGATAAGAATAAAACACTTAACTGAACACAACGCAATGAAGTGCGTACACACCGCCCGTCATCCCTGTCAC…
	Protobothrops_sieversorum	GCCTAACCTAACACACAATTAAATTACCAATTGCCCGCCAAACAACTACGAGTGTACTTGAAACTTAAAAGACTTGACGGTACTTCACCCCGACCTAGAGGAGCCTGTCCAATAACCGACGATCCACGATTAACCCCACCCTTTCTCGCCAACAGTCTATATACCGCCGTCGCCAGCTTACCTTGTAAAAGAAATAAAGTGAGCTAAACAGTACCACTAAAACGACAGGTCGAGGTGTAACCAATGGAAGGGACCAAGATGGGCTACATTCTCACCGAGAATACGAATAGCACTACGAAACTAGTGCCTGAAGGCGGATTTAGCAGTAAGATAGGAACAAAACACCTGACTGAACATAACGCAATGAAGTGCGTACACACCGCCCGTCATCCCTGCCAC…
	Protobothrops_tokarensis	GCCTAGCCTAATACACAATTAAATTACCAATTGTCCGCCAAACAACTACGAGTATACTTAAAACTTAAAAGACTTGACGGTACTTCACCACGACCTAGAGGAGCCTGTCTAATAACCGACAATCCACGATTAACCCCACCCTTTCTTGCCAACAGTCTATATACCGCCGTCGCCAGCTTACCTTGTAAAAGAAATAAAGTGAGCCAAAAAGTACCACTAAAACGACAGGTCGAGGTGTAACCAATGAAAGGGACCAAGATGGGCTACATTCTCGCCGAGAATACGAATAGCACTATGAAACTAGTGCCTGAAGGCGGATTTAGCAGTAAGATAAGAATAAAACACCTAACTGAACACAACGCAATGAAGTGCGCACACACCGCCCGTCATCCCTGCCAC…
	Protobothrops_trungkhanhensis	-----------TACACAATTAAATTACCGATTGTCCGCCAAACAACTACGAGTATACTTAAAACTTAAAAGACTTGACGGTACTTCACCACAACCTAGAGGAGCCTGTCTAATAACCGATAATCCACGATTAATCCTACCCTTTCTTGCCAACAGTCTATATACCGCCGTCGCCAGCTTACCTTGTAAAAGAAATAAAGTGAGCCAAACAGTACCACTAAAACGACAGGTCGAGGTGTAACCCATGAAAGGGACTAAGATGGGCTACATTCTCACCGGGAATAGAAACCCCACTATGAAATTAATGCCTAAAGGCGGATTTAGCAGTAAGATAAGAATAAAACACTTAACTGAACACAACGCAATGAAGTGCGTACACACCGCCCGTCATCCCTGTCAC…
	Protobothrops_xiangchengensis	GCCTAACC-AACACACAATTAAATTACCAATTGTCCGCCAAACAACTACGAGTACACTTAAAACTTAAAAGACTTGACGGTACTTCATCACGACCTAGAGGAGCCTGTCTGATAACCGACAATCCACGATTAACCCCACCCTTTCTCGCCAACAGTCTATATACCGCCGTCGCCAGCTTACCTTGTAAAAGAAATAAAGTGAGCCAAACAGTACCACTAAAACGACAGGTCGAGGTGTAACCCATGAAAGGGGTTAAGATGGGCTACATTCTCACCGAGAATACGAATAGCACTATGAAACTAGCGCCTGAAGGCGGATTTAGCAGTAAGATAGGAATAAAACACCCAACTGAACATAACGCAATGAAGTGCGTACACACCGCCCGTCATCCCTGCCAC…
	Pseudocerastes_fieldi	------------------------------TTGTTCGCCAAACAACTACGAGTTAACTTAAAACTTAAAAGACTTGACGGTGCTTCATCACAACCTAGAGGAGCCTGTCTAGTAACCGATGACCCACGATTAACCCCACCCCTTCTAGCCAACAGTCTATATACCGCCGTCTCAAGCTTACCCCGTGAGGGTAACAGAGTGAGCTAAATAGTGTCCCTAAAACGACAGGTCGAGGTGTAACTCATGAAGGGGGCAAAGATGGGCTACACTCTCCCAGAGAACACGCATTACATCATGAATCAGGTGTATGAAGGTGGATTTAGCAGTAAGATAAGAATAAAAAACCTAACTGAACATAACGCAATGAAGCGCGTACACACCGCCCGTCATCCCTGCCC-…
	Sistrurus_catenatus	GCCTAGCCTAACATACAATTAAACTACTAATTGTCCGCCAAACAACTACGAGTGTACTTAAAACTTAAAAGACTTGACGGTGCTTCACCACGCCCTAGAGGAGCCTGTCTAGCAACCGATAATCCACGATTAACCCAGCCTCCTCTGGCCAACAGTCTATATACCGCCGTCGCCAGCTTACCTTGTAAAAGAAATAAAGTAAGCCAAACAGTATCCCTAAAACGACAGGTCGAGGTGTAACTAATGAGGAGGACTAAGATGGGCTACATTCTCACCGAGAATACGAACAATACTATGAAATTAGTATTTAAAGGCGGATTTAGCAGTAAGATAAGAATAAAATACTTAACTGAACATAACGCAATGAAGTGCGTACACACCGCCCGTCACCCCTGCTAA…
	Sistrurus_miliarius	GCCTAGCCTAACATACAATTAAACTACCAATTGTCCGCCAAACAACTACGAGTGCACTTAAAACTTAAAAGACTTGACGGTGCTTCACCACACCCTAGAGGAGCCTGTCTAGTAACCGATAACCCACGATTAACCCAACCCCCCCTAGCCGACAGTCTATATACCGCCGTCGCCAGCTTACCTTGTAAAAGAAATAAAGTGAGCTAAATAGTATCACTAAAACGACAGGTCGAGGTGTAACTAATGGGAGGGATTAAGATGGGCTACATTCTCTTCTGAGAAACGAACAATACTATGAAACTAGTATTTAAAGACGGATTTAGCAGTAAGATAAGAATAAAATACTTAACTGAACATAACGCAATGAAGTGCGTACACACCGCCCGTCACCCCTGCTAC…
	Trimeresurus_albolabris	GCCTAGCCTAACACACAATTAAACTACAAATTGTTCGCCAAACAACTACGAGTATACTTAAAACTTAAAAGACTTGACGGTACTTCACCCCGACCTAGAGGAGCCTGTCTAATAACCGATAACCCACGATTAACCCAACCACTTCTTGCCTACAGTCTATATACCGCCGTCGCCAGCTTACCTTGTAAAAGAAATAAAGTGAGCCAAATAGTAACACTAAAACGACAGGTCGAGGTGTAACCTATGAAGAGG-CTAAGATGGGCTACATTCTCACAGAG-ATACGAACAACACTATGAAATTAGTGTTCGAAGACGGATTTAGCAGTAAGATAAGAATAGAATACCTAACTGAAAATAACGCAATGAAGTGCGCACACACCGCCCGTCACCCCTGCCAC…
	Trimeresurus_andersonii	---------------CAATCAAACTACAAATTGTTCGCCAAACAACTACGAGAATACTTAAAACTTAAAAGACTTGACGGTACTTCACCCCGACCTAGAGGAGCCTGTCTAATAACCGATAACCCACGATTAACCCAACCACTTCTTGCCTACAGTCTATATACCGCCGTCGCCAGCTTACCTTGTAAAAGAAATAAAGTGAGCCAAATAGTAACACTAAAACGACAGGTCGAGGTGTAACCCATGAAGAGG-TTAAGATGGGCTACATTCTCACAGAGAATACGAACAACACTATGAAATTAGTGCTCAAAGGCGGATTTAGCAGTAAGATAAGAATAGAACACCTAACTGAAAATAACGCAATGAAGTGCGCACACACCGCCCGTCACCCCTGCCAC…
	Trimeresurus_borneensis	-------CCAACACACAATTAAATTACCAATTGTTCGCCAAACAACTACGAGTATACTTAAAACTTAAAAGACTTGACGGTACTTCATCTCAACCTAGAGGAGCCTGTCCAATAACCGATAACCCACGATTAATCCAACCATTTCTAGCCAACAGTCTATATACCGCCGTCGTCAGCTTACCTTGTAAAAGAAATAAAGTGAGCCAAATAGCACCACTAAAACGACAGGTCGAGGTGTAACTTATGAAACGGGACAAGATGGGCTACACTCTTACCAAGAATACGAACAACACTATGAAACTAGTATTTAAAGGCGGATTTAGCAGTAAGATAAGAATAAAATACTTAACTGAACATAACGCAATGAAGTGCGTACACACCGCCCGTCATCCCTGTCAT…
	Trimeresurus_cantori	GCCTAGCTTAACACACAATCAAACTACAAATTGTTCGCCAAACAACTACGAGAATACTTAAAACTTAAAAGACTTGACGGTACTTCACCCCGACCTAGAGGAGCCTGTCTAATAACCGATAACCCACGATTAACCCAACCACTTCTTGCCTACAGTCTATATACCGCCGTCGCCAGCTTACCTTGTAAAAGAAATAAAGTGAGCCAAATAGTAACACTAAAACGACAGGTCGAGGTGTAACCCATGAAGAGG-TTAAGATGGGCTACATTCTCACAGAGGATACGAACAACACTATGAAATTAGTGTTCAAAGGCGGATTTAGCAGTAAGACAAGAATAGAACACTTAACTGAAAATAACGCAATGAAGTGCGCACACACCACCCGTCACCCCTGCCAC…
	Trimeresurus_cardamomensis	---------------------------------------------------------TTAAAACTTAAAAGACTTGACGGTACTTCACCCCAGCCTAGAGGAGCCTGTCCAATAACCGACAATCCACGATTAACCCAACCACTTCTCGCCAACAGTCTATATACCGCCGTCGCCAGCTTACCTTGTAAAAGAAATAAAGTGAGCTAAACAGTAACACTAAAACGACAGGTCGAGGTGTAACTCATGAAGTGGACCAAGATGGGCTACATTCTCACAGAGCACACGAACAACACTATGAAATTAGTGTTTGAAGGAGGATTTAGCAGTAAGATAAGAATAAAATACCTAACTGAACATAACGCAATGAAGTGCGCACACACCGCCCGTCACCCCTGCCAC…
	Trimeresurus_erythrurus	GCCTAGCTTAACACACAATCAAACTACAAATTGTTCGCCAAACAACTACGAGAATACTTAAAACTTAAAAGACTTGCGGGTACTTCATCCCGACCTAGAGGAGCCTGTCTAATAACCGATAACCCACGATTAACCCAACCACTTCTTGCCTACAGTCTATATACCGCCGTCGCCAGCTTACCTTGTAAAAGAAATAAAGTGAGCCAAATAGTAACACTAAAACGACAGGTCGAGGTGTAACCTATGAAGAGG-TTAAGATGGGCTACATTCTCACAGAGAATACGAACAACACTATGAAATTAATGTTCAAAGGCGGATTTAGCAGTAAGATAAGAATAGAACACCTAACTGAAAATAACGCAATGAAGTGCGCACACACCGCCCGTCACCCCTGCCAC…
	Trimeresurus_fasciatus	-----------------------CTACAAATTGTTCGCCAAACAACTACGAGTATACTTAAAACTTAAAAGACTTGACGGTNCTTCACCCCGACCTAGAGGAGCCTGTCTAGTAACCGATAATCCACGATTAACCCAACCACTTCTTGCCCACAGTCTATATACCGCCGTCGCCAGCTTACCTTGTAAAAGAAATAAAGTGAGCCAAATAGCAACACTAAAACGACAGGTCGAGGTGTAACCTATGAAGAGG-TCAAGATGGGCTACATTCTTACAGAG-ATACGAATAACACTATGAAATTGGTGTTTGAAGGCGGATTTAGCAGTAAGATAAGAATAGAATACCTAACTGAAAATAACGCAATGAAGTGCGCACACACCGCCCGTCACCCCTGCTAC…
	Trimeresurus_flavomaculatus	GCCTAGCCTAACACACAATCAAACTACGAATTGTTCGCCAAACAACTACGAGTATACTTAAAACTTAAAAGACTTGACGGTGCTTCACCCCGACCTAGAGGAGCCTGTCTAATAACCGACAATCCACGATCAACCCAACCATTTCTTGCCAACAGTCTATATACCGCCGTCGCCAGCTTACCTTGTAAAAGAAATAAAGTGAGCTAAACAGTAACACTAAAACGACAGGTCGAGGTGTAACTTATGAAATGGACCAAGATGGGCTACATTCTTACCAAGAATACGAATAACACTATGAAATTTATGTTTAAAGGCGGATTTAGCAGTAAGATAAGAATAGAATACCTAACTGAATATAACGCAATGAAGTGCGCACACACCGCCCGTCATCCCTGCCAC…
	Trimeresurus_gracilis	GCCTAACTTAACACACAATTAAACTACCAATTGTCCGCCAAACAACTACGAGTATACTTAAAACTTAAAAGACTTGACGGTGCTTCACCACAGCCTAGAGGAGCCTGTCCAATAACCGACAATCCACGATTAACCCGACCCCTTCTCGCCAACAGTCTATATACCGCCGTCGCCAGCTTACCTTGTAAAAGAAATAAAGTGAGCTTAATAGTATCACTAAAACGACAGGTCGAGGTGTAACTCATGAAGGGG-CTAAGATGGGCTACATTCTCACCCAGAATACGAACAACACTATGAAACTAGTGTTTAAAGGCGGATTTAGCAGTAAGATAAGAATAAAACACTAAACTGAACATAACGCAATGAAGTGCGTACACACCGCCCGTCATCCCTGCC-T…
	Trimeresurus_gramineus	GCCTAGCCCAACATACAATTAAACTACCAATTGTTCGCCAAATAACTACGAGTATACTTAAAATTTAAAAGACTTGACGGTACTTCACCCCGACCTAGAGGAGCCTGTCTAATAACCGACAACCCACGATTAACCCCACCAATTCTCGCCCACAGTCTATATACCGCCGTCGCCAGCCCACCTTGTAAAAGAAATAAAGTGAGCCAAACAGTAACACTAAAACGACAGGTCGAGGTGTAACTCATGAATAGGAAAAAGATGGGCTACATTCTGACCAAGAATACGGATAACACCCTGAAATCAGTGTTTAAAGGAGGATTTAGAAGTAAGATAAGAATAGAATACTTAACTGAACACAACGCAATGAAGTGCGCACACACCGCCCGTCATCCCTGCCAC…
	Trimeresurus_gumprechti	-------------------------------TGTTCGCCAAACAACTACGAGTATACTTAAAACTTAAAAGACTTGACGGTACTTCACCCCGACCTAGAGGAGCCTGTCTAATAACCGACAACCCACGATTAACCCAACCACTTCTTGCCAACAGTCTATATACCGCCGTCGCCAGCTTACCTTGTAAAAGAAATAAAGTGAGCTAAACAGTAACACTAAAACGACAGGTCGAGGTGTAACTTATGAAAGGGACCAAGATGGGCTACATTCTCACAGAGAATACGAACAACACTATGAAATTAATGTTTGAAGGCGGATTTAGCAGTAAGATAAGAACAAAACACTTAACTGAACACAACGCAATGAAGTGCGCACACACCGCCCGTCATCCCTGCCAC…
	Trimeresurus_hageni	---TAGCCTAACACACAATCAAGCCACNAATTGTTCGCCAAACAACTACGAGTATACTTAAAACTTAAAAGACTTGACGGTACTTCACCCCAGCCTAGAGGAGCCTGTCTAATAACCGACAATCCACGATTAACCCAACCACTTCTCGCCAACAGTCTATATACCGCCGTCGCCAGCTTACCTTGTAAAAGAAATAAAGTGAGCTAAACAGTAACACTAAAACGACAGGTCGAGGTGTAACCCATGAAGTGGACCAAGATGGGCTACATTCTCACCGAGAATACGAACAACACTATGAAATTTATGTTTAAAGGCGGATTTAGCAGTAAGATAAGAATAGAACACCTAACTGAACATAACGCAATGAAGTGCGCACACACCGCCCGTCATCCCTGTCAA…
	Trimeresurus_insularis	GCCTAGCTTAACACACAATTAAACTACAAATTGTTCGCCAAACAACTACGAGTATACTTAAAACTTAAAAGACTTGACGGTACTTCACCCCGACCTAGAGGAGCCTGTCTAGTAACCGATAATCCACGATTAACCCAACCACTTCTTGCCCACAGTCTATATACCGCCGTCGCCAGCTTACCTTGTAAAAGAAATAAAGTGAGCCAAATAGCAACACTAAAACGACAGGTCGAGGTGTAACCTATGAAGAGG-TCAAGATGGGCTACATTCTCACAGAG-ATACGAATAACACTATGAAAGTGGTGTTTGAAGGCGGATTTAGCAGTAAGATAAGAATAGAACACCTAACTGAAAATAACGCAATGAAGTGCGCACACACCGCCCGTCACCCCTGCCAC…
	Trimeresurus_kanburiensis	----------------------ACTACCAATTGTTCGCCAAACCACTACGAGTATACTTAAAACTTAAAAGACTTGACGGTACTTCACCCC-ACCTAGAGGAGCCTGTCCAATAACCGACAACCCACGATTAACCCAACCACTTCTAGCCAACAGTCTATATACCGCCGTCGCCAGCTTACCTTGTAAAAGAAATAAAGTGAGCTAAACAGTAACACTAAAACGACAGGTCGAGGTGTAACTCATGAAGTGGGCCAAGATGGGCTACATTCTCACAGAGCACACGAACAACACTCTGATATTAGCGTTTGAAGGCGGATTTAGCAGTAAGATAAGAATAAAATACTTAACTGAACATAATGCAATGAAGTGCGCACACACCGCCCGTCACCCCTGCCAC…
	Trimeresurus_macrops	GCCTAGCCTAACACACAATCAAACCACGAATTGTTCGCCAAACAACTACGAGTATACTTAAAACTTAAAAGACTTGACGGTACTTCACCCCAGCCTAGAGGAGCCTGTCCAATAACCGATAACCCACGATTAACCCAACCACTTCTCGCCAACAGTCTATATACCGCCGTCGTCAGCTTACCTTGTAAAAGAAATAAAGTGAGCTAAACAGTAACACTAAAACGACAGGTCGAGGTGTAACTCATGAAGTGGACCAAGATGGGCTACATTCTCACAGAGCACACGAACAACACTATGAAATTAGTGTTCGAAGGAGGATTTAGCAGTAAGATAAGAATAAAATACTTAACTGAACATAACGCAATGAAGTGCGCACACACCGCCCGTCACCCCTGCCAC…
	Trimeresurus_malabaricus	GCCTAGCCTAACACACAATTAAACTNCCAATTGTCCGCCAAATAACTACGAGTATACTTAAAATTTAAAAGACTTGNCGGTACTTCACCCCAACCTAGAGGAGCCTGTCCAATAACCGACAACCCACGATTAACCCAACCAATTCTCGCCAACAGTNTATATACCGCCGTCGCCAGCTTACCTTGTAAAAGAAATAAAGTGAGCCTAATAGTAGCACTAAAACGACAGGTCGAGGTGTAACTTATGAAATGGGGTAAGATGGGCTACATTCTAACCAAGAATACGGATAACACTATGAAATAGGTGTTTAAAGGCGGATTTAGCAGTAAGACAAGAATAGAATACTTGACTGAACATAACGCAATGAAGTGCGCACACACCGCCCGTCATCCCTGCCAC…
	Trimeresurus_malcolmi	-----------CACACNATCAAACCACGAATTGTTCGCCAAACAACTACGAGTACACTTAAAACTTAAAAGACTTGACGGTGCTTCACCCCGACCTAGAGGAGCCTGTCTAATAACCGACAATCCACGATTAACCCAACCACTTCTTGCCAACAGTCTATATACCGCCGTCGCCAGCTTACCTTGTAAAAGAAATAAAGTGAGCCAAACAGTAACACTAAAACGACAGGTCGAGGTGTAACTTATGAAATGGGCCAAGATGGGCTACATTCTCACCGAGAATACGAATAACACTATGAAATTTATGCTTAAAGGCGGATTTAGCAGTAAGATAAGAATAAAATACCTAACTGAACATAACGCAATGAAGTGCGCACACACCGCCCGTCATCCCTGCCAC…
	Trimeresurus_mcgregori	-----------------------CTACGAATTGTTCGCCAAACAACTACGAGTATACTTAAAACTTAAAAGACTTGACGGTGCTTCACCCCGACCTAGAGGAGCCTGTCTAATAACCGACAATCCACGATCAACCCAACCATTTCTTGCCAACAGTCTATATACCGCCGTCGCCAGCTTACCTTGTAAAAGAAATAAAGTGAGCTAAACAGTAACACTAAAACGACAGGTCGAGGTGTAACTTATGAAATGGACCGAGATGGGCTACATTCTTACCAAGAATACGAATAACACTATGAAATTTATGTTTAAAGGCGGATTTAGCAGTAAGATAAGAATAGAATACCTAACTGAATATAACGCAATGAAGTGCGCACACACCGCCCGTCATCCCTGCCAC…
	Trimeresurus_medoensis	----------------------------AATTGTTCGCCAAACAACTACGAGTATACTTAAAACTTAAAAGACTTGACGGTACTTCACCCCGACCTAGAGGAGCCTGTCTAACAACCGATAACCCACGATTAACCCAACCACTTCTTGCCAACAGTCTATATACCGCCGTCGCCAGCTTACCTTGTAAAAGAAATAAAGTGAGCTAAACAGTAACACTAAAACGACAGGTCGAGGTGTAACCCATGAAGAGG-CCAAGATGGGCTACATTCTCACAGAGAATACGAATAACACTATGAAACTGGTGTTTGAAGACGGATTTAGCAGTAAGATAAGAACAAAATACCTAACTGAACACAACGCAATGAAGTGCGCACACACCGCCCGTCATCCCTGCCAC…
	Trimeresurus_popeiorum	-------------------------------TGTTCGCCAAACAACTACGAGTATACTTAAAACTTAAAAGACTTGACGGTACTTCACCCCGACCTAGAGGAGCCTGTCCAATAACCGACAATCCACGATTAACCCAACCCCTTCTTGCCCACAGTCTATATACCGCCGTCGTCAGCTTACCTTGTAAAAGAAATAAAGTAAGCTAAACAGTATCACTAAAACGACAGGTCGAGGTGTAACTTATGAAGAGGACCAAGATGGGCTACATTCTCACCAAGAATACGAATAACACTATGAAATTAATGTTTAAAGGCGGATTTAGCAGTAAGATAAGAATAAAATACCTAACTGAATATAACGCAATGAAGTGCGCACACACCGCCCGTCACCCCTGCCAC…
	Trimeresurus_puniceus	GCCTAGCCCAACATACAATTAAATTACTAATTGTTCGCCAAACAACTACGAGTATACTTAAAACTTAAAAGACTTGACGGTCCTTCACCCCGACCTAGAGGAGCCTGTTCAATAACCGACAATCCACGATTAATCCAACCACTTCTAGCCGACAGTCTATATACCGCCGTCGCCAGCTTACCTTGTAAAAGAAATAAAGTAAGCTAAATAGTACCACTAAAACGACAGGTCGAGGTGTAACTCATGAAATGG-AACAAATGGGCTACATTCTCACCGAGAATACGAATAACACTATGAAATTAATGTTTGAAGGCGGATTTAGCAGTAAGATAAGAATAAAATACCTAACTGAATATAGCGCAATGAAGTGCGTACACACCGCCCGTCATCCCTGCCAC…
	Trimeresurus_purpureomaculatus	-------TTAACATACNATCAAACTACAAATTGTTCGCCAAACAACTACGAGAATACTTAAAACTTAAAAGACTTGACGGTACTTCATCCCGACCTAGAGGAGCCTGTCTAATAACCGATAACCCACGATTAACCCAACCACTTCTTGCCTACAGTCTATATACCGCCGTCGCCAGCTTACCTTGTAAAAGAAATAAAGTGAGCCAAATAGTAACACTAAAACGACAGGTCGAGGTGTAACCTATGAAGAGG-TTAAGATGGGCTACATTCTCACAGAGAACACGAACAACACTATGAAATTAGTGTTCAAAGGCGGATTTAGCAGTAAGATAAGAATAGAACACCTAACTGAAAATAACGCAATGAAGTGCGCACACACCGCCCGTCACCCCTGCCAC…
	Trimeresurus_rubeus	---------------------------------------------------------TTAAAACTTAAAAGACTTGACGGTACTTCACCTCAACCTAGAGGAGCCTGTCCAATAACCGACAACCCACGATTAACCCAACCACTTCTCGCCAACAGTCTATATACCGCCGTCGCCAGCTTACCTTGTAAAAGAAATAAAGTGAACTAAACAGTAACACTAAAACGACAGGTCGAGGTGTAACTCATGAAGCGGACCAAGATGGGCTACACTCTCACAGAGGATACGAACAACACTATGAAATTAGTATTTGAAGGAGGATTTAGCAGTAAGATAAGAATAAAATACTTAACTGAACATAACGCAATGAAGTGCGCACACACCGCCCGTCACCCCTGCCAC…
	Trimeresurus_schultzei	GCCTAGCCTAACACACAATCAAACCACGAATTGTTCGCCAAACAACTACGAGTATACTTAAAACTTAAAAGACTTGACGGTGCTTCACCCCGACCTAGAGGAGCCTGTCTAATAACCGACAACCCACGATTAATCCAACCACTTCTTGCCAACAGTCTATATACCGCCGTCGCCAGCTTACCTTGTAAAAGAAATAAAGTGAGCCAAATAGTAACACTAAAACGACAGGTCGAGGTGTAACCTATGAAGTGGGCCAAGATGGGCTACATTCTCACTGAGAATACGAATAGCACTATGAAATTTATGCTTAAAGGCGGATTTAGCAGTAAGATAGGAATAAAATACCCAACTGAATATAACGCAATGAAGTGCGCACACACCGCCCGTCATCCCTGCCAC…
	Trimeresurus_septentrionalis	-----------------ATCAAACTACNAATTGTTCGCCAAACAACTACGAGTATACTTAAAACTTAAAAGACTTGACGGTACTTCACCCCGACCTAGAGGAGCCTGTCTAATAACCGATAACCCACGATTAACCCAACCACTTCTTGCCTACAGTCTATATACCGCCGTCGCCAGCTTACCTTGTAAAAGAAATAAAGTGAGCCAAATAGTAACACTAAAACGACAGGTCGAGGTGTAACCTATGAAGAGG-TTAAGATGGGCTACATTCTCACAGAG-ATACGAACAACACTATGAAATTAGCGTTCGAAGGCGGATTTAGCAGTAAGATAAGAATAGAACACCTAACTGAAAATAACGCAATGAAGTGCGCACACACCGCCCGTCACCCCTGCCAC…
	Trimeresurus_sichuanensis	GCCTAGCTTAACACACAATCAAACTACGAATTGTTCGCCAAACAACTACGAGTATACTTAAAACTTAAAAGACTTGACGGTACTTCACCCCAGCCTAGAGGAGCCTGTCTAATAACCGACAATCCACGATTAACCCAACCACTTCTTGCCAACAGTCTATATACCGCCGTCGCCAGCTTACCTTGTAAAAGAAATAAAGTGAGCTAAATAGTAACACTAAAACGACAGGTCGAGGTGTAACTTATGAAGAGGACCAAGATGGGCTACATTCTCACCAAGAATACGAACAACACTGTGAAATCGGTGTTCAAAGGCGGATTTAGCAGTAAGATAAGAACAAAATACCTAACTGAACATAACGCAATGAAGTGCGCACACACCGCCCGTCATCCCTGCCAC…
	Trimeresurus_stejnegeri	GCCTAGCCTAACACACAATCAAATTACGAATTGTTCGCCAAACAACTACGAGTATACTTAAAACTTAAAAGACTTGACGGTACTTCACCCCGACCTAGAGGAGCCTGTCTAATAACCGACAATCCACGATTAACCCAACCACTTCTTGCCAACAGTCTATATACCGCCGTCGCCAGCTTACCTTGTAAAAGAAATAAAGTGAGCTAAACAGTAACACTAAAACGACAGGTCGAGGTGTAACCTATGAAGCGGACCAAGATGGGCTACATTCTCACAGAGAATACGAACAACACTATGAAATTAATGTTTGAAGGCGGATTTAGCAGTAAGATAAGAACAAAACACTTAACTGAACACAACGCAATGAAGTGCGCACACACCGCCCGTCATCCCTGCCAC…
	Trimeresurus_sumatranus	-----GCTTAACACACAATCAAACCACGAATTGTTCGCCAAACAACTACGAGTATACTTAAAACTTAAAAGACTTGACGGTGCTTCACCCCGACCTAGAGGAGCCTGTCCAATAACCGACAATCCACGATTAACCCAACCACTTCTTGCCAACAGTCTATATACCGCCGTCGCCAGCTTACCTTGTAAAAGAAATAAAGTGAGCTTAATAGTAACACTAAAACGACAGGTCGAGGTGTAACTTATGAAGAGGACCAAGATGGGCTACATTCTCACCGAGAATACGAATAACACTATGAAATTTATGATTAAAGGCGGATTTAGCAGTAAGATAGGAATAAAATACCTAACTGAATTTAACGCAATGAAGTGCGCACACACCGCCCGTCATCCCTGCCAC…
	Trimeresurus_tibetanus	----------------------------------------AACAACTACGAGTATACTTAAAACTTAAAAGACTTGACGGTACTTCATCTCGGCCTAGAGGAGCCTGTCTAATAACCGACAATCCACGATTAACCCAACCACTTCTAGCCAACAGTCTATATACCGCCGTCGCCAGCTTACCTTGTAAAAGAAATAAAGTGAGCTAAACAGTAACACTAAAACGACAGGTCGAGGTGTAACCTATGAAAGGGACCAAGATGGGCTACACTCTTACCAAGGATACGAATAACACTATGAAATTGATGTTTGAAGGCGGATTTAGCAGTAAGATAAGAATAAAACACTTAACTGAATATAACGCAATGAAGTGCGCACACACCGCCCGTCACCCCTGCTAC…
	Trimeresurus_trigonocephalus	GCCTAGCCCAACACACAATCAAACCACCAATTGTTCGCCAAATAACTACGAGTATACTTAAAATTTAAAAGACTTGACGGTACTTCACCCCGACCTAGAGGAGCCTGTCTAATAACCGACAACCCACGATTAACCCCACCAATTCTAGCCAACAGTCTATATACCGCCGTCGCCAGCCCACCTTGTAAAAGAAATAAAGTGAGCCAAACAGTAACACTAAAACGACAGGTCGAGGTGTAACTCATGAAGAGGAAAAAGATGGGCTACATTCTAACCAAGAACACGGACAACACCGTGAAATCAGTGTTTAAAGGCGGATTTAGCAGTAAGATAAGAATAGAATACCTAACTGAACACAACGCAATGAAGTGCGCACACACCGCCCGTCATCCCTGCCAC…
	Trimeresurus_truongsonensis	------------------TTAAATCACGAATTGTTCGCCAAACAACTACGAGTATACTTAAAACTTAAAAGACTTGACGGTACTTCNCC-CGACCTAGAGGAGCCTGTCTAATAACCGACGACCCACGATTAACCCAACCACTTCTTGCCGACAGTCTATATACCGCCGTCGCCNGCTTACCTTGTAAAAGAAATAAAGTGAGCTAAATAGTAACACTAAAACGACAGGTCGAGGTGTAACTTATGAAGGGGGCCAAGATGGGCTACATTCTCACAAAGAATACGAACAACACTATGAAATTAGTGTTTGAAGGCGGATTTAGCAGTAAGATAAGAACAAAACACTTAACTGAACACAACGCAATGAAGTGCGCACACACCGCCCGTCATCCCTGCCAC…
	Trimeresurus_venustus	GCCTAGCCTAACACACAATCAAACCACGAATTGTTCGCCAAACAACTACGAGTATACTTAAAACTTAAAAGACTTGCGGGTACTTCACCCCAGCCTAGAGGAGCCTGTCCAATAACCGACAATCCACGATTAACCCAACCACTTCTCGCCAACAGTCTATATACCGCCGTCGCCAGCTTACCTTGTAAAAGAAATAAAGTGAGCTAAACAGTAACACTAAAACGACAGGTCGAGGTGTAACTCATGAAGTGGACCAAGATGGGCTACATTCTCGCAGAGCACACGAACAACACTATGAAATTAGTGTTCGAAGGAGGATTTAGCAGTAAGATAAGAATAAAATACTTAACTGAACATAACGCAATGAAGTGCGCACACACCGCCCGTCACCCCTGCCAC…
	Trimeresurus_vogeli	----AGCCTAACATACAATCAAATTACGAATTGTTCGCCAAACAACTACGAGTATACTTAAAACTTAAAAGACTTGACGGTACTTCACCCCGACCTAGAGGAGCCTGTCTAAAAACCGACAATCCACGATTAACCCAACCTCTTCTTGCCAACAGTCTATATACCGCCGTCGCCAGCTTACCTTGTAAAAGAAATAAAGTAAGCCAAACAGTAACACTAAAACGACAGGTCGAGGTGTAACTTATGAAGGGG-CCAAGATGGGCTACATTCTCACAGAGAATACGAACAACACCATGAAATTAGTGTTTGAAGGAGGATTTAACAGTAAGATAAGAACAAAATACTTAACTGAACACAACGCAATGAAGTGCGCACACACCGCCCGTCATCCCTGCTAC…
	Trimeresurus_yunnanensis	---------AATACACAATCAAACTACGAATTGTTCGCCAAACAACTACGAGTATACTTAAAACTTAAAAGACTTGACGGTACTTCACCCCGGCCTAGAGGAGCCTGTCTAATAACCGACAACCCACGATTAACCCAACCACTTCTTGCCAACAGTCTATATACCGCCGTCGCCAGCTTACCTTGTAAAAGAAATAAAGTGAGCTAAACAGTAACACTAAAACGACAGGTCGAGGTGTAACTCATGAAGCGGGCCAAGATGGGCTACATTCTCACAGAGGATACGAATAACACTATGAAATTAGTGTTTAAAGGCGGATTTAGCAGTAAGATAAGAACAAAATACCTAACTGAACATAACGCAATGAAGTGCGCACACACCGCCCGTCATCCCTGCCAC…
	Tropidolaemus_wagleri	GCCTAGCCTAATACACAATCAAACTACGAATTGTTCGCCAAACAACTACGAGTTAACTTAAAACTTAAAAGACTTGACGGTACTTCACCCCGACCTAGAGGAGCCTGTCTAATAACCGACAACCCACGATTAACCCAGCCCTTTCTCGCCAACAGTCTATATACCGCCGTCGCCAGCTTACCTTGTAAAAGAAATAAAGTGAGCTAAACAGCACCACTAACACGACAGGTCGAGGTGTAACCAATGAAAAGGCCTAAGATGGGCTACATTCTCCCCGAGAACACGAACAACACCGTGAAACAGGTGTTTGAAGGCGGATTTAGCAGTAAGACAGGAATAAAATACCCAACTGAACATAACGCAATGAAGTGCGTACACACCGCCCGTCATCCCTGCCAC…
	Vipera_ammodytes	---------------CAATTAAATTACTAATTGTTCGCCAAACAACTACGAGTTAACTTAAAACTTAAAAGACTTGACGGTGCTTCATCACAGCCTAGAGGAGCCTGTCTAATAACCGACAACCCACGTTTAACCCCGCCCCTTCTTGCCAACAGTCTATATACCACCGTCGCAAGCTTACCCCGTAAGAGTTTTAAAGTGAGCTACAAAGTTGCACTTAAACGACAGGTCGAGGTGTAACCCATGAGGGGGACAAAGATGGGCTACATTCTCCCAGAGAACACGAATCTCACTATGAATATGGTGACTGAAGGAGGATTTAGCAGTAAGATAAGAATAAAATACCTAACTGAACATTAAGCAATGAAGTGCGTACACACCGCCCGTCATCCCTGCC--…
	Vipera_aspis	ACCCAGCCTAACCCACAATTAAAACACTAATTGTTCGCCAAACAACTACGAGTTAACTTAAAACTTAAAAGACTTGACGGTACTTCACCACAGCCTAGAGGGGCCTGTCTAATAACCGACAACCCACGATTAACCCCGCCCCTTCTCGCCAACAGTCTATATACCACCGTCGCAAGCTTACCCCGTAAGCGATACAAAGTGAGCTACAAAGTTTCACTAAAACGACAGGTCGAGGTGTAACCTATGAAGGGGACAAAGATGGGCTACATTCTCTTAGAGAACACGAATTTCACTATGAATATAGTGACTGAAGGAGGATTTAGCAGTAAGMTAAGAATAAAATACCAAGGT-AACATAACGCAATGAAGT-----------------------------…
	Vipera_berus	ACCCAGCCCAACACACAATTAAAATACTAATTGTTCGCCAAATAACTACGAGTTAACTTAAAACTTAAAAGACTTGACGGTGCTTCACCACAACCTAGAGGAGCCTGTCTAATAACCGATAACCCACGATTAACCCGACCCCTTCTCGCCAACAGTCTATATACCACCGTCGTAAGCTTACCCTATAAACGGTACAAAGTGAGCTACATAGTTTCACTAAAACGACAGGTCGAGGTGTAACCCATGAAGGGGGCAAAGATGGGCTACATTCTCTCAGAGAACACGAATCTCACTATGAATATAGTGACTGAAGGAGGATTTAGCAGTAAGATAGGAATAA-----------------------------------------------------------…
	Vipera_eriwanensis	ACCCAACCCAACCCACAATTAAAATACTAATTGTTCGCCAAACAACTACGAGTTAACTTAAAACTTAAAAGACTTGACGGTACTTCATCACAACCTAGAGGAGCCTGTCTAATAACCGACAACCCACGATTAACCCCACCCCTTCTCGCCAACAGTCTATATACCACCGTCGCAAGCTTACCCCATAAGCGGTACAAAGTGAGCTACAAAGTTTCACTAAAACGACAGGTCGAGGTGTAACCCATGAGGGGGACAAAGATGGGCTACATTCTCTTAGAGAACACGAATTTCACTATGAATATAGTGACTGAAGGCGGATTTAGCAGTAAGATAAGAATAAAACACCTATCTGAACATAAAGCAATGAAGTGCGTACACACCGCCCGTCACCCCTGCCTA…
	Vipera_ursinii	ACCCAACCCAACCCACAATTAAAATACTAATTGTTCGCCAAACAACTACGAGTTAACTTAAAACTTAAAAGACTTGACGGTACTTCATCACAACCTAGAGGAGCCTGTCTAATAACCGACAACCCACGATTAACCCCACCCCTTCTCGCCAACAGTCTATATACCACCGTCGCAAGCTTACCCCATAAGCGGTACAAAGTGAGCTACAAAGTTTCACTAAAACGACAGGTCGAGGTGTAACCCATGAAGGGGACAAAGATGGGCTACATTCTCTTAGAGAACACGAATTTCACTATGAATATAGTGACTGAAGGCGGATTTAGCAGTAAGATAAGAATAAAATACCTATCTGAACATAAAGCAATGAAGTGCGTACACACCGCCCGTCATCCCTGCCTA…
	Agkistrodon_russeolus	---------------------------------------------------------------------------------------------------------------------------------------------------------------------------------------------------------------------------------------------------------------------------------------------------------------------------------------------------------------------------------------------------------------…
	Atheris_barbouri	---------------------------------------------------------------------------------------------------------------------------------------------------------------------------------------------------------------------------------------------------------------------------------------------------------------------------------------------------------------------------------------------------------------…
	Atheris_desaixi	---------------------------------------------------------------------------------------------------------------------------------------------------------------------------------------------------------------------------------------------------------------------------------------------------------------------------------------------------------------------------------------------------------------…
	Atheris_hispida	---------------------------------------------------------------------------------------------------------------------------------------------------------------------------------------------------------------------------------------------------------------------------------------------------------------------------------------------------------------------------------------------------------------…
	Bitis_albanica	---------------------------------------------------------------------------------------------------------------------------------------------------------------------------------------------------------------------------------------------------------------------------------------------------------------------------------------------------------------------------------------------------------------…
	Bitis_armata	---------------------------------------------------------------------------------------------------------------------------------------------------------------------------------------------------------------------------------------------------------------------------------------------------------------------------------------------------------------------------------------------------------------…
	Bitis_inornata	---------------------------------------------------------------------------------------------------------------------------------------------------------------------------------------------------------------------------------------------------------------------------------------------------------------------------------------------------------------------------------------------------------------…
	Bitis_parviocula	---------------------------------------------------------------------------------------------------------------------------------------------------------------------------------------------------------------------------------------------------------------------------------------------------------------------------------------------------------------------------------------------------------------…
	Bitis_schneideri	---------------------------------------------------------------------------------------------------------------------------------------------------------------------------------------------------------------------------------------------------------------------------------------------------------------------------------------------------------------------------------------------------------------…
	Bothriechis_nubestris	---------------------------------------------------------------------------------------------------------------------------------------------------------------------------------------------------------------------------------------------------------------------------------------------------------------------------------------------------------------------------------------------------------------…
	Bothrops_neuwiedi	---------------------------------------------------------------------------------------------------------------------------------------------------------------------------------------------------------------------------------------------------------------------------------------------------------------------------------------------------------------------------------------------------------------…
	Bothrops_oligolepis	---------------------------------------------------------------------------------------------------------------------------------------------------------------------------------------------------------------------------------------------------------------------------------------------------------------------------------------------------------------------------------------------------------------…
	Causus_bilineatus	---------------------------------------------------------------------------------------------------------------------------------------------------------------------------------------------------------------------------------------------------------------------------------------------------------------------------------------------------------------------------------------------------------------…
	Causus_maculatus	---------------------------------------------------------------------------------------------------------------------------------------------------------------------------------------------------------------------------------------------------------------------------------------------------------------------------------------------------------------------------------------------------------------…
	Cerastes_vipera	---------------------------------------------------------------------------------------------------------------------------------------------------------------------------------------------------------------------------------------------------------------------------------------------------------------------------------------------------------------------------------------------------------------…
	Montivipera_bornmuelleri	---------------------------------------------------------------------------------------------------------------------------------------------------------------------------------------------------------------------------------------------------------------------------------------------------------------------------------------------------------------------------------------------------------------…
	Montivipera_bulgardaghica	---------------------------------------------------------------------------------------------------------------------------------------------------------------------------------------------------------------------------------------------------------------------------------------------------------------------------------------------------------------------------------------------------------------…
	Pseudocerastes_persicus	---------------------------------------------------------------------------------------------------------------------------------------------------------------------------------------------------------------------------------------------------------------------------------------------------------------------------------------------------------------------------------------------------------------…
	Trimeresurus_buniana	---------------------------------------------------------------------------------------------------------------------------------------------------------------------------------------------------------------------------------------------------------------------------------------------------------------------------------------------------------------------------------------------------------------…
	Trimeresurus_fucatus	---------------------------------------------------------------------------------------------------------------------------------------------------------------------------------------------------------------------------------------------------------------------------------------------------------------------------------------------------------------------------------------------------------------…
	Trimeresurus_honsonensis	---------------------------------------------------------------------------------------------------------------------------------------------------------------------------------------------------------------------------------------------------------------------------------------------------------------------------------------------------------------------------------------------------------------…
	Trimeresurus_nebularis	---------------------------------------------------------------------------------------------------------------------------------------------------------------------------------------------------------------------------------------------------------------------------------------------------------------------------------------------------------------------------------------------------------------…
	Tropidolaemus_subannulatus	---------------------------------------------------------------------------------------------------------------------------------------------------------------------------------------------------------------------------------------------------------------------------------------------------------------------------------------------------------------------------------------------------------------…
	Vipera_dinniki	---------------------------------------------------------------------------------------------------------------------------------------------------------------------------------------------------------------------------------------------------------------------------------------------------------------------------------------------------------------------------------------------------------------…
	Vipera_seoanei	---------------------------------------------------------------------------------------------------------------------------------------------------------------------------------------------------------------------------------------------------------------------------------------------------------------------------------------------------------------------------------------------------------------…
	Vipera_walser	---------------------------------------------------------------------------------------------------------------------------------------------------------------------------------------------------------------------------------------------------------------------------------------------------------------------------------------------------------------------------------------------------------------…
	Bothrops_barnetti	---------------------------------------------------------------------------------------------------------------------------------------------------------------------------------------------------------------------------------------------------------------------------------------------------------------------------------------------------------------------------------------------------------------…
	Daboia_siamensis	---------------------------------------------------------------------------------------------------------------------------------------------------------------------------------------------------------------------------------------------------------------------------------------------------------------------------------------------------------------------------------------------------------------…
	Montivipera_kuhrangica	---------------------------------------------------------------------------------------------------------------------------------------------------------------------------------------------------------------------------------------------------------------------------------------------------------------------------------------------------------------------------------------------------------------…
	Vipera_altaica	---------------------------------------------------------------------------------------------------------------------------------------------------------------------------------------------------------------------------------------------------------------------------------------------------------------------------------------------------------------------------------------------------------------…
	Vipera_anatolica	---------------------------------------------------------------------------------------------------------------------------------------------------------------------------------------------------------------------------------------------------------------------------------------------------------------------------------------------------------------------------------------------------------------…
	Vipera_kaznakovi	---------------------------------------------------------------------------------------------------------------------------------------------------------------------------------------------------------------------------------------------------------------------------------------------------------------------------------------------------------------------------------------------------------------…
	Vipera_lotievi	---------------------------------------------------------------------------------------------------------------------------------------------------------------------------------------------------------------------------------------------------------------------------------------------------------------------------------------------------------------------------------------------------------------…
	Vipera_orlovi	---------------------------------------------------------------------------------------------------------------------------------------------------------------------------------------------------------------------------------------------------------------------------------------------------------------------------------------------------------------------------------------------------------------…
	Vipera_renardi	---------------------------------------------------------------------------------------------------------------------------------------------------------------------------------------------------------------------------------------------------------------------------------------------------------------------------------------------------------------------------------------------------------------…
	Atheris_mabuensis	---------------------------------------------------------------------------------------------------------------------------------------------------------------------------------------------------------------------------------------------------------------------------------------------------------------------------------------------------------------------------------------------------------------…
	Atheris_matildae	---------------------------------------------------------------------------------------------------------------------------------------------------------------------------------------------------------------------------------------------------------------------------------------------------------------------------------------------------------------------------------------------------------------…
	Atheris_rungweensis	---------------------------------------------------------------------------------------------------------------------------------------------------------------------------------------------------------------------------------------------------------------------------------------------------------------------------------------------------------------------------------------------------------------…
	Bothrocophias_campbelli	---------------------------------------------------------------------------------------------------------------------------------------------------------------------------------------------------------------------------------------------------------------------------------------------------------------------------------------------------------------------------------------------------------------…
	Bothrops_alcatraz	---------------------------------------------------------------------------------------------------------------------------------------------------------------------------------------------------------------------------------------------------------------------------------------------------------------------------------------------------------------------------------------------------------------…
	Bothrops_caribbaeus	---------------------------------------------------------------------------------------------------------------------------------------------------------------------------------------------------------------------------------------------------------------------------------------------------------------------------------------------------------------------------------------------------------------…
	Bothrops_lanceolatus	---------------------------------------------------------------------------------------------------------------------------------------------------------------------------------------------------------------------------------------------------------------------------------------------------------------------------------------------------------------------------------------------------------------…
	Bothrops_lojanus	---------------------------------------------------------------------------------------------------------------------------------------------------------------------------------------------------------------------------------------------------------------------------------------------------------------------------------------------------------------------------------------------------------------…
	Bothrops_lutzi	---------------------------------------------------------------------------------------------------------------------------------------------------------------------------------------------------------------------------------------------------------------------------------------------------------------------------------------------------------------------------------------------------------------…
	Bothrops_marajoensis	---------------------------------------------------------------------------------------------------------------------------------------------------------------------------------------------------------------------------------------------------------------------------------------------------------------------------------------------------------------------------------------------------------------…
	Bothrops_marmoratus	---------------------------------------------------------------------------------------------------------------------------------------------------------------------------------------------------------------------------------------------------------------------------------------------------------------------------------------------------------------------------------------------------------------…
	Bothrops_matogrossensis	---------------------------------------------------------------------------------------------------------------------------------------------------------------------------------------------------------------------------------------------------------------------------------------------------------------------------------------------------------------------------------------------------------------…
	Bothrops_pictus	---------------------------------------------------------------------------------------------------------------------------------------------------------------------------------------------------------------------------------------------------------------------------------------------------------------------------------------------------------------------------------------------------------------…
	Crotalus_cerberus	---------------------------------------------------------------------------------------------------------------------------------------------------------------------------------------------------------------------------------------------------------------------------------------------------------------------------------------------------------------------------------------------------------------…
	Crotalus_culminatus	---------------------------------------------------------------------------------------------------------------------------------------------------------------------------------------------------------------------------------------------------------------------------------------------------------------------------------------------------------------------------------------------------------------…
	Crotalus_ericsmithi	---------------------------------------------------------------------------------------------------------------------------------------------------------------------------------------------------------------------------------------------------------------------------------------------------------------------------------------------------------------------------------------------------------------…
	Crotalus_lannomi	---------------------------------------------------------------------------------------------------------------------------------------------------------------------------------------------------------------------------------------------------------------------------------------------------------------------------------------------------------------------------------------------------------------…
	Crotalus_stejnegeri	---------------------------------------------------------------------------------------------------------------------------------------------------------------------------------------------------------------------------------------------------------------------------------------------------------------------------------------------------------------------------------------------------------------…
	Crotalus_totonacus	---------------------------------------------------------------------------------------------------------------------------------------------------------------------------------------------------------------------------------------------------------------------------------------------------------------------------------------------------------------------------------------------------------------…
	Crotalus_tzabcan	---------------------------------------------------------------------------------------------------------------------------------------------------------------------------------------------------------------------------------------------------------------------------------------------------------------------------------------------------------------------------------------------------------------…
	Gloydius_lijianlii	---------------------------------------------------------------------------------------------------------------------------------------------------------------------------------------------------------------------------------------------------------------------------------------------------------------------------------------------------------------------------------------------------------------…
	Gloydius_liupanensis	---------------------------------------------------------------------------------------------------------------------------------------------------------------------------------------------------------------------------------------------------------------------------------------------------------------------------------------------------------------------------------------------------------------…
	Gloydius_monticola	---------------------------------------------------------------------------------------------------------------------------------------------------------------------------------------------------------------------------------------------------------------------------------------------------------------------------------------------------------------------------------------------------------------…
	Lachesis_melanocephala	---------------------------------------------------------------------------------------------------------------------------------------------------------------------------------------------------------------------------------------------------------------------------------------------------------------------------------------------------------------------------------------------------------------…
	Macrovipera_razii	---------------------------------------------------------------------------------------------------------------------------------------------------------------------------------------------------------------------------------------------------------------------------------------------------------------------------------------------------------------------------------------------------------------…
	Porthidium_hespere	---------------------------------------------------------------------------------------------------------------------------------------------------------------------------------------------------------------------------------------------------------------------------------------------------------------------------------------------------------------------------------------------------------------…
	Pseudocerastes_urarachnoides	---------------------------------------------------------------------------------------------------------------------------------------------------------------------------------------------------------------------------------------------------------------------------------------------------------------------------------------------------------------------------------------------------------------…
	Trimeresurus_sabahi	---------------------------------------------------------------------------------------------------------------------------------------------------------------------------------------------------------------------------------------------------------------------------------------------------------------------------------------------------------------------------------------------------------------…
	Trimeresurus_wiroti	---------------------------------------------------------------------------------------------------------------------------------------------------------------------------------------------------------------------------------------------------------------------------------------------------------------------------------------------------------------------------------------------------------------…
	Vipera_barani	---------------------------------------------------------------------------------------------------------------------------------------------------------------------------------------------------------------------------------------------------------------------------------------------------------------------------------------------------------------------------------------------------------------…
	Vipera_graeca	---------------------------------------------------------------------------------------------------------------------------------------------------------------------------------------------------------------------------------------------------------------------------------------------------------------------------------------------------------------------------------------------------------------…
	Vipera_latastei	---------------------------------------------------------------------------------------------------------------------------------------------------------------------------------------------------------------------------------------------------------------------------------------------------------------------------------------------------------------------------------------------------------------…
	Vipera_monticola	---------------------------------------------------------------------------------------------------------------------------------------------------------------------------------------------------------------------------------------------------------------------------------------------------------------------------------------------------------------------------------------------------------------…
	Vipera_transcaucasiana	---------------------------------------------------------------------------------------------------------------------------------------------------------------------------------------------------------------------------------------------------------------------------------------------------------------------------------------------------------------------------------------------------------------…
	Atropoides_indomitus	---------------------------------------------------------------------------------------------------------------------------------------------------------------------------------------------------------------------------------------------------------------------------------------------------------------------------------------------------------------------------------------------------------------…
	Gloydius_rickmersi	---------------------------------------------------------------------------------------------------------------------------------------------------------------------------------------------------------------------------------------------------------------------------------------------------------------------------------------------------------------------------------------------------------------…
;
end;
BEGIN assumptions;
CHARSET 12S = 1-402;
CHARSET 16S = 403-879;
CHARSET COI = 880-2481;
CHARSET CYTB = 2482-3614;
CHARSET ND2 = 3615-4645;
CHARSET ND4 = 4646-5984;
CHARSET BDNF = 5985-6657;
CHARSET CMOS = 6658-7382;
CHARSET JUN = 7383-7727;
CHARSET NT3 = 7728-8263;
CHARSET PRLR = 8264-8842;
CHARSET RAG1 = 8843-11522;
CHARSET UBN1 = 11523-12235;
end;
