# Supplementary material for: Calibrating the tree of vipers under the fossilized birth-death model
Source: Sci Rep. 2019 Apr 2;9:5510. doi: 10.1038/s41598-019-41290-2 (PMC6445296; doi:10.1038/s41598-019-41290-2)
Supplement: Supplementary file 2 — Additional Dataset 1 [file 41598_2019_41290_MOESM2_ESM.zip › Viperinae_Azemiopinae_Crotalinae.tre]

#NEXUS
Begin taxa;
	Dimensions ntax=282;
		Taxlabels
			Agkistrodon_bilineatus
			Agkistrodon_contortrix
			Agkistrodon_howardgloydi
			Agkistrodon_piscivorus
			Agkistrodon_russeolus
			Agkistrodon_taylori
			Atheris_barbouri
			Atheris_ceratophora
			Atheris_chlorechis
			Atheris_desaixi
			Atheris_hispida
			Atheris_mabuensis
			Atheris_matildae
			Atheris_nitschei
			Atheris_rungweensis
			Atheris_squamigera
			Atropoides_indomitus
			Atropoides_mexicanus
			Atropoides_nummifer
			Atropoides_occiduus
			Atropoides_olmec
			Atropoides_picadoi
			Azemiops_feae
			Bitis_albanica
			Bitis_arietans
			Bitis_armata
			Bitis_atropos
			Bitis_caudalis
			Bitis_cornuta
			Bitis_gabonica
			Bitis_inornata
			Bitis_nasicornis
			Bitis_parviocula
			Bitis_peringueyi
			Bitis_rhinoceros
			Bitis_rubida
			Bitis_schneideri
			Bitis_worthingtoni
			Bitis_xeropaga
			Bothriechis_aurifer
			Bothriechis_bicolor
			Bothriechis_guifarroi
			Bothriechis_lateralis
			Bothriechis_marchi
			Bothriechis_nigroviridis
			Bothriechis_nubestris
			Bothriechis_rowleyi
			Bothriechis_schlegelii
			Bothriechis_supraciliaris
			Bothriechis_thalassinus
			Bothrocophias_campbelli
			Bothrocophias_hyoprora
			Bothrocophias_microphthalmus
			Bothrops_alcatraz
			Bothrops_alternatus
			Bothrops_ammodytoides
			Bothrops_asper
			Bothrops_atrox
			Bothrops_barnetti
			Bothrops_bilineatus
			Bothrops_brazili
			Bothrops_caribbaeus
			Bothrops_chloromelas
			Bothrops_cotiara
			Bothrops_diporus
			Bothrops_erythromelas
			Bothrops_fonsecai
			Bothrops_insularis
			Bothrops_itapetiningae
			Bothrops_jararaca
			Bothrops_jararacussu
			Bothrops_lanceolatus
			Bothrops_leucurus
			Bothrops_lojanus
			Bothrops_lutzi
			Bothrops_marajoensis
			Bothrops_marmoratus
			Bothrops_matogrossensis
			Bothrops_moojeni
			Bothrops_neuwiedi
			Bothrops_oligolepis
			Bothrops_osbornei
			Bothrops_pauloensis
			Bothrops_pictus
			Bothrops_pubescens
			Bothrops_pulchra
			Bothrops_punctatus
			Bothrops_taeniatus
			Calloselasma_rhodostoma
			Causus_bilineatus
			Causus_defilippii
			Causus_lichtensteinii
			Causus_maculatus
			Causus_resimus
			Causus_rhombeatus
			Cerastes_cerastes
			Cerastes_gasperettii
			Cerastes_vipera
			Cerrophidion_godmani
			Cerrophidion_petlalcalensis
			Cerrophidion_tzotzilorum
			Cerrophidion_wilsoni
			Crotalus_adamanteus
			Crotalus_aquilus
			Crotalus_armstrongi
			Crotalus_atrox
			Crotalus_basiliscus
			Crotalus_catalinensis
			Crotalus_cerastes
			Crotalus_cerberus
			Crotalus_culminatus
			Crotalus_durissus
			Crotalus_enyo
			Crotalus_ericsmithi
			Crotalus_horridus
			Crotalus_intermedius
			Crotalus_lannomi
			Crotalus_lepidus
			Crotalus_mitchellii
			Crotalus_molossus
			Crotalus_oreganus
			Crotalus_polystictus
			Crotalus_pricei
			Crotalus_pusillus
			Crotalus_ravus
			Crotalus_ruber
			Crotalus_scutulatus
			Crotalus_simus
			Crotalus_stejnegeri
			Crotalus_tancitarensis
			Crotalus_tigris
			Crotalus_totonacus
			Crotalus_transversus
			Crotalus_triseriatus
			Crotalus_tzabcan
			Crotalus_viridis
			Crotalus_willardi
			Daboia_mauritanica
			Daboia_palaestinae
			Daboia_russelii
			Daboia_siamensis
			Deinagkistrodon_acutus
			Echis_borkini
			Echis_carinatus
			Echis_coloratus
			Echis_jogeri
			Echis_khosatzkii
			Echis_leucogaster
			Echis_ocellatus
			Echis_omanensis
			Echis_pyramidum
			Eristicophis_macmahoni
			Garthius_chaseni
			Gloydius_blomhoffii
			Gloydius_brevicaudus
			Gloydius_halys
			Gloydius_intermedius
			Gloydius_lijianlii
			Gloydius_liupanensis
			Gloydius_monticola
			Gloydius_rickmersi
			Gloydius_saxatilis
			Gloydius_shedaoensis
			Gloydius_strauchi
			Gloydius_tsushimaensis
			Gloydius_ussuriensis
			Hypnale_hypnale
			Hypnale_nepa
			Hypnale_zara
			Lachesis_acrochorda
			Lachesis_melanocephala
			Lachesis_muta
			Lachesis_stenophrys
			Macrovipera_lebetina
			Macrovipera_razii
			Macrovipera_schweizeri
			Mixcoatlus_barbouri
			Mixcoatlus_browni
			Mixcoatlus_melanurus
			Montivipera_albizona
			Montivipera_bornmuelleri
			Montivipera_bulgardaghica
			Montivipera_kuhrangica
			Montivipera_latifii
			Montivipera_raddei
			Montivipera_wagneri
			Montivipera_xanthina
			Ophryacus_undulatus
			Ovophis_convictus
			Ovophis_monticola
			Ovophis_okinavensis
			Ovophis_tonkinensis
			Ovophis_zayuensis
			Porthidium_arcosae
			Porthidium_dunni
			Porthidium_hespere
			Porthidium_lansbergii
			Porthidium_nasutum
			Porthidium_ophryomegas
			Porthidium_porrasi
			Porthidium_yucatanicum
			Proatheris_superciliaris
			Protobothrops_cornutus
			Protobothrops_dabieshanensis
			Protobothrops_elegans
			Protobothrops_flavoviridis
			Protobothrops_himalayanus
			Protobothrops_jerdonii
			Protobothrops_kaulbacki
			Protobothrops_mangshanensis
			Protobothrops_maolanensis
			Protobothrops_mucrosquamatus
			Protobothrops_sieversorum
			Protobothrops_tokarensis
			Protobothrops_trungkhanhensis
			Protobothrops_xiangchengensis
			Pseudocerastes_fieldi
			Pseudocerastes_persicus
			Pseudocerastes_urarachnoides
			Sistrurus_catenatus
			Sistrurus_miliarius
			Trimeresurus_albolabris
			Trimeresurus_andersonii
			Trimeresurus_borneensis
			Trimeresurus_buniana
			Trimeresurus_cantori
			Trimeresurus_cardamomensis
			Trimeresurus_erythrurus
			Trimeresurus_fasciatus
			Trimeresurus_flavomaculatus
			Trimeresurus_fucatus
			Trimeresurus_gracilis
			Trimeresurus_gramineus
			Trimeresurus_gumprechti
			Trimeresurus_hageni
			Trimeresurus_honsonensis
			Trimeresurus_insularis
			Trimeresurus_kanburiensis
			Trimeresurus_macrops
			Trimeresurus_malabaricus
			Trimeresurus_malcolmi
			Trimeresurus_mcgregori
			Trimeresurus_medoensis
			Trimeresurus_nebularis
			Trimeresurus_popeiorum
			Trimeresurus_puniceus
			Trimeresurus_purpureomaculatus
			Trimeresurus_rubeus
			Trimeresurus_sabahi
			Trimeresurus_schultzei
			Trimeresurus_septentrionalis
			Trimeresurus_sichuanensis
			Trimeresurus_stejnegeri
			Trimeresurus_sumatranus
			Trimeresurus_tibetanus
			Trimeresurus_trigonocephalus
			Trimeresurus_truongsonensis
			Trimeresurus_venustus
			Trimeresurus_vogeli
			Trimeresurus_wiroti
			Trimeresurus_yunnanensis
			Tropidolaemus_subannulatus
			Tropidolaemus_wagleri
			Vipera_altaica
			Vipera_ammodytes
			Vipera_anatolica
			Vipera_aspis
			Vipera_barani
			Vipera_berus
			Vipera_dinniki
			Vipera_eriwanensis
			Vipera_graeca
			Vipera_kaznakovi
			Vipera_latastei
			Vipera_lotievi
			Vipera_monticola
			Vipera_orlovi
			Vipera_renardi
			Vipera_seoanei
			Vipera_transcaucasiana
			Vipera_ursinii
			Vipera_walser
			;
End;
Begin trees;
	Translate
		1 Agkistrodon_bilineatus,
		2 Agkistrodon_contortrix,
		3 Agkistrodon_howardgloydi,
		4 Agkistrodon_piscivorus,
		5 Agkistrodon_russeolus,
		6 Agkistrodon_taylori,
		7 Atheris_barbouri,
		8 Atheris_ceratophora,
		9 Atheris_chlorechis,
		10 Atheris_desaixi,
		11 Atheris_hispida,
		12 Atheris_mabuensis,
		13 Atheris_matildae,
		14 Atheris_nitschei,
		15 Atheris_rungweensis,
		16 Atheris_squamigera,
		17 Atropoides_indomitus,
		18 Atropoides_mexicanus,
		19 Atropoides_nummifer,
		20 Atropoides_occiduus,
		21 Atropoides_olmec,
		22 Atropoides_picadoi,
		23 Azemiops_feae,
		24 Bitis_albanica,
		25 Bitis_arietans,
		26 Bitis_armata,
		27 Bitis_atropos,
		28 Bitis_caudalis,
		29 Bitis_cornuta,
		30 Bitis_gabonica,
		31 Bitis_inornata,
		32 Bitis_nasicornis,
		33 Bitis_parviocula,
		34 Bitis_peringueyi,
		35 Bitis_rhinoceros,
		36 Bitis_rubida,
		37 Bitis_schneideri,
		38 Bitis_worthingtoni,
		39 Bitis_xeropaga,
		40 Bothriechis_aurifer,
		41 Bothriechis_bicolor,
		42 Bothriechis_guifarroi,
		43 Bothriechis_lateralis,
		44 Bothriechis_marchi,
		45 Bothriechis_nigroviridis,
		46 Bothriechis_nubestris,
		47 Bothriechis_rowleyi,
		48 Bothriechis_schlegelii,
		49 Bothriechis_supraciliaris,
		50 Bothriechis_thalassinus,
		51 Bothrocophias_campbelli,
		52 Bothrocophias_hyoprora,
		53 Bothrocophias_microphthalmus,
		54 Bothrops_alcatraz,
		55 Bothrops_alternatus,
		56 Bothrops_ammodytoides,
		57 Bothrops_asper,
		58 Bothrops_atrox,
		59 Bothrops_barnetti,
		60 Bothrops_bilineatus,
		61 Bothrops_brazili,
		62 Bothrops_caribbaeus,
		63 Bothrops_chloromelas,
		64 Bothrops_cotiara,
		65 Bothrops_diporus,
		66 Bothrops_erythromelas,
		67 Bothrops_fonsecai,
		68 Bothrops_insularis,
		69 Bothrops_itapetiningae,
		70 Bothrops_jararaca,
		71 Bothrops_jararacussu,
		72 Bothrops_lanceolatus,
		73 Bothrops_leucurus,
		74 Bothrops_lojanus,
		75 Bothrops_lutzi,
		76 Bothrops_marajoensis,
		77 Bothrops_marmoratus,
		78 Bothrops_matogrossensis,
		79 Bothrops_moojeni,
		80 Bothrops_neuwiedi,
		81 Bothrops_oligolepis,
		82 Bothrops_osbornei,
		83 Bothrops_pauloensis,
		84 Bothrops_pictus,
		85 Bothrops_pubescens,
		86 Bothrops_pulchra,
		87 Bothrops_punctatus,
		88 Bothrops_taeniatus,
		89 Calloselasma_rhodostoma,
		90 Causus_bilineatus,
		91 Causus_defilippii,
		92 Causus_lichtensteinii,
		93 Causus_maculatus,
		94 Causus_resimus,
		95 Causus_rhombeatus,
		96 Cerastes_cerastes,
		97 Cerastes_gasperettii,
		98 Cerastes_vipera,
		99 Cerrophidion_godmani,
		100 Cerrophidion_petlalcalensis,
		101 Cerrophidion_tzotzilorum,
		102 Cerrophidion_wilsoni,
		103 Crotalus_adamanteus,
		104 Crotalus_aquilus,
		105 Crotalus_armstrongi,
		106 Crotalus_atrox,
		107 Crotalus_basiliscus,
		108 Crotalus_catalinensis,
		109 Crotalus_cerastes,
		110 Crotalus_cerberus,
		111 Crotalus_culminatus,
		112 Crotalus_durissus,
		113 Crotalus_enyo,
		114 Crotalus_ericsmithi,
		115 Crotalus_horridus,
		116 Crotalus_intermedius,
		117 Crotalus_lannomi,
		118 Crotalus_lepidus,
		119 Crotalus_mitchellii,
		120 Crotalus_molossus,
		121 Crotalus_oreganus,
		122 Crotalus_polystictus,
		123 Crotalus_pricei,
		124 Crotalus_pusillus,
		125 Crotalus_ravus,
		126 Crotalus_ruber,
		127 Crotalus_scutulatus,
		128 Crotalus_simus,
		129 Crotalus_stejnegeri,
		130 Crotalus_tancitarensis,
		131 Crotalus_tigris,
		132 Crotalus_totonacus,
		133 Crotalus_transversus,
		134 Crotalus_triseriatus,
		135 Crotalus_tzabcan,
		136 Crotalus_viridis,
		137 Crotalus_willardi,
		138 Daboia_mauritanica,
		139 Daboia_palaestinae,
		140 Daboia_russelii,
		141 Daboia_siamensis,
		142 Deinagkistrodon_acutus,
		143 Echis_borkini,
		144 Echis_carinatus,
		145 Echis_coloratus,
		146 Echis_jogeri,
		147 Echis_khosatzkii,
		148 Echis_leucogaster,
		149 Echis_ocellatus,
		150 Echis_omanensis,
		151 Echis_pyramidum,
		152 Eristicophis_macmahoni,
		153 Garthius_chaseni,
		154 Gloydius_blomhoffii,
		155 Gloydius_brevicaudus,
		156 Gloydius_halys,
		157 Gloydius_intermedius,
		158 Gloydius_lijianlii,
		159 Gloydius_liupanensis,
		160 Gloydius_monticola,
		161 Gloydius_rickmersi,
		162 Gloydius_saxatilis,
		163 Gloydius_shedaoensis,
		164 Gloydius_strauchi,
		165 Gloydius_tsushimaensis,
		166 Gloydius_ussuriensis,
		167 Hypnale_hypnale,
		168 Hypnale_nepa,
		169 Hypnale_zara,
		170 Lachesis_acrochorda,
		171 Lachesis_melanocephala,
		172 Lachesis_muta,
		173 Lachesis_stenophrys,
		174 Macrovipera_lebetina,
		175 Macrovipera_razii,
		176 Macrovipera_schweizeri,
		177 Mixcoatlus_barbouri,
		178 Mixcoatlus_browni,
		179 Mixcoatlus_melanurus,
		180 Montivipera_albizona,
		181 Montivipera_bornmuelleri,
		182 Montivipera_bulgardaghica,
		183 Montivipera_kuhrangica,
		184 Montivipera_latifii,
		185 Montivipera_raddei,
		186 Montivipera_wagneri,
		187 Montivipera_xanthina,
		188 Ophryacus_undulatus,
		189 Ovophis_convictus,
		190 Ovophis_monticola,
		191 Ovophis_okinavensis,
		192 Ovophis_tonkinensis,
		193 Ovophis_zayuensis,
		194 Porthidium_arcosae,
		195 Porthidium_dunni,
		196 Porthidium_hespere,
		197 Porthidium_lansbergii,
		198 Porthidium_nasutum,
		199 Porthidium_ophryomegas,
		200 Porthidium_porrasi,
		201 Porthidium_yucatanicum,
		202 Proatheris_superciliaris,
		203 Protobothrops_cornutus,
		204 Protobothrops_dabieshanensis,
		205 Protobothrops_elegans,
		206 Protobothrops_flavoviridis,
		207 Protobothrops_himalayanus,
		208 Protobothrops_jerdonii,
		209 Protobothrops_kaulbacki,
		210 Protobothrops_mangshanensis,
		211 Protobothrops_maolanensis,
		212 Protobothrops_mucrosquamatus,
		213 Protobothrops_sieversorum,
		214 Protobothrops_tokarensis,
		215 Protobothrops_trungkhanhensis,
		216 Protobothrops_xiangchengensis,
		217 Pseudocerastes_fieldi,
		218 Pseudocerastes_persicus,
		219 Pseudocerastes_urarachnoides,
		220 Sistrurus_catenatus,
		221 Sistrurus_miliarius,
		222 Trimeresurus_albolabris,
		223 Trimeresurus_andersonii,
		224 Trimeresurus_borneensis,
		225 Trimeresurus_buniana,
		226 Trimeresurus_cantori,
		227 Trimeresurus_cardamomensis,
		228 Trimeresurus_erythrurus,
		229 Trimeresurus_fasciatus,
		230 Trimeresurus_flavomaculatus,
		231 Trimeresurus_fucatus,
		232 Trimeresurus_gracilis,
		233 Trimeresurus_gramineus,
		234 Trimeresurus_gumprechti,
		235 Trimeresurus_hageni,
		236 Trimeresurus_honsonensis,
		237 Trimeresurus_insularis,
		238 Trimeresurus_kanburiensis,
		239 Trimeresurus_macrops,
		240 Trimeresurus_malabaricus,
		241 Trimeresurus_malcolmi,
		242 Trimeresurus_mcgregori,
		243 Trimeresurus_medoensis,
		244 Trimeresurus_nebularis,
		245 Trimeresurus_popeiorum,
		246 Trimeresurus_puniceus,
		247 Trimeresurus_purpureomaculatus,
		248 Trimeresurus_rubeus,
		249 Trimeresurus_sabahi,
		250 Trimeresurus_schultzei,
		251 Trimeresurus_septentrionalis,
		252 Trimeresurus_sichuanensis,
		253 Trimeresurus_stejnegeri,
		254 Trimeresurus_sumatranus,
		255 Trimeresurus_tibetanus,
		256 Trimeresurus_trigonocephalus,
		257 Trimeresurus_truongsonensis,
		258 Trimeresurus_venustus,
		259 Trimeresurus_vogeli,
		260 Trimeresurus_wiroti,
		261 Trimeresurus_yunnanensis,
		262 Tropidolaemus_subannulatus,
		263 Tropidolaemus_wagleri,
		264 Vipera_altaica,
		265 Vipera_ammodytes,
		266 Vipera_anatolica,
		267 Vipera_aspis,
		268 Vipera_barani,
		269 Vipera_berus,
		270 Vipera_dinniki,
		271 Vipera_eriwanensis,
		272 Vipera_graeca,
		273 Vipera_kaznakovi,
		274 Vipera_latastei,
		275 Vipera_lotievi,
		276 Vipera_monticola,
		277 Vipera_orlovi,
		278 Vipera_renardi,
		279 Vipera_seoanei,
		280 Vipera_transcaucasiana,
		281 Vipera_ursinii,
		282 Vipera_walser
;
tree TREE1 = (((((((((((1[&height=4.9050203637076747E-17,height_95%_HPD={0.0,8.326672684688674E-17},height_median=5.551115123125783E-17,height_range={0.0,1.3877787807814457E-16},length=0.010789054662917283,length_95%_HPD={0.006144300826196825,0.015485291336320373},length_median=0.010643144887766381,length_range={0.004028486976907691,0.022406247419111625},rate=0.08086894691184388,rate_95%_HPD={0.0…
End;
