# Supplementary material for: Calibrating the tree of vipers under the fossilized birth-death model
Source: Sci Rep. 2019 Apr 2;9:5510. doi: 10.1038/s41598-019-41290-2 (PMC6445296; doi:10.1038/s41598-019-41290-2)
Supplement: Supplementary file 2 — Additional Dataset 1 [file 41598_2019_41290_MOESM2_ESM.zip › Viperinae_Azemiopinae_Crotalinae.xml]

<?xml version="1.0" encoding="UTF-8" standalone="no"?><beast beautitemplate='Standard' beautistatus='' namespace="beast.core:beast.evolution.alignment:beast.evolution.tree.coalescent:beast.core.util:beast.evolution.nuc:beast.evolution.operators:beast.evolution.sitemodel:beast.evolution.substitutionmodel:beast.evolution.likelihood" required="BEAST v2.5.1" version="2.5">


    <data id="concat_Viperidae">
                        <sequence id="seq_Agkistrodon_bilineatus" taxon="Agkistrodon_bilineatus" totalcount="4" value="KSCTGGCCTAACACACAATTAAATTACCAATTGTTCGCCAAACAACTACGAGTATACTTAAAACTTAAAAGACTTGACGGTGCTTCACCACGCCCTAGAGGAGCCTGTCCAATAACCGATAATCCAYGATTAACCCAMCCCCCTCTTGCCAACAGTCTATATACCGCCGTCGCCAGCTTACCTTGTAAAAGAAATAAAGTGAGCTAAATAGTACCACTAAAACGACAGGTCGAGGTGTAACTCATGAAGGGG-TTAAGATGGGCTACATTCTCACCGAGAATACGAACAACACTATGAAACTAGTCTTTAAAGGCGGATTTAGCAGTAAGATAAGAATAAAAAGCTTAACTGAACATAACGCAATGAAGTGCGTACACACCGCCCGTCATCCCTGCCACCATGTATTAAAGGCGACG-CTGCCCAGTGAAAAATTAAACGGCCGCGGTATCCTAACCGTGCAAAGGTAGCATAATCATTTGTCTATTCCTTGTAGACCTGTATGAAAGGCAAAATGAGAGTCCAACTGTCTCTTATAACAAATCAATTAAACTGATCTCCTAGTACAAAAGCTAGAATATTAACATAAGACCAGAAGACCCTGTGAAGCTTTAACTAACCTATTAAACCAAATAATAGCTACTTTCGGTTGGGGCGACCTTGGAATAAAAAAGAACTTCCTGACTTCCTCATAAAAAAGGCAAACAAGACCCAGAAAGCTGATAATCGAAATAAGTTACTCCAGGGATAACAGCGCTATCTTCTTTAAGAGCCCATATCAAAAAGAAGGTTTACGACCTCGATGTTGGATCAGGACATCCCAGTAATGCAGCCGTTACTAAAGGTTCGTTTGTTCAACGATTAACAGTCCTACGTGATC------------------------------------------------------------------------------------------------------------------------------------------------------------------------------------------------------------------------------------------------------------------------------------------------------------------------------------------------------------------------------------------------------------------------------------------------------------------------------------------------------------------------------------------------------------------------------------------------------------------------------------------------------------------------------------------------------------------------------------------------------------------------------------------------------------------------------------------------------------------------------------------------------------------------------------------------------------------------------------------------------------------------------------------------------------------------------------------------------------------------------------------------------------------------------------------------------------------------------------------------------------------------------------------------------------------------------------------------------------------------------------------------------------------------------------------------------------------------------------------------------------------------------------------------------------------------------------------------------------------------------------------------------------------TGTCTCACCAACATATACTTATACTAT-TTAGTCTACTTCCAGTAGGATCAAACATCTCGATTTGATGAAATTTTGGATCAATACTACTTGCCTGCCTAATAATCCAAATTGCCACAGGCTTCTTCCTATCAATCCACTATACAGCCAACATTAATTTGGCCTTTTCCTCTATCATCCACATCTCCCGAGATGTGCCATACGGCTGAATTATACAAAACACACATGCCATCGGCGCATCTCTATTCTTCATTTGCATTTATATCCACATCGCACGAGGGATCTACTATGGTTCCTATCTAAATAAAGAAGTATGACTATCAGGCACCACCCTTCTGATCATTTTAATAGCTACCGCCTTTTTTGGTTA-TGTTCTGCCATGAGGCCAAATATCATTCTGAGCAGCAACAGTAATTACAAATCTTCTAACTGCCATCCCCTACCTAGGAACAATACTCACAACCTGATTATGAGGTGGTTTCGCAATCAACGACCCAACACTTACTCGCTTCTTCGCCCTACACTTTATTCTTCCATTCGCTATTATTTCCCTATCATCAATTCACATCCTATTACTTCACAACGAGGGCTCCAACAACCCACTAGGAACAAACTCAGACATCGACAAAATCCCATTTCATCCATACCACTCTTACAAAGACACCCTTATACTAACAATAATAGTAACCCTAATATTTATTATT-CTCTCACTATACCCCAATATATTAAACGACCCGGAAAACTTCTCAAAAGCTAACCCCCTAATCACCCCCCAGCACATCAAACCAGAGTGATATTTCCTATTCGCCTATGGCATCCTCCGATCAATCCCAAATAAACTCGGCGGAGCCCTAGCCCTGGTTATATCTATCACCATTCTCTTCACAACACCCTTTACCCACACCTCCTATGCCCGATCCATATCATTCCGACCCATTATACAACTTATATTCTGAACCTTTATCACCAC-----------------------------------------------------------------------------------------------------------------------------------------------------------------------------------------------------------------------------------------------------------------------------------------------------------------------------------------------------------------------------------------------------------------------------------------------------------------------------------------------------------------------------------------------------------------------------------------------------------------------------------------------------------------------------------------------------------------------------------------------------------------------------------------------------------------------------------------------------------------------------------------------------------------------------------------------------------------------------------------------------------------------------------------------------------------------------------------------------------------------------------------------------------------------------------------------------------------------------------------------------------------------------------------------------------------------------------------------------------------------------------------------------------------------------------------------------------------------------------------------------------------------------------------------------------------------------------------------------------------------------------------------------------------------------------------------------------------------------------------------------------------------------------------------------------------------------------------------------------------------------------------------------------------------------------------------TACTAAAACTTGGAGGATATGGTATTATCCGCATAATACAGATTCTACCTACAACACAAACTGATATATTCCTCCCATTCATCGTGCTAGCCTTATGAGGGGCCATCCTGGCCAACTTAACATGCCTACAACAAACAGACCTAAAATCCCTAATCGCCTACTCCTCCATTAGTCATATGGGCCTAGTAGTAGCCGCAATTATCGTTCAAACACCATGAGGACTATCAGGGGCCATAGCCTTAATAATCGCTCACGGCTTTACCTCATCAGCACTTTTCTGCTTAGCCAACACAACCTATGAACGAACACACACTCGAATATTGATTCTTACACGAGGACTCCACAATACCCTGCCAATAGCTACAACCTGATGACTACTAACCAACCTTATAAATATCGCCATCCCCCCCACTATAAACTTTACAGGCGAACTATTAATTATATCCGCCTTATTTAACTGATGCCCAACAACAATCATCATGCTAGGACTATCAATACTAATTACTGCCTCCTACTCACTACATATATTTTTATCAACACAAATAGGACCAACCCCACAAAACAACCAAACAGAGCCAACACACTCACGAGAACACCTATTAATAGTGCTACACATCATCCCACTAATAATAATCTCCATAAAGCCAGAACTAATCATCAGG-----------------------------------------------------------------------------------------------------------------------------------------------------------------------------------------------------------------------------------------------------------------------------------------------------------------------------------------------------------------------------------------------------------------------------------------------------------------------------------------------------------------------------------------------------------------------------------------------------------------------------------------------------------------------------------------------------------------------------------------------------------------------------------------------------------------------------------------------------------------------------------------------------------------------------------------------------------------------------------------------------------------------------------------------------------------------------------------------------------------------------------------------------------------------------------------------------------------------------------------------------------------------------------------------------------------------------------------------------------------------------------------------------------------------------------------------------------------------------------------------------------------------------------------------------------------------------------------------------------------------------------------------------------------------------------------------------------------------------------------------------------------------------------------------------------------------------------------------------------------------------------------------------------------------------------------------------------------------------------------------------------------------------------------------------------------------------------------------------------------------------------------------------------------------------------------------------------------------------------------------------------------------------------------------------------------------------------------------------------------------------------------------------------------------------------------------------------------------------------------------------------------------------------------------------------------------------------------------------------------------------------------------------------------------------------------------------------------------------------------------------------------------------------------------------------------------------------------------------------------------------------------------------------------------------------------------------------------------------------------------------------------------------------------------------------------------------------------------------------------------------------------------------------------------------------------------------------------------------------------------------------------------------------------------------------------------------------------------------------------------------------------------------------------------------------------------------------------------------------------------------------------------------------------------------------------------------------------------------------------------------------------------------------------------------------------------------------------------------------------------------------------------------------------------------------------------------------------------------------------------------------------------------------------------------------------------------------------------------------------------------------------------------------------------------------------------------------------------------------------------------------------------------------------------------------------------------------------------------------------------------------------------------------------------------------------------------------------------------------------------------------------------------------------------------------------------------------------------------------------------------------------------------------------------------------------------------------------------------------------------------------------------------------------------------------------------------------------------------------------------------------------------------------------------------------------------------------------------------------------------------------------------------------------------------------------------------------------------------------------------------------------------------------------------------------------------------------------------------------------------------------------------------------------------------------------------------------------------------------------------------------------------------------------------------------------------------------------------------------------------------------------------------------------------------------------------------------------------------------------------------------------------------------------------------------------------------------------------------------------------------------------------------------------------------------------------------------------------------------------------------------------------------------------------------------------------------------------------------------------------------------------------------------------------------------------------------------------------------------------------------------------------------------------------------------------------------------------------------------------------------------------------------------------------------------------------------------------------------------------------------------------------------------------------------------------------------------------------------------------------------------------------------------------------------------------------------------------------------------------------------------"/>
                        <sequence id="seq_Agkistrodon_contortrix" taxon="Agkistrodon_contortrix" totalcount="4" value="GCCTAGCCAAACACACAATTAAATTACCAATTGTTCGCCAAACAACTACGAGTATACTTAAAACTTAAAAGACTTGACGGTACTTCACCACACCCTAGAGGAGCCTGTCTAATAACCGATAATCCACGATTAACCCAACCCCCTCTTGCCAACAGTCTATATACCGCCGTCGCCAGCTTACCTTGTAAAAGAAATATAGTGAGCTAAATAGTACCACTAAAACGACAGGTCGAGGTGTAACTAATGAAGGGT--TAAGATGG-CTACATTCTCACCGAGAACACGAACAATACTATGAAATTAGTACTTAAAGGCGGATTTAGCAGTAAGATAAGAATAAAAAGCTTAACTGAACATAACGCAATGAAGTGCGTACACACCGCCCGTCATCCCTGCCACCACGTATTAA-AGCAACGCCTGCCCAGTGAAAAATTAAACGGCCGCGGTATCCTAACCGTGCAAAGGTAGCATAATCATTTGTCTATTAATTGTAGACCAGTATGAAAGGCAAAATGAGAGCCCAACTGTCTCTTATAACAAATCAATTAAACTGATCTCCTAGTACAAAAGCTAGTATATTATCATAAGACCAGAAGACCCTGTGAAGCTTTAACTAACCTATTAACCCTACTAATAACTACTTTCGGTTGGGGCGACCTTGGAATAAAAAAGAACTTCCTGACTTC-CTATAAACAAGGCAAACAAGACCCAGATAGCTGATAATTGAAACAAGTTACTCCAGGGATAACAGCGCTATCTTCTTTAAGAGCCCATATCAAAAAGAAGGTTTACGACCTCGATGTTGGATCAGGACATCCCAGTAATGCAACCGTTACTAAAGGTTCGTTTGTTCAACGATTAACAGTCCT-------------------------------------------------------------------TATTTTCGGCGCATGGTCTGGACTAGTGGGCGCCGGCCTAAGCATCCTAATACGTATGGAACTAACACAGCCCGGGTCATTATTTGGCAGCGACCAAATCTTCAATGTCTTAGTAACCGCCCACGCATTCATCATAATCTTCTTCATAGTTATACCCATTATAATCGGGGGGTTTGGAAACTGACTTATCCCATTAATAATCGGAACTCCTGACATAGCCTTCCCTCGAATAAACAACATAAGTTTTTGGCTTCTACCCCCAGCACTTCTCCTGCTACTGTCCTCCTCCTACGTTGAAGCGGGCGCAGGAACAGGCTGAACCGTCTACCCCCCCCTATCTGGAAACCTGGTTCACTCTGGCCCCTCCGTAGACTTAGCCATCTTCTCCCTCCATCTAGCAGGAGCATCCTCTATCCTTGGAGCAATCAACTTTATTACCACATGTATCAACATAAAACCTAAATCGATACCAATATTTAACATTCCCCTTTTCGTCTGATCCGTCATAATCACTGCAATTATATTACTACTAGCATTACCAGTCCTTGCAGCAGCTATCACCATACTACTGACAGACCGAAACTTAAACACAACTTTCNTTGACCCCTGCGGAGGCGGG------------------------------------------------------------------------------------------------------------------------------------------------------------------------------------------------------------------------------------------------------------------------------------------------------------------------------------------------------------------------------------------------------------------------------------------------------------------------------------------------------------------------------------------------------------------------------------------------------------------------------------------------------------------------------------------------------------------------------------------------------------------------------------------------------------------------------------------------------------------------------------------------------------------------------------------------------------TGTCTCACCAACACATACTTACACTAT-TTAGTCTACTCCCGGTAGGATCAAACATCTCAATTTGATGAAACTTCGGATCAATACTACTTACCTGCCTAATAATCCAAATCGCTACAGGCTTCTTCCTGGCAATCCACTATACAGCCAACATTAATTTAGCCTTTTCCTCTATCATCCACATCTCCCGAGATGTGCCATACGGCTGAATTATACAAAACATCCACGCTATCGGCGCATCCCTATTCTTCATTTGCATTTACATCCACATCGCACGAGGAATTTACTATGGCTCTTATCTAAATAAAGAGGTATGACTATCAGGCACCACTCTTCTAATCATTCTAATAGCCACCGCCTTTTTTGGTTA-TGTCCTACCATGAGGACAAATATCATTCTGAGCAGCAACAGTAATTACAAACCTTCTAACCGCCATCCCATATCTGGGCACAACACTTACTACATGACTATGAGGCGGCTACGCAATCAATGACCCAACACTAACCCGCTTCTTTGCCTTACACTTTATCCTTCCATTCGCTATTATCTCCATATCATCAATCCATATCTTATTGCTCCATAATGAGGGCTCCAATAACCCCCTAGGAACAAACTCAGACATTGACAAAATCCCATTTCACCCTTATCACTCCTACAAAGACACCCTCATACTAACAACAATAATAACCTTACTATTTATTATC-CTCTCACTATACCCCAACATCCTAAACGACCCAGAAAACTTCTCAAAAGCTAACCCCCTAATCACACCCCAACACATCAAACCAGAGTGGTACTTCCTATTCGCCTATGGTATCCTCCGATCAATCCCAAACAAACTCGGTGGAGCCCTAGCCTTAGTCCTATCAATCGCCATTCTCTTCACAACGCCCTTTATCCACACCTCCCATGCCCGATCCATAATATTCCGACCCTTTATACAACTCATATTCTGAACTTTTATCACCACATTCATCATCATCACTTGAGCAGCCACTAAACCAGTAGAGCCCCCATTTACAGAAATCGGACAACTTACCTCAATTTTATATTTCACATTCTTCATAGCAAACCCCCTGCTCGGCCTAGTAGAAAACAAAATCTCAAAC----------------------------------------------------------------------------------------------------------------------------------------------------------------------------------------------------------------------------------------------------------------------------------------------------------------------------------------------------------------------------------------------------------------------------------------------------------------------------------------------------------------------------------------------------------------------------------------------------------------------------------------------------------------------------------------------------------------------------------------------------------------------------------------------------------------------------------------------------------------------------------------------------------------------------------------------------------------------------------------------------------------------------------------------------------------------------------------------------------------------------------------------------------------------------------------------------------------------------------------------------------------------------------------------------------------------------------------------------------------------------------------------------------------------------------------------------------------------------------------------------------------------------------------------------------------------------------------------------------------------------------------------------------------------------------------------------------------------------------------------------------------CCCTATCGCC-GGCTCAATAGTATTAGCAGCAATTCTACTAAAACTCGGCGGGTACGGTATTATCCGCATAATACAGATTCTACCCACAACAAAAACCGACATGTTCCTCCCATTCGTCGTATTAGCCCTGTGGGGAGCCATCCTAGCCAACTTAACATGCCTACAACAGACAGACCTAAAGTCTCTAATCGCCTACTCCTCCATCAGCCATATAGGCCTAGTAGTAGCCGCAATCATCATTCAAACACCATGAGGACTCTCGGGGGCCATAGCCCTAATAATCGCTCACGGCTTTACCTCCTCAGCACTTTTCTGCCTAGCCAACACAACCTATGAACGTACACACACCCGAATTCTAATTCTTACACGAGGACTTCACAATATCCTACCTATAGCTACAACCTGATGACTTTTAACCAACCTTATAAATATCGCCGTTCCCCCCACTATAAACTTTACAGGCGAACTATTAATTATATCCGCCTTATTCAACTGATGCCCAACAACAATCATCATGCTAGGACTATCAATACTAATTACCGCCTCCTACTCTCTACATATATTCTTATCAACACAAATAGGGCCAACCCTGCTAAACAACCAAACAGAACCAACACACTCACGAGAACACCTACTAATAATCCTACACCTCATCCCATTAATAATAATCTCCATAAAGCCAGAACTAGTCATC---GAGTTGCATGAAAGCTGCCCCCATGAAGGAAGTTAGTATCAGAGGACAAGGCAGCTTGGCTTATCCTGGTCTTCGGACACAGGGAAATCTGGAGACCCTGAGTGGGCCCAATGATGCCACCAGAGGATTAACATCTTTGGCAGACACTTTTGAACACGTCATTGAGGAGCTCCTGGATG---AACAGCAGGTCATTCAGCCCAGCAAGGAAAACAAGGATGCAGACTTGTACTCATCACGAGTGATGCTAAGCAGTCAAGTGCCTTTGGAGCCTCCTCTGCTTTTCCTGCTCGAGGAGTATAAAAACTACTTGGATGCTGCAAACATGTCCATGAGGGTCCGGCGCCATTCTGATCCTGCTCGCCGTGGGGAGCTGAGCGTGTGTGACAGTACTAGTGAGTGGGTGACAGCAGCTGAAAAAAAGACTGCAGTAGACATGTCCGGAGCAACGGTTACAGTCCTGGAAAAAGTCCCAGTGCCCAAAGGCCAACTGAAGCAATATTTTTATGAGACCAAGTGCAGCGCGAAGGGTTATGCAAAAGAAGGCTGTAGGGGCATAGACAAGAGGTACTGGAATTCCCAGTGCCGAACTACTCAGTCTTACGTCCGCGCTCTCACCATGGATAACAAAAAGAGAGTTGGATGGCGCTTTATAAGAATAGACACTTCCTGT-----------------------------------------------------------------------------------------------------------------------------------------------------------------------------------------------------------------------------------------------------------------------------------------------------------------------------------------------------------------------------------------------------------------------------------------------------------------------------------------------------------------------------------------------------------------------------------------------------------------------------------------------------------------------------------------------------------------------------------------------------------------------------------------------------------------------------------------------------------------------------------------------------------------------------------------------------------------------------------------------------------------------------------------------------------------------------------------------------------------------------------------GATCAAGGGACTTTATCAGAAGATTCCATGAATTCTTTCCTTAGGACACTGATTCAAGCTGGTATTTGGAAAAACAAGGTCCCCAAGCAGACGGCCAGAACCAAGGATGGTGTGCCAACCACAGGGAGGGAAACCGAGGCTGAAGCAGAGGTGACTACAAGCCAAGATATTCGATTTTTGGGTTTCCGGCCTATCGTTTCGGTGGATGCGGAATTAGTGAGGCAGCAAAGACGCTTCAGTTCTCCCCGGGTCCTCCTGAGTGAAAATACCCCCCTGGAGCCTCCTCCTTTGTATCTGATGGAGGAGCCCATGGTGCTGAACCGAACGTCTCGCCGGAAGAGGCATGCGGAAGGGAAGATCCACCGTGGGGAATACTCTGTGTGTGACAGCGAGAGCGGATGGGTCACGGACAAAACGTCTGCGGTTGACATCCGAGGACACCAGGTGACTGTCCTGGGAGAAATCCGAATGGGYCCGTCT-----------------------------------------------------------------------------------------------GAAATAGATTGCGATTCAGGAAGAAGAAGCAGTGAGAGTCCATCTCAAGTGCAAGAGAAATATAAGGAAGTCAGAAAACTGCCCCCTGCAGCAGAGGTACCGGATTCTGATGAGGTTCAAAGGAACAGTGATAGAAAAAAACTCTCAGAAACATTAAAACTAGACCCTGAAAAGCATCTCCCACAGTTGACTACTAAGAGCGTAAAGTCATCTACATGGCCTGGAGACCAGCCTGGGCACTCTCACAGTCCAAAGTTTTTCTCTCATGATGCCATAGAAATCTGCAAAAGGGTACTCAATGCAACAAATGTAAAAAGGTCACCCATTTTGGGGAGAAGTGAAGAAAAGCACTGTTCTCAACCTCCGGAACCCATTGAGACTGTTAGTAAAGAAAAAACAGCCCAACTGGAAGATGGAGCCAATTTGTCTCTAAATGCTCAGCATAATCAAGAGGCATTCTGGTTAGTGCCTCCAGAGCAGTTGCCTTTTACATCTACAAAGCCAATGGAT---------------------------------------------------------------------------------------------------------------------------------------------------------------------------------------------------------------------------------------------------------------------------------------------------------------------------------------------------------------------------------------------------------------------------------------------------------------------------------------------------------------------------------------------------------------------------------------------------------------------------------------------------------------------------------------------------------------------------------------------------------------------------------------------------------------------------------------------------------------------------------------------------------------------------------------------------------------------------------------------------------------------------------------------------------------------------------------------------------------------------------------------------------------------------------------------------------------------------------------------------------------------------------------------------------------------------------------------------------------------------------------------------------------------------------TGCATGCTCTCCGAACAGCTGAGAAGGCCCTTCTGCCTGGTTATCATCCCTTTGAATGGGAGCCTCCTTTGAAAAATGTGTCTAGTAACACAGATGTAGGCATTATTGATGGGCTGTCAGGAATACAACAGTCTGTGGATGACTACCCAGTGGATACAATTTCAAAACGATTTCGATATGATGCTGCTTTGGTGGCTACCCTTATGGATTTAGAAGAAGAAATTTTAGAAGGACTGAAAACTCATGACTTGGATGACTATTTGAAAGGACCTTTCACTGTTGTGATTAAAGAATCCTGCGATGGAATGGGAGATGTCAGTGAAAAGCATGGCAGTGGCCCAGCTGTTCCTGAAAAGGCAGTTCGATTCTCCTTCACCCTTATGAGCATCACGGTAACTCATGAGCGTGGCAGTGCAAGGATTTTTGAAGAAAGCAAACCCAATTCAGAGCTGTGTTGTAAGCCTTTATGCCTTATGCTGGCTGATGAGTCAGATCATGAGACCCTCACTGCCATCCTGAGTCCTCTTATAGCAGAACGAGAAGCCATGAAAAATAGTGCATTGATACTTTATATGGCTGGTATTCCTAGAATTTTCAAATTCATATTTAGGGGCACTGGATATGATGAAAAACTGGTCCGTGAAGTTGAGGGTCTTGAAGCATCAGGCTCTACTTATATTTGTACATTATGTGATGCCACTCGCCTAGAAGCCTCTCAGAACCTAATCCTGCATTCTGTAACCAGGAACCATGCTGAAAACCTAGAACGGTATGAAGTGTGGAGGTCCAATCCTTACCATGAAGCTGTAGATGAACTACGTCACAGAGTGAAAGGTGTTTCGGCCAAGCCTTTTATTGAAACTGTGCCTTCAATAGATGCACTTCACTGTGATATTGGCAATGCCGCTGAATTTTACAAAATATTCCAGTTTGAGATTGGCGAGGTGTACAAAAATCCGAGTCCAACCAAAGAAGAGAGAAAGAGGTGGCAGTCAACTCT------------------------------------------------------------------------------------------------------------------------------------------------------------------------------------------------------------------------------------------------------------------------------------------------------------------GGGCCARTCTCCCCAAGAGAAGAAAGCTGAGGGCCCCACTTACAAAGAACTCCCTTGCCAGAGCTCTCCTTCCAAGCCCTTGGACGCCCACCAGGTGTCCAAGCCGAAACACCACAGCCTGCCCCGTGCGTTGCAGGGCCCTCAGACCTCAACTCCGGTGCAGACCCCCCAAGTAAAAGTGTTTCCTCTGGTGACTCAGCAGCAGAAAATCTTCCCCCCTTCCCCACCTTTCGTCAAGCTGCAGAACCCCAAGATTGTCTCCCCGCTGGCTCAGCGCCCTCTCCTCCAACAGCAAGCCAAGGCCCCCGCCAAGGCCCCCGGCTTCCATTCT------TCCTCTTCTTCCTCCTCCTC---CTCCTCCTCTTCAACCATCTCTCCCAAGACTCCCAACTCTTTGGTGTCTCTGAGCTTCGCCGGGAAGCACCCAAGTAGCCCTAGTTCCTCAGGGCAGTCTTTCAAGTCGCCCTTTGTGGCCCTGTCCAGGCACGT---GGCTTCTACCGGAAGCGTATCGTCCGGCATTTCCTCCACTCAGAGCTCCCCTCCAGGCAGCGTCCTGCCGGGCGCCTGTGTCCCGTCCTCTGGGCAGGCTCCCAGTCGCTCGTCGCCCAGTTCCCTGGGGAAGAAAAGCCTCGTCCCTCAAAAGYTGA---------------------------------------------------------"/>
                        <sequence id="seq_Agkistrodon_howardgloydi" taxon="Agkistrodon_howardgloydi" totalcount="4" value="GCCTGGCCTAACACACAATTAAATTACCAATTGTTCGCCAAACAACTACGAGTATACTTAAAACTTAAAAGACTTGACGGTGCTTCACCACGCCCTAGAGGAGCCTGTCCAATAACCGATAATCCACGATTAACCCAACCCCCTCTTGCCAACAGTCTATATACCGCCGTCGCCAGCTTACCTTGTAAAAGAAATAAAGTGAGCTAAATAGCACCACTAAAACGACAGGTCGAGGTGTAACTCATGAAGGGG-CTAAGATGGGCTACATTCTCACCGAGAATACGAACAACACTATGAAACTAGTCTTTAAAGGCGGATTTAGCAGTAAGATAAGAATAAAAAGCTTAACTGAACATAACGCAATGAAGTGCGTACACACCGCCCGTCATCCCTGCCACCACGTATTAAAGGCAACGCCTGCCCAGTGAAAAATTAAACGGCCGCGGTATCCTAACCGTGCAAAGGTAGCATAATCATTTGTCTATTAATTGTAGACCTGTATGAAAGGCAAAATGAGAGTCCAACTGTCTCTTATAACAAATCAATTAAACTGATCTCCTAGTACAAAAGCTAGAATATTAACATAAGACCAGAAGACCCTGTGAAGCTTTAACTAACCTATTAAACCAAATAATAGCTACTTTCGGTTGGGGCGACCTTGGAATAAAAAAGAACTTCCTGACTTCCTCATAAAAAAGGCGAACAAGACCCAGAAAGCTGATAATCGAAATAAGTTACTCCAGGGATAACAGCGCTATCTTCTTTAAGAGCCCATATCAAAAAGAAGGTTTACGACCTCGATGTTGGATCAGGACATCCAAGTAATGCAACCGTTACTAAAGGTTCGTTTGTTCAACGATTAACAGTCCTACGTGATC-------------------------------------------------------------------------------------------------------------------------------------------------------------------------------------------------------------------------------------------------------------------------------------------------------------------------------------------------------------------------------------------------------------------------------------------------------------------------------------------------------------------------------------------------------------------------------------------------------------------------------------------------------------------------------------------------------------------------------------------------------------------------------------------------------------------------------------------------------------------------------------------------------------------------------------------------------------------------------------------------------------------------------------------------------------------------------------------------------------------------------------------------------------------------------------------------------------------------------------------------------------------------------------------------------------------------------------------------------------------------------------------------------------------------------------------------------------------------------------------------------------------------------------------------------------------------------------------------------------------------------------------------------------------------------------------------------------------------------------------------------------------------------------------------------------------------------------------------------------------------------------------------------------------------------------------------------------------------------------------------------------------------------------------------------------------------------------------------------------------------------------------------------------------------------------------------------------------------------------------------------------------------------------------------------------------------------------------------------------------------------------------------------------------------------------------------------------------------------------------------------------------------------------------------------------------------------------------------------------------------------------------------------------------------------------------------------------------------------------------------------------------------------------------------------------------------------------------------------------------------------------------------------------------------------------------------------------------------------------------------------------------------------------------------------------------------------------------------------------------------------------------------------------------------------------------------------------------------------------------------------------------------------------------------------------------------------------------------------------------------------------------------------------------------------------------------------------------------------------------------------------------------------------------------------------------------------------------------------------------------------------------------------------------------------------------------------------------------------------------------------------------------------------------------------------------------------------------------------------------------------------------------------------------------------------------------------------------------------------------------------------------------------------------------------------------------------------------------------------------------------------------------------------------------------------------------------------------------------------------------------------------------------------------------------------------------------------------------------------------------------------------------------------------------------------------------------------------------------------------------------------------------------------------------------------------------------------------ATTGCC-GGCTCAATAGTATTAGCAGCAATTCTCCTAAAACTCGGAGGATATGGTATTATCCGCATAATACAGATTCTACCTACAACAAAAACTGATATATTCCTCCCATTCATCGTGCTAGCCTTATGAGGAGCCATCCTAGCCAACTTAACATGCCTACAACAAACAGACCTAAAATCCCTAATCGCCTACTCCTCCATTAGCCATATAGGCCTAGTAGTAGCCGCAATTATAGTCCAAACACCATGAGGACTATCAGGGGCCATAGCCTTAATAATCGCTCACGGCTTTACCTCCTCAGCACTTTTCTGCTTAGCCAACACAACCTACGAACGAACACACACTCGAATCTTGATTATTACACGAGGGCTCCACAACATTCTGCCAATAACTACAACCTGATGACTACTAACCAACCTTATAAATATCGCCATCCCCCCCACTATAAACTTTACAGGCGAACTATTAATTATATCCGCCTTATTTAACTGATGCCCAACAACAATCATCATGCTAGGACTATCAATACTAATTACTGCCTCCTACTCACTACATATATTTTTATCAACACAAATAGGACCAACCCCACAAAACAACCAAACAGAGCCAACACACTCACGAGAACACCTGTTAATAGTACTACACATCATCCCACTAATAATAATCTCCATAAAGCCAGAACTAATCATCAGG-----------------------------------------------------------------------------------------------------------------------------------------------------------------------------------------------------------------------------------------------------------------------------------------------------------------------------------------------------------------------------------------------------------------------------------------------------------------------------------------------------------------------------------------------------------------------------------------------------------------------------------------------------------------------------------------------------------------------------------------------------------------------------------------------------------------------------------------------------------------------------------------------------------------------------------------------------------------------------------------------------------------------------------------------------------------------------------------------------------------------------------------------------------------------------------------------------------------------------------------------------------------------------------------------------------------------------------------------------------------------------------------------------------------------------------------------------------------------------------------------------------------------------------------------------------------------------------------------------------------------------------------------------------------------------------------------------------------------------------------------------------------------------------------------------------------------------------------------------------------------------------------------------------------------------------------------------------------------------------------------------------------------------------------------------------------------------------------------------------------------------------------------------------------------------------------------------------------------------------------------------------------------------------------------------------------------------------------------------------------------------------------------------------------------------------------------------------------------------------------------------------------------------------------------------------------------------------------------------------------------------------------------------------------------------------------------------------------------------------------------------------------------------------------------------------------------------------------------------------------------------------------------------------------------------------------------------------------------------------------------------------------------------------------------------------------------------------------------------------------------------------------------------------------------------------------------------------------------------------------------------------------------------------------------------------------------------------------------------------------------------------------------------------------------------------------------------------------------------------------------------------------------------------------------------------------------------------------------------------------------------------------------------------------------------------------------------------------------------------------------------------------------------------------------------------------------------------------------------------------------------------------------------------------------------------------------------------------------------------------------------------------------------------------------------------------------------------------------------------------------------------------------------------------------------------------------------------------------------------------------------------------------------------------------------------------------------------------------------------------------------------------------------------------------------------------------------------------------------------------------------------------------------------------------------------------------------------------------------------------------------------------------------------------------------------------------------------------------------------------------------------------------------------------------------------------------------------------------------------------------------------------------------------------------------------------------------------------------------------------------------------------------------------------------------------------------------------------------------------------------------------------------------------------------------------------------------------------------------------------------------------------------------------------------------------------------------------------------------------------------------------------------------------------------------------------------------------------------------------------------------------------------------------------------------------------------------------------------------------------------------------------------------------------------------------------------------------------------------------------------------------------------------------------------------------------------------------------------------------------------------------------------------------------------------------------------------------------------------------------------------------------------------------------------------------------------------------------------------------------------------------------------------------------------------------------------------------------------------------------------------------------------------------------------------------------------------------------------------------------------------------------------------------------------------------------------------------------------------------------------------------"/>
                        <sequence id="seq_Agkistrodon_piscivorus" taxon="Agkistrodon_piscivorus" totalcount="4" value="GCCTGGCCTAACACACAATTAAATTACCAATTGTTCGCCAAACAACTACGAGTATACTTAAAACTTAAAAGACTTGACGGTACTTCACCACGCCCTAGAGGAGCCTGTCCAATAACCGATAATCCACGATTAACCCAACCCCCTCTTGCCAACAGTCTATATACCGCCGTCGCCAGCTTACCTTGTAAAAGAAATAAAGTGAGCTAAATAGTACCACTAAAACGACAGGTCGAGGTGTAACTCATGAAGGGG-CTAAGATGGGCTACATTCTCACCGAGAAAACGAACAACACTATGAAACTAGTCTTTAAAGGCGGATTTAGCAGTAAGATAAGAATAAAAAGCTTAACTGAACATAACGCAATGAAGTGCGTACACACCGCCCGTCATCCCTGCCACCACGTATTAAAGGCGACGCCTGCCCAGTGAAAAATTAAACGGCCGCGGTATCCTAACCGTGCAAAGGTAGCATAATCATTTGTCTATTAATTGTAGACCTGTATGAAAGGCAAAATGAGAGTCCAACTGTCTCTTATAACAAATCAATTAAACTGATCTCCTAGTACAAAAGCTAGAATATTAACATAAGACCAGAAGACCCTGTGAAGCTTTAACTAACCTATTAAACCAAGTAATAGCTACTTTCGGTTGGGGCGACCTTGGAATAAAAAAGAACTTCCTGACTTCCTCATAAATAAGGCGAACAAGACCCAGATAGCTGATAATCGAAATAAGTTACTCCAGGGATAACAGCGCTATCTTCTTTAAGAGCCCATATCAAAAAGAAGGTTTACGACCTCGATGTTGGATCAGGACATCCCAGTAATGCAGCCGTTACTAAAGGTTCGTTTGTTCAACGATTAACAGTCCTACGTGATCGTGTATATCACCCGTTGACTATTTTCAACTAACCACAAAGATATCGGAACCCTGTATCTTATCTTCGGCGCATGGTCCGGATTAGTGGGTGCCGGCCTAAGCATCCTGATACGCATGGAGCTGACACAACCGGGGTCATTATTTGGCAGCGACCAAATCTTTAATGTCTTAGTAACCGCCCATGCATTCATCATAATCTTCTTCATAGTTATACCTATTATGATCGGAGGGTTTGGAAACTGACTTATCCCACTAATAATCGGAACCCCAGACATAGCTTTCCCTCGAATAAACAACATAAGTTTTTGGCTCCTACCCCCAGCGCTACTCCTACTACTATCCTCCTCCTACGTTGAAGCAGGCGCGGGAACAGGCTGAACCGTGTACCCTCCCTTGTCCGGAAACTTAGTCCACTCTGGCCCCTCCGTAGACTTAGCCATCTTCTCCCTCCATCTAGCAGGAGCATCCTCTATCCTTGGGGCAATCAACTTTATTACCACATGCATTAACATAAAACCCAAGTCAATGCCAATATTCAACATCCCCCTTTTTGTCTGATCCGTCATAATCACCGCAATTATACTACTCCTAGCACTGCCAGTCCTTGCAGCAGCAATCACCATGCTACTAACGGACCGAAACTTAAACACAACTTTCTTCGACCCTTGCGGGGGCGGGGACCCGGTACTGTTCCAACACCTATTCTGGTTTTTTGGACACCCAGAAGTTTATATCCTCATCCTACCCGGATTTGGCATTATCTCCAGCATCATCACTTTTTATACAGGGAAAAAAAACACATTCGGATACACTAGCATAATCTGAGCAATAATATCTATTGCAATTCTAGGGTTTGTAGTCTGGGCCCATCATATGTTCACTGTAGGTCTAGACATTGACAGCCGCGCCTACTTCACAGCAGCCACAATAATCATCGCAGTACCAACGGGAATCAAAGTATTTGGCTGACTAGCCACTCTCACCGGAGGACATATTAAATGACAAACCCCAATCTACTGAGCCCTTGGGTTTATCTTTTTATTCACTGTTGGCGGTATAACCGGAATTATCCTAGCAAACTCATCCCTAGATATCGTGCTCCATGACACCTATTACGTTGTAGCACACTTTCACTACGTACTATCCATAGGGGCAGTTTTCGCCATCATAGGCGGCCTCACCCACTGATTCCCCCTATTCACAGGATACGCACTAAATCAAACTCTAACTAAAACCCAATTCTGAGTAATATTTTTAGGTGTTAACATAACATTCTTCCCACAACACTTCTTGGGGCTCGCCGGCATGCCCCGACGATATTCAGATTTTCCAGACGCCTTCGCCCTATGAAATACCATCTCATCAATCGGATCAACAATCTCTCTAATTGCAGTACTTATATCACTATTTATTATCTGAGAAGCACTAACATACAAACGTAAACCCACACTCCATCTAGGAAAAAAAACTCATATTGAATGACTACACGGAACACCACCCCCATACCACACCCACACCGAACCCACTTTCATACCCAACAACACAT--------------------------------------------------------TGCCTCACCAACACATACTTACACTAT-TTAGTCTACTTCCAGTAGGAACAAACATCTCAATTTGATGGAACTTTGGATCAATACTACTTGCCTGCCTAATAATCCAAATTACCACAGGCTTCTTCCTAGCAATCCACTATACAGCCAACATTAATTTAGCCTTTTCCTCTATCATCCATATCTCCCGAGACGTACCATACGGCTGAATCATACAAAACACACACACCATCGGCGCATCCTTATTCTTCATCTGCATCTACATCCACATCGCACGAGGAATTTACTATGGCTCCTATCTAAATAAAGAAGTATGACTATCAGGCACCACCCTCCTAATCATTTTAATAGCTACCGCTTTTTTTGGCTA-TGTTCTACCATGGGGACAAATATCATTCTGAGCAGCAACAGTAATCACAAATCTTCTAACCGCCATCCCATATCTAGGCACAATACTTACTACCTGACTATGAGGTGGTTTCGCAATCAATGACCCAACACTAACCCGCTTCTTCGCCCTACATTTTATTCTTCCATTCGCTATCATCTCCTTATCATCAATCCACATCCTATTACTCCACAATGAAGGCTCCAACAACCCACTAGGAACAAACTCAGACATCGACAAAATCCCATTCCACCCTTACCACTCTTACAAAGACACCCTTATACTGACAATAATAATAACCCTACTATTTATCATC-CTCTCACTATACCCCGACATATTAAACGATCCAGAAAATTTTTCAAAAGCTAACCCCCTAACCACCCCCCAACACATCAAACCAGAGTGATACTTTCTATTCGCTTACGGCATCCTCCGATCAATCCCGAATAAACTTGGCGGAGCCCTAGCCTTAGTTCTATCCGTCGCCATTCTCTTCACAACACCCTTTATCCACACCTCCTATGCCCGATCCATAATATTTCGACCCCTCATACAACTTATATTCTGAACCTTTGTCACTACATTTATCATCATTACCTGAGCAGCCACCAAACCAGTAGAGCCCCCATTTACAGAAATTGGCCAACTTACCTCAATTTTATACTTCACATTCTTCATAGCAAACCCCCTACTCGGCCTAGTAGAGAATAAAATCTCAAAATTCACCT-----------------ATCAACCCAACATCCCTAGTAACCATCATGACCAGCATTATCCTAAGCACTGCTCTAATTACCACAACAACGCACTGACTAATAGCCTGAGTCTGCTTAGAAATTAATACCCTATCAATAGTACCAATTATCTCAAAACCACACCACCCCCGAGCAACAGAAGCAACAACAAAATACTTCCTAACACAGACTATCGCCTCCACAGCCATCCTATTCGCAGCAACAATAAATGCACTAAATACCTCAAACTGAGAAATTACCCTCACAACAGAAACCACAACCATAAAAATCATTACACTAGCTCTAATAATAAAAATAGCTGCGGCCCCATTCCACTTCTGATTACCAGAAGTAGTACAAGGAGCTACAACCCTAACAGCCCTAACAATCCTAACTTGACAGAAAATTGCGCCCCTCAGTATCCTTCTTACCAGCCACAACAACACCAACCTAACAATTCTTAGCTCGTCAGCAATCCTATCCGTACTAATTGGCGGAATTGGAGGATTAAACCAAACCCAACTACGAAAACTTATAGCCTTCTCATCCATCACACACACAGGATGAGTCCTCGCAACCATCACCCTAGCACCAAATATCTCCATCCTAACCTTCTTAATCTACACAATAACTACCACCCCAATCTTCATCACACTTAATACATCATCAGCAACAACCATTAAAGACCTAGGAATTATATGAACCATCTCCCCCCACCTAATACTTATTATATTAATAACCATCCTATCCCTAACCGGCCTGCCCCCCCTCACAGGGTTTATACCAAAATGACTAATTCTCAATAAAATAACCGCCCTTAACCTGACCACAGAAGCCACCCTCATAGCAATATCCTCCTTACCAGGCCTATATGTCTACATCCGACTTACTTACATCCTGTCCATAACAATACCCGCCCACACATCCACCACACAAATAAAATGACGATCACCACACAAGAAAT-TCCCACTATCCTCAATCACACTAGCAACCATAATAACACTACTTCTACCCCTCTCACCAAACCTCTATGCTAAAAACTTTTATCATAACAGCAATACTAATCCCAACAATCCTTACCCTAAAACCCAAAATGCTCTACCCAGCAACAACCTCTTACATGTTTACATTAACACTACTAAGTCTGACCCTCCTACAACCTAAATCAAACACGCTCATAAATCTAGACACCATTTCAGCACCTCTCCTCCTACTCTCCTACTGACTTCTCCCCTTAATAACCATTGCCAGCCAACACGCAATAATCAAAGAACCCCTACAACGACAACGCACATTTCTAGCAACACTCACACTCCTCCAACTATTTATCGCAATAACATTCATAGCCTCTAACCTTACCCTAATGTACATCATATTTGAAGCTACCCTTATCCCCACCCTAATTATCATTACACGCTGAGGACAACAAACAGAACGACTAACCGCAGGAACATACTTTATGCTATACACACTAACAACTTCACTACCCCTACTTATAGCAATTATCTTCCTAAACAACTCAACAAACACCCCAACCTACTTCCTACAATTACTACAACCCCCCAACCAATGAACAAGCCTTCTACTATGACTAGCCTGCCTAACCGCATTCCTAGCAAAAATACCCATTTACGGACTACACCTCTGACTTCCAAAAGCCCATGTAGAGGCCCCTATTGCT-GGCTCAATAGTATTAGCAGCAATTCTTCTAAAACTCGGAGGGTATGGCATTATCCGCATAATGCAAATTCTGCCTACAACAAAAACTGACATATTCCTCCCATTCATCGTGCTAGCCTTATGAGGAGCCATCCTGGCCAACTTAACATGCCTACAACAGACAGACCTAAAATCCCTAATTGCCTACTCCTCCATTAGCCATATAGGCCTAGTAGTAGCCGCAATCATCATTCAAACACCATGAGGACTATCAGGGGCAATAGCCCTAATAATTGCCCACGGCTTCACCTCCTCAGCACTCTTCTGCCTAGCCAATACAACCTATGAACGAACACACACTCGAATCTTGATTCTTACACGAGGACTCCACAACATCCTACCCATAGCTACAACCTGGTGACTGCTGACCAACCTTATAAATATCGCCATCCCCCCCACTATAAACTTTACAGGCGAACTACTAATTATATCCGCCTTGTTCAACTGATGCCCAACAACAATCATCATGCTCGGACTATCAATACTAATTACTGCCTCCTACTCACTACACATATTTTTATCAACACAAATAGGACCAACCCAACTAAATAATCAAACAGAACCAACACACTCACGAGAACACTTATTAATAACCCTACATTTCATCCCACTAATAATAATCTCTATAAAGCCAGAACTAATCATCAGA-AGTTGCATGAAAGCTGCCCCCATGAAGGAAGTTAGTATCAGAGGACAAGGCAGCTTGGCTTATCCTGGTCTTCGGACACAGGGAAATCTGGAGACCCTCAGTGGGCCCAATGATGCCACCAGAGGATTAACATCTTTGGCAGACACTTTTGAACACGTCATTGAGGAGCTCCTGGATG---AACAGCAGGTCATTCAGCCCAGCAAGGAAAACAAGGATGCAGACTTGTACTCATCACGAGTGATGCTAAGCAGTCAAGTGCCTTTGGAGCCTCCTCTGCTTTTCCTGCTCGAGGAGTATAAAAACTACTTGGATGCTGCAAACATGTCCATGAGGGTCCGGCGCCATTCTGATCCTGCTCGCCGTGGGGAGCTGAGCGTGTGTGACAGTACTAGTGAGTGGGTGACAGCAGCTGAAAAAAAGACTGCAGTAGACATGTCCGGAGCAACGGTTACAGTCCTGGAAAAAGTCCCAGTGCCCAAAGGCCAACTGAAGCAATATTTTTATGAGACCAAGTGCAGCGCGAAGGGTTATGCAAAAGAAGGCTGTAGGGGCATAGACAAGAGGTACTGGAATTCCCAGTGCCGAACTACTCAGTCTTACGTCCGCGCTCTCACCATGGATAACAAAAAGAGAGTTGGATGGCGCTTTATAAGAATAGACACTT-------------------------------------------------------------------------------------------------------------------------------------------------TATGTCTCCTGCATCTCCTGGGCTCTGGTGGCTTTGGTTCTGTCTACAAGGCAATTTACCATGGAGCTACAGTGGCTGTAAAACAAGTGAAGAAATGCAGTAAGAACCATTTGGCATCACGGCAAAGCTTCTGGGCAGAACTAAATGTAGTACGTCTTGACCATAACAATGTGGTACGCATAGTAGCTGCTAGCACATGTACGCCTGCTAGTCAGGATAGTTTGGGTACCATAATTATGGAATATGCAGGTAATTGCACTCTACATCATGTTATCTATGGGACTGGCTATTTAACAGGAAATAACAATGATATCCTTAAATGTGACCATGAGTTTTTGAGTACAGCTCAGGCTGTCATTTACTCCCATGATATTGTGGCAGGGTTAATGTTTCTCCATTCTCAGTTAATTGTGCATCTGGATTTAAAACCTGCTAACATATTCATCACAGAACATAATGTTTGCAAGATTGGAGACTTTGGATGCTCCCAAAAGTTAGAAGATAGTGAATCATCAGGACTATATATTTGTCATCAAGGAGGAACATACACACATCGTGCTCCTGAACTACTTA-------------ATGAGCAAGAAGGCTTTGCTGAAGGCTTTGTCAGGGCACTCGCAGAGCTACACAATCAAAACACCATGCCAAGTGTTACCTCTGCTGCTCCACCTACGAACTCCGGCATGGCCCCTGTCTCTTCCATGGCTGGAAACAGTGGCTTCAGTGCTAACATGCACAGCGAGCCGCCCGTCTATGCTAATCTCAGTAACTTCAATCCTAGTGCACTCAATACAGTGCCTTCCTACAATGCAAACAACCTGGGCTTTCCTCCACAGCATCATATGAACCCCCAGATGCCGGTGCAGCATCCGCGCCTCCAAGCTCTGAAAGAAGAGCCTCAGACTGTCCCAGAAATGCCT----------------CGACCAGCATGGATCAAGGGAGTTTATCAGAAGATTCCATGAATTCTTTCCTTAGGACACTGATTCAAGCTGGTATTTGGAAAAACAAGGTCCCCAAGCAGACGGCCAGAACCAAGGATGGTGTGCCAACCACAGGGAGGGAAACCGAGGCTGAAGCAGAGGTGACTACAAGCCAAGATATTCGATTTTTGGGTTTCCGGCCTATCGTTTCGGTGGATGCGGAATTAGTGAGGCAGCAAAGACGCTTCAGTTCTCCCCGGGTCCTCCTGAGTGAAAATACCCCCCTGGAGCCTCCTCCTTTGTATCTGATGGAGGAGCCCATGGTGCTGAACCGAACGTCTCGCCGGAAGAGGCATGCGGAAGGGAAGATCCACCGTGGGGAATACTCTGTGTGTGACAGCGAGAGCGGATGGGTCACGGACAAAACGTCTGCGGTTGACATCCGAGGACACCAGGTGACTGTCCTGGGAGAAATCCGAATGGGTCCGTCTCCGGTCAAACAA----------------------------------------------------------------------------------------------------------------------------------------------------------------------------------------------------------------------------------------------------------------------------------------------------------------------------------------------------------------------------------------------------------------------------------------------------------------------------------------------------------------------------------------------------------------------------------------------------------------------------------------------------------------------------------------------------------------------------------------------------------------------------------------------------------------------------------------------------------------------------------------------------------------------------------------------------------------------------------------------------------------------------------------------------------------------------------------------------------------------------------------------------------------------------------------------------------------------------------------------------------------------------------------------------------------------------------------------------------------------------------------------------------------------------------------------------------------------------------------------------------------------------------------------------------------------------------------------------------------------------------------------------------------------------------------------------------------------------------------------------------------------------------------------------------------------------------------------------------------------------------------------------------------------------------------------------------------------------------------------------------------------------------------------------------------------------------CTGCCTGGTTATCATCCCTTTGAATGGGAGCCTCCTTTGAAAAATGTGTCTAGTAACACAGATGTAGGCATTATTGATGGGCTGTCAGGAATACAACAGTCTGTGGATGACTACCCAGTGGATACAATTTCAAAACGATTTCGATATGATGCTGCTTTGGTGGCTACCCTTATGGATTTAGAAGAAGAAATTTTAGAAGGACTGAAAACTCATGACTTGGATGACTATTTGAAAGGACCTTTCACTGTTGTGATTAAAGAATCCTGTGATGGAATGGGAGATGTCAGTGAAAAGCATGGCAGTGGCCCAGCTGTTCCTGAAAAGGCAGTTCGATTCTCCTTCACCCTTATGAGCATCACGGTAACTCATGAGCGTGGCAGTGCAAGGATTTTTGAAGAAAGCAAACCCAATTCAGAGCTGTGTTGTAAGCCTTTATGCCTTATGCTGGCTGATGAGTCAGATCATGAGACCCTCACTGCCATCCTGAGTCCTCTTATAGCAGAACGAGAAGCCATGAAAAATAGTGCATTGATACTTTACATGGCTGGTATTCCTAGAATTTTCAAATTCATATTTAGGGGCACTGGATATGATGAAAAACTGGTCCGTGAAGTTGAGGGTCTTGAAGCATCAGGCTCTACTTACATTTGTACATTATGTGATGCCACTCGCCTAGAAGCCTCTCAGAACCTAATCCTGCATTCTGTAACCAGGAACCATGCTGAAAACCTAGAACGGTATGAAGTGTGGAGGTCCAATCCTTACCATGAAGCTGTAGATGAACTACGTCACAGAGTGAAAGG--------------------------------------------------------------------------------------------------------------------------------------------------------------------------------------------------------------------------------------------------------------------------------------------------------------------------------------------------------------------------------------------------------------------------------------------------------------------------------------------------------------------------------------------------------------------------------------------------------------------------------------------------------------------------------------------------------------------------------------------------------------------------------------------------------------------------------------------------------------------------------------------------------------------------------------------------------------------------------------------------------------------------------------------------------------------------------------------------------------------------------------------------------------------------------------------------------------------------------"/>
                        <sequence id="seq_Agkistrodon_taylori" taxon="Agkistrodon_taylori" totalcount="4" value="GCCTGGCCTAACACACAATTAAATTACCAATTGTTCGCCAAACAACTACGAGTATACTTGAAACTTAAAAGACTTGACGGTGCTTCACCACGCCCTAGAGGAGCCTGTCCAATAACCGATAATCCAYGATTAACCCAACCCCCTCTTGCCAACAGTCTATATACCGCCGTCGCCAGCTTACCTTGTAAAAGAAATAAAGTGAGCTAAATAGTACCACTAAAACGACAGGTCGAGGTGTAACTCATGAAGGGG-CTAAGATGGGCTACATTCTCACCGAGAATACGAACAACACTATGAAACTAGTCTTCAAAGGCGGATTTAGCAGTAAGATAAGAATAAAAAGCTTAACTGAACATAACGCAATGAAGTGCGTACACACCGCCCGTCATCCCTGCCACCACGTATTAAAGGCGACGCCTGCCCAGTGAAAKATTAAACGGCCGCGGTATCCTAACCGTGCAAAGGTAGCATAATCATTTGTCTATTAATTGTAGACCTGTATGAAAGGCAAAATGAGAGTCCAACTGTCTCTTATAACAAATCAATTAAACTGATCTCCTAGTACAAAAGCTAGAATGTTAACATAAGACCAGAAGACCCTGTGAAGCTTTAACTAACCTATTAAACCAAATAATAGCTACTTTCGGTTGGGGCGACCTTGGAATAAAAAAGAACTTCCTGACTTCCTCATAAAAAAGGCAAACAAGACCCAGAAAGCTGATAATCGAAATAAGTTACTCCAGGGATAACAGCGCTATCTTCTTTAAGAGCCCATATCAAAAAGAAGGTTTACGACCTCGATGTTGGATCAGGACATCCCAGTAATGCAGCCGTTACTAAAGGTTCGTTTGTTCAACGATTAACAGTCCTACCTGATC------------------------------------------------------------------------------------------------------------------------------------------------------------------------------------------------------------------------------------------------------------------------------------------------------------------------------------------------------------------------------------------------------------------------------------------------------------------------------------------------------------------------------------------------------------------------------------------------------------------------------------------------------------------------------------------------------------------------------------------------------------------------------------------------------------------------------------------------------------------------------------------------------------------------------------------------------------------------------------------------------------------------------------------------------------------------------------------------------------------------------------------------------------------------------------------------------------------------------------------------------------------------------------------------------------------------------------------------------------------------------------------------------------------------------------------------------------------------------------------------------------------------------------------------------------------------------------------------------------------------------------------------------------------TGTCTCACCAACACATACTTACACTAT-TTAGTCTACTTCCCGTAGGGTCAAACATCTCAATTTGATGAAATTTTGGATCAATACTACTTGCCTGCCTAATAATCCAAATTGCTACAGGCTTCTTCCTAGCAATCCACTATACAGCCAACATTAATTTAGCCTTTTCCTCTATCATCCATATCTCCCGAGATGTACCATACGGCTGAATTATACAAAACACACACGCCATCGGCGCATCTCTATTCTTCATTTGCATTTATATCCACATCGCACGAGGGATTTACTATGGCTCCTATCTAAATAAAGAAGTATGACTATCAGGCACCACCCTTCTAATCATTTTAATAGCCACCGCTTTTTTTGGCTA-CGTTCTACCATGGGGACAAATATCATTCTGAGCGGCAACAGTAATTACAAATCTCCTAACCGCCATTCCATATCTAGGAACAATACTCACCACCTGACTATGAGGAGGTTTCGCAATCAATGATCCCACACTAACCCGCTTCTTTGCCCTACACTTTATTCTTCCATTCGCTATTATTTCCCTATCATCAATTCACATCCTATTACTCCATAACGAAGGCTCCAACAACCCACTAGGAACAAACTCAGACATCGATAAAATCCCATTCCATCCCTACCACTCTTACAAAGACACCCTTATATTAACAATAATAATAACCCTACTATTTATCATT-CTTTCACTATACCCTGATATATTAAACGACCCAGAGAACTTCTCAAAAGCTAATCCCCTAATCACCCCCCAACACATTAAACCAGAATGATATTTTCTATTCGCCTATGGCATCCTCCGGTCAATCCCAAATAAACTTGGTGGGGCCCTAGCCCTAATTCTGTCCATCGCCATTCTCTTCACAACACCCTTTATTCATACCTCCTATGCCCGATCCATAACATTTCGACCCATTATACAACTTATATTCTGAACCTTTATCACCACATTTATCATCATTACCTGAACAGCCACCAAACCAGTAGAACCCCCTTTTACAGAAATCGGCCAACTTGCCTCAATTCTATACTTCACATTCTTCATAACGAACCCACTACTCGGTCTAGCAGAAAACAAAATCTCAAAA--------------------------------------------------------------------------------------------------------------------------------------------------------------------------------------------------------------------------------------------------------------------------------------------------------------------------------------------------------------------------------------------------------------------------------------------------------------------------------------------------------------------------------------------------------------------------------------------------------------------------------------------------------------------------------------------------------------------------------------------------------------------------------------------------------------------------------------------------------------------------------------------------------------------------------------------------------------------------------------------------------------------------------------------------------------------------------------------------------------------------------------------------------------------------------------------------------------------------------------------------------------------------------------------------------------------------------------------------------------------------------------------------------------------------------------------------------------------------------------------------------------------------------------------------------------------------------------------------------------------------------------------------------------------------------------------------------------------------------------------------------------------ATTGCT-GGCTCAATAGTATTAGCAGCAATTCTCCTAAAACTAGGAGGATATGGTATTATCCGCATAATACAGATTCTACCTACAACAAAAACCGATATATTCCTCCCATTCATCGTGCTAGCCTTATGGGGGGCCATCCTGGCCAACTTAACATGCCTACAACAAACAGACCTAAAATCTCTAATCGCCTACTCCTCCATTAGCCATACGGGCCTAGTAGTAGCTGCAATCATCATTCAAACACCATGAGGACTATCAGGGGCCATAGCCCTAATAATCGCTCATGGCTTTACCTCCTCAGCACTTTTCTGCCTAGCCAACACAACCTATGAACGAACACACACTCGAATCTTGATTCTTACACGAGGACTCCACAATATCCTACCCATAGCTACAACCTGATGACTACTAACCAACCTTATAAATATCGCCATCCCCCCCACTATAAATTTTACAGGCGAACTACTAATCATATCTGCCTTATTTAACTGATGCCCAACAACAATCATCATGCTAGGACTATCAATACTGATTACTGCCTCCTACTCACTACACATATTTTTATCAACACAAATAGGATCAACCCAACTAAACAACCAAACAGAACCAACACACTCACGAGAGCACCTACTAATAGTGTTACACATCATTCCACTAATAATAATCTCTATAAAGCCAGAACTAATCATCAGG-----------------------------------------------------------------------------------------------------------------------------------------------------------------------------------------------------------------------------------------------------------------------------------------------------------------------------------------------------------------------------------------------------------------------------------------------------------------------------------------------------------------------------------------------------------------------------------------------------------------------------------------------------------------------------------------------------------------------------------------------------------------------------------------------------------------------------------------------------------------------------------------------------------------------------------------------------------------------------------------------------------------------------------------------------------------------------------------------------------------------------------------------------------------------------------------------------------------------------------------------------------------------------------------------------------------------------------------------------------------------------------------------------------------------------------------------------------------------------------------------------------------------------------------------------------------------------------------------------------------------------------------------------------------------------------------------------------------------------------------------------------------------------------------------------------------------------------------------------------------------------------------------------------------------------------------------------------------------------------------------------------------------------------------------------------------------------------------------------------------------------------------------------------------------------------------------------------------------------------------------------------------------------------------------------------------------------------------------------------------------------------------------------------------------------------------------------------------------------------------------------------------------------------------------------------------------------------------------------------------------------------------------------------------------------------------------------------------------------------------------------------------------------------------------------------------------------------------------------------------------------------------------------------------------------------------------------------------------------------------------------------------------------------------------------------------------------------------------------------------------------------------------------------------------------------------------------------------------------------------------------------------------------------------------------------------------------------------------------------------------------------------------------------------------------------------------------------------------------------------------------------------------------------------------------------------------------------------------------------------------------------------------------------------------------------------------------------------------------------------------------------------------------------------------------------------------------------------------------------------------------------------------------------------------------------------------------------------------------------------------------------------------------------------------------------------------------------------------------------------------------------------------------------------------------------------------------------------------------------------------------------------------------------------------------------------------------------------------------------------------------------------------------------------------------------------------------------------------------------------------------------------------------------------------------------------------------------------------------------------------------------------------------------------------------------------------------------------------------------------------------------------------------------------------------------------------------------------------------------------------------------------------------------------------------------------------------------------------------------------------------------------------------------------------------------------------------------------------------------------------------------------------------------------------------------------------------------------------------------------------------------------------------------------------------------------------------------------------------------------------------------------------------------------------------------------------------------------------------------------------------------------------------------------------------------------------------------------------------------------------------------------------------------------------------------------------------------------------------------------------------------------------------------------------------------------------------------------------------------------------------------------------------------------------------------------------------------------------------------------------------------------------------------------------------------------------------------------------------------------------------------------------------------------------------------------------------------------------------------------------------------------------------------------------------------------------------------------------------------------------------------------------------------------------------------------------------------------------------------------------------------"/>
                        <sequence id="seq_Atheris_ceratophora" taxon="Atheris_ceratophora" totalcount="4" value="ACCCAACCCAATACACAGTTAAAACACCAATTGTTCGCCAAATAACTACGAGTTAACTTAAAACTTAAAAGACTTGACGGTGCTTCATCACAACCTAGAGGAGCCTGTCTAATAACCGATAACCCACGATTAACCCAACCCACTCTTGCCAACAGTCTATATACCACCGTCGCAAGCTTACCTTATAAAAGAAACAAAGTGAGCTAAATAGTACCACTAAAACGACAGGTCGAGGTGTAACCTATGAGAGGG-TAAAGATGGGCTACATTCTCACAGAGAATACGAATAACACTATGAACATAGTGTTTGAAGGAGGATTTAGCAGTAAGATAGGAATAWAACACCTAACTGAATATAACGCAATGAGGTGCGTACACACCGCCCGTCACCCCTGCCTACATGTATTAAAGGCAACGCCTGCCCAGTGAAGAATTAAACGGCCGCGGTATCCTAACCGTGCAAAAGTAGCATAATCATTTGTCTATTAATTGTAGACTCGTATGAAAGGCAAAATGAGAGCCCAACTGTCTCTTATAACAAATCAATTAAACTGATCTTCTAGTACAAAAGCTAGGATCTCCCCATAAGACCAGAAGACCCTGTGAAGCTTCAATTAACCTATTAAACCCAATAATAACTAATTTAGGTTGGGGCGACCTTGGAACAAAAAAGAACTTCCTGACTTCCTCATATA-AAGGCAAACAAGACCCAGATATCTGACAAATGAACCAAGTTACTCCAGGGATAACAGCGCTATCTTCTTCAAGAGCCCATATCAAAACGAAGGTTTACGACCTCGATGTTGGATCAGGACATCCTAGTTATGCAGCCGTTTCTAAGGGTTCGTTTGTTCAACGATTAACAGTCCTACGTGATC---------------------------------------------------------------------------------------------------------------------------------------------------------------------------------------------------------------------------------------------------------------------------------------------------------------------------------------------------------------------------------------------------------------------------------------------------------------------------------------------------------------------------------------------------------------------------------------------------------------------------------------------------------------------------------------------------------------------------------------------------------------------------------------------------------------------------------------------------------------------------------------------------------------------------------------------------------------------------------------------------------------------------------------------------------------------------------------------------------------------------------------------------------------------------------------------------------------------------------------------------------------------------------------------------------------------------------------------------------------------------------------------------------------------------------------------------------------------------------------------------------------------------------------------------------------------------------------------------------------------------------------------------------------------------------------AACTAT-TCAACCTACTTCCAGTGGGATCTAATATTTCAACCTGATGAAACTTTGGATCTATACTTCTAGCCTGTCTAACAATCCAAACCATTACCGGATTCTTTCTAGCAATTCACTATACAGCTAACATCAATCTAGCCTTTTCATCTATCATTCATATTACACGAGACGTACCCCATGGCTGAATCATACAAAACATACACGCTATCGGCGCATCTCTATTCTTCATATGTATTTACACACACATTGCACGAGGCCTATACTACGGCTCCTACCTAAATAAAGGAGTATGACTATCAGGCACCACCCTTCTAATTATCCTCATGGCAACAGCCTTCTTCGGCTA-CGTATTGCCATGAGGACAAATATCTTTCTGAGCAGCAACAGTAATTACTAACCTATTAACTGCAATTCCATACCTCGGAACGACTCTAACTACCTGACTTTGAGGTGGCTTCTCCATTAACGACCCAACACTTACCCGATTTTTCGCCATTCACTTTATCCTACCATTCACTATTATCTCTATATCCTCAATTCACATTATCCTACTTCACAATGAAGGTTCCAACAACCCCTTAGGAACAAATTCGGACATTGACAAAATCCCATTTCATCCCTATCATTCCTTCAAAGATACCTTTATACTGACTATTCTAGTCACCCTTATATTTATAATT-CTATCCTTTGACCCAAACATCATAAACGATCCAGAAAACTTCTCAAAAGCTAACCCCCTAATCACTCCACAACACATTAAGCCCGAATGATACTTTCTATTTGCCTATGGAATCTTACGATCGATCCCGAACAAACTAGGCGGAGCACTAGCTCTAATAGTGTCTATTGTCATACTCTTTACTTCACCCTTCACTCACACCTCCCACACCCGATCAATAATATTCCGACCCTTCATACAACTTACGTTTTGAACCTTCATCACTACATTCATCATTATTACCTGATCAGCCACAAAACCAGTAGAACCACCATTCACAGAAATCAGCCAACTAGCCTCAACCATGTATTTCCTATTTTTTATCTTCAACCCCTTAATAGGCCTTATAGAAAATAAAATCTCTAACTACT-------------------------------------------------------------------------------------------------------------------------------------------------------------------------------------------------------------------------------------------------------------------------------------------------------------------------------------------------------------------------------------------------------------------------------------------------------------------------------------------------------------------------------------------------------------------------------------------------------------------------------------------------------------------------------------------------------------------------------------------------------------------------------------------------------------------------------------------------------------------------------------------------------------------------------------------------------------------------------------------------------------------------------------------------------------------------------------------------------------------------------------------------------------------------------------------------------------------------------------------------------------------------------------------------------------------------------------------------------------------------------------------------------------------------------------------------------------------------------------------------------------------------------------------------------------------------------------------------------------------------------------------------------------------------------------------------------------------------------------------------------------CCAATTGCC-GGATCAATAATCCTAGCAGCAATCCTCCTTAAACTAGGAGGCTACGGCATCATCCGAATAATTCAAATTCTGCCAACATCAAAAACAGATATGTTCATACCATTCATAGTCCTATCCCTATGAGGAGCTGTTCTAGCTAATCTTACCTGTCTCCAACAAACAGACCTGAAATCCCTAATTGCCTATTCTTCTATTAGCCATATAGGCCTAGTAATCGCTGCAATCATAATTCAAACTCAATGAAGCCTATCGGGAGCAATAGCTCTAATAATCGCCCATGGCTTTACATCCTCAGCACTTTTCTGTTTAGCCAACACAAACTACGAACGTACACAAACTCGAATTCTAATCCTCACACGAGGATTACACAACGTCCTCCCAATAGCCACAATATGATGACTTCTAACCAACCTAATAAACATCGCTACCCCACCTACAATAAACTTCACAAGTGAATTACTAATTATATCTTCTCTATTCAATTGATCCCCTACAACTATTATTATGTTAGGCCTAATAGTACTAATCACCGCCTCATACTCTTTGCACATTTTCCTATCAACACAAATAGGACCTACCCTATTAAACAACCAAACAGAACCAACACATTCACGAGAACACTTACTTATACTTCTTCACATTATTCCACTAATTCTAAT---------------------------------------------------------------------------------------------------------------------------------------------------------------------------------------------------------------------------------------------------------------------------------------------------------------------------------------------------------------------------------------------------------------------------------------------------------------------------------------------------------------------------------------------------------------------------------------------------------------------------------------------------------------------------------------------------------------------------------------------------------------------------------------------------------------------------------------------------------------------------------------------------------------------------------------------------------------------------------------------------------------------------------------------------------------------------------------------------------------------------------------------------------------------------------------------------------------------------------------------------------------------------------------------------------------------------------------------------------------------------------------------------------------------------------------------------------------------------------------------------------------------------------------------------------------------------------------------------------------------------------------------------------------------------------------------------------------------------------------------------------------------------------------------------------------------------------------------------------------------------------------------------------------------------------------------------------------------------------------------------------------------------------------------------------------------------------------------------------------------------------------------------------------------------------------------------------------------------------------------------------------------------------------------------------------------------------------------------------------------------------------------------------------------------------------------------------------------------------------------------------------------------------------------------------------------------------------------------------------------------------------------------------------------------------------------------------------------------------------------------------------------------------------------------------------------------------------------------------------------------------------------------------------------------------------------------------------------------------------------------------------------------------------------------------------------------------------------------------------------------------------------------------------------------------------------------------------------------------------------------------------------------------------------------------------------------------------------------------------------------------------------------------------------------------------------------------------------------------------------------------------------------------------------------------------------------------------------------------------------------------------------------------------------------------------------------------------------------------------------------------------------------------------------------------------------------------------------------------------------------------------------------------------------------------------------------------------------------------------------------------------------------------------------------------------------------------------------------------------------------------------------------------------------------------------------------------------------------------------------------------------------------------------------------------------------------------------------------------------------------------------------------------------------------------------------------------------------------------------------------------------------------------------------------------------------------------------------------------------------------------------------------------------------------------------------------------------------------------------------------------------------------------------------------------------------------------------------------------------------------------------------------------------------------------------------------------------------------------------------------------------------------------------------------------------------------------------------------------------------------------------------------------------------------------------------------------------------------------------------------------------------------------------------------------------------------------------------------------------------------------------------------------------------------------------------------------------------------------------------------------------------------------------------------------------------------------------------------------------------------------------------------------------------------------------------------------------------------------------------------------------------------------------------------------------------------------------------------------------------------------------------------------------------------------------------------------------------------------------------------------------------------------------------------------------------------------------------------------------------------------------------------------------------------------------------------------------------------------------------------------------------------------------------------------------------------------------------------------------------------------------------------------------------------------------------------------------------------------------------------------------------------------------"/>
                        <sequence id="seq_Atheris_chlorechis" taxon="Atheris_chlorechis" totalcount="4" value="-------------------------------------------------------------ACATTAAAAGACTTGACGGTGCTTCATCACGACCTAGAGGAGCCTGTCTAACAACCGATAATCCACGATTAACCCAACCCACTCTCGCCAACAGTCTATATACCACCGTCGCAAGCTTACCTTATAAAAGAAACGAAGTAAACTAAATAGTACCACTAAAACGACAGGTCGAGGTGTAACCCATGAGCGGG-TTAAGATGGGCTACATTCTCCCAGAGAATACGAATAACACTATGAACATGGTGATTGAAGGAGGATTTAGCAGTAAGATAGGGATAAAATACCTAACTGAATATAACGCAATGAAGTGCGTACACACCGCCCGTCACCCCTGCCTAT-----------------------------------------------------------------------------TTTGTCTATTAATTGTAGACTTGTATGAAAGGCAAAATGAGAGCCCAACTGTCTCTTATAACAAATCAATTAAACTGATCTCCTAGTACAAAAGCTAGGATTCCACCATAAGACCAGAAGACCCTGTGAAGCTTTAATCAACTTATTAAACCCCATAATAATTAATTTTGGTTGGGGCGACCTTGGAACAAAAAAGAACTTCCATGACTCCTCATATAAAAGGCAAACAAGACCCAGATACCTGACAAATGAACCAAGTTACTCCAGGGATAACAGCGCCATCTTCTTCAAGAGCCCATATCAAAAAGAAGGTTTACGACCTCGATGTTGGATCAGGACATCCTAGTTATGCAACCGTCTCTAAGGGTTCGTTTGTTCAACGATTAACAGT--------------------------------------------------------------------------------------------------------------------------------------------------------------------------------------------------------------------------------------------------------------------------------------------------------------------------------------------------------------------------------------------------------------------------------------------------------------------------------------------------------------------------------------------------------------------------------------------------------------------------------------------------------------------------------------------------------------------------------------------------------------------------------------------------------------------------------------------------------------------------------------------------------------------------------------------------------------------------------------------------------------------------------------------------------------------------------------------------------------------------------------------------------------------------------------------------------------------------------------------------------------------------------------------------------------------------------------------------------------------------------------------------------------------------------------------------------------------------------------------------------------------------------------------------------------------------------------------------------------------------------------------------------------------------------------------------------------------------------------------------------GGGTCCATACTTCTAGTCTGTATAATAATCCAAACCACTACTGGATCTTTCCTAGCAATTCACTATACAGCCAATATTAACCTAGCCTTCTCATCCATCATCCATATCACACGAGATGTACCCCACGGCTGAATCATACAAAACATGCACGCTATTGGCGCATCCCTATTTTTTGTATGTATCTACATACATATCGCACGAGGCCTATACTACGGATCCTACTTAAATAAAGAAGTATGATTATCAGGCACTACCCTTCTAATTATCCTCATAGCTACTGCCTTTTTTGGGTA-TGTCCTACCATGAGGACAAATATCTTTCTGAGCAGCAACAGTAATCACCAACCTCCTAACTGCAATCCCATACCTTGGCACTACTTTAACCACCTGACTCTGAGGCGGCTTCTCCATCAACGACCCAACACTTACTCGATTTTTCGCCCTTCATTTTATTCTACCCTTCACTATTATCTCCATATCCTCAATTCACATCCTTCTACTCCACAACGAAGGCTCTAACAACCCTTTAGGGACAAACTCAGATATTGATAAAATCCCATTCCACCCTTATCACTCCTATAAAGATATATTCATACTA------------------------------------------------------------------------------------------------------------------------------------------------------------------------------------------------------------------------------------------------------------------------------------------------------------------------------------------------------------------------------------------------------------------------------------------------------------------------------------------------------------------------------------------------------------------------------------------------------------------------------------------------------------------------------------------------------------------------------------------------------------------------------------------------------------------------------------------------------------------------------------------------------------------------------------------------------------------------------------------------------------------------------------------------------------------------------------------------------------------------------------------------------------------------------------------------------------------------------------------------------------------------------------------------------------------------------------------------------------------------------------------------------------------------------------------------------------------------------------------------------------------------------------------------------------------------------------------------------------------------------------------------------------------------------------------------------------------------------------------------------------------------------------------------------------------------------------------------------------------------------------------------------------------------------------------------------------------------------------------------------------------------------------------------------------------------------------------------------------------------------------------------------------------------------------------------------------------------------------------------------------------------------------------------------------------------------------------------ATCCTTGTGGGGGGCTGTTCTGGCTAACCTCACTTGTCTTCAACAAACAGATTTAAAATCCCTAATTGCCTACTCTTCTATTAGCCATATGGGCTTAGTAGTATCTGCAATTATAATTCAAACTCAATGAAGCCTTTCAGGAGCAATAGCCCTAATAATTGCCCATGGTTTTACTTCTTCAGCACTCTTCTGTTTAGCCAACACAAGCTACGAACGTACACAAACTCGAATTCTAATCCTCACACGAGGACTACACAATATCCTCCCAATAGCCACAATATGATGACTTTTAACCAACCTTATAAACATTGCCACCCCTCCTACAATAAACTTCACAAGTGAACTACTAATTATATCTTCCCTATTCAATTGATCTCCTATAACTATCATCATTTTAGGTCTAACAGTACTAATCACCGCCACATACTCCTTACACATTTTTCTGTCAACACAAATAGGACCATCCCTGCTAACCAATCAATTAGAACCCACACATTCACGAGAACACCTACTTATATTTCTCCACATTACTCCACTAATCTTAATTTCCTTAAAACCAGAATTAGTAATC----AGTTGCATGAAAGCTGCCCCCATGAAGGAAGTTAGTATCAGAGGACAAGGCAGCTTGGCTTATCCTGGTCTTCGGACACAGGGAAATCTGGAGACCCTCAGTGGGCCCAATGATGCCACCAGAGGATTAACATCTTTGGCAGACACTTTTGAACATGTCATTGAGGAGCTCCTGGATG---AGCAGCAGGTCATTCAGCCCAGCAAAGAAAACAAGGATGCAGACTTGTACTCATCACGAGTGATGCTAAGCAGTCAAGTGCCTTTGGAGCCTCCTCTGCTTTTCCTGCTCGAGGAGTATAAAAACTATTTGGATGCTGCAAACATGTCCATGAGGGTCCGGCGCCATTCTGACCCTGCTCGCCGTGGGGAGCTGAGCGTGTGTGACAGTACTAGTGAGTGGGTGACAGCAGCTGAAAAAAAGACTGCAGTAGACATGTCCGGAGCAACGGTTACAGTCCTGGAAAAAGTCCCAGTGCCCAAAGGCCAACTGAAGCAATATTTTTATGAGACCAAGTGCAGCACGAAGGGTTATGCAAAAGAAGGCTGTAGAGGCATAGACAAGAGGTACTGGAATTCCCAGTGCCGAACTACTCAGTCTTACGTCCGCGCTCTCACCATGGATAACAAAAAGAGAGTTGGATGGCGCTTTATAAGAATAGACACTT-------------------------------------------------------------------------------------------------------------------------------------------------TATGTCTCCTGCATCTCCTGGGCTCTGGTGGCTTTGGTTCTGTCTACAAGGCAATTTACCATGGAGCTACAGTAGCTGTAAAAAAAGTGAAGAGATGCAGTAAGAACCATTTGGCATCACGGCAAAGCTTCTGGGCAGAACTAAATGTAGCACGTCTTGGCCATAACAATGTGGTACGCATAGTAGCTGCTAGCACATGTACCCCTGCTAGTCAGGATAGTTTGGGTACCATAATTATGGAATATGCAGGTAATTGCACTCTACATCATGTTATCTATGGGACTGGCTATTTAACAGGAAATAACAGTGATAGCCTTAAATGTGACCATGGGTTTTTGAGTACAGCTCAGGCTGTCATTTACTCCCATGATATTGTGGCAGGGTTAATGTTTCTCCATTCTCAGTTAATTGTGCATCTGGATTTAAAACCTGCTAACATATTCATCACAGAACATAATGTTTGCAAGATTGGAGACTTTGGATGCTCCCAAAAGCTAGAAGATAGTGAATCATCAGGACTATATATTTGTCATCAAGGGGGAACATACACACATCGTGCTCCTGAACTACTTA------------------------GGCTTTGCTGAAGGCTTTGTCAGGGCACTCGCAGAACTACACAATCAAAACACCATGCCGAGTGTTACCTCCGCTGCTCCGCCTACGAACTCCGGCATGGCCCCTGTCTCTTCCATGGCTGGAAACAGTGGCTTCAGTGCTAACATGCACAGCGAGCCACCCGTCTATGCTAATCTCAGTAACTTCAATCCTAGTGCACTCAATACAGTGCCTTCCTACAATGCAAACAACCTGGGCTTTCCTCCACAGCATCATATGAACCCCCAGATGCCAGTGCAGCATCCGCGCCTCCAAGCTCTTAAAGAAGAGCCTCA-------------------CTCTGTGGCATCCAATCTACCAGCATGGATCA------------AGAAGATTCCATGNATTCTTTCCTTAGGACATTGATTCAAGCTGGGATTTGGAAAAACAAGGTCCCCAAGCAGACAGCCAGAACCAAGGACAGCGTGCCAACCACAGGAAGAACAACCGAGGATGAAGCAGAGGTGACGACAAGCCAAAATATCTGGTT---GGGTTTCCGGCCTGTCGTTTCGGTGGACGTGGAATTACTGAGGCAGCAGAGACGGTTCAGTTCTCCTCGGGTCCTCCTCAGTGAAAATACCCCCCTGGAGCCCCCTCCTTTGTATCTGATGGAGGAGCCCATGGTGCTGAACCGAACGTCTCGCCGGAAGAGGCATACGGAGGGGAAGCCCCACCGTGGGGAATACTCCGTGTGTGACAGCGAGAGCCGATGGGTCACGGACAAAACGTCGGCGGTTGACATCCGAGGACACCAGGTGACTGTTCTAGGAGAAATCCGAATGGGCCCATCTCCGGTCAAACAA----------------------------------------------------------------------------------------------------------------------------------------------------------------------------------------------------------------------------------------------------------------------------------------------------------------------------------------------------------------------------------------------------------------------------------------------------------------------------------------------------------------------------------------------------------------------------------------------------------------------------------------------------------------------------------------------------------------------------------------------------------------------------------------------------------------------------------------------------------------------------------------------------------------------------------------------------------------------------------------------------------------------------------------------------------------------------------------------------------------------------------------------------------------------------------------------------------------------------------------------------------------------------------------------------------------------------------------------------------------------------------------------------------------------------------------------------------------------------------------------------------------------------------------------------------------------------------------------------------------------------------------------------------------------------------------------------------------------------------------------------------------------------------------------------------------------------------------------------------------------------------------------------------------------------------------------------------------------------------------------------------------------------------------------------------------------------------CTGCCTGGTTATCATCCCTTTGAATGGGACCCTCCTTTGAAAAATGTGTCTAGTAACACAGATGTAGGCATTATTGATGGGCTGTCAGGAATACAACAGTCTGTGGATGACTACCCAGTGGATACAATAGCAAAACGATTTCGATATGATATTGCTTTGGTGGCTGCCCTTATGGATTTAGAAGAAGATATTTTAGAAGGACTGAAAACTCATGACTTGGATGACTATTTGAAAGGACCTTTCACTGTTGTGATTAAAGAATCTTGTGATGGAATGGGAGATGTCAGTGAAAAGCATGGGAGTGGCCCAGCTGTACCTGAAAAGGCAGTTCGATTCTCCTTCACACTTATGAGCATCACTGTAACTCATGACCGTGGCAGCGCAAGGATTTTTGAAGAAAGCAAACCCAATTCAGAGTTGTGTTGTAAGCCTTTATGCCTTATGCTGGCTGATGAGTCAGATCATGAGACCCTCACTGCCATCCTGAGTCCTCTTATAGCAGAACGGGAAGCCATGAAAAATAGTGCGTTGATACTTTATATGGCAGGTATTCCTAGAATTTTCAAATTCATATTTAGGGGCACTGGATATGATGAAAAACTGGTCCGTGAAGTTGAAGGTCTTGAAGCATCAGGCTCTACTTACATTTGTACACTATGTGATGCCACTCGCTTAGAAGCCTCTCAGAACCTAATCCTCCATTCTGTAACCAGGAACCATGCTGAAAACCTAGAACGGTATGAAGTGTGGAGGTCCAATCCTTACCATGAGACTGTAGATGAACTACGTCACAGAGTGAAAGG--------------------------------------------------------------------------------------------------------------------------------------------------------------------------------------------------------------------------------------------------------------------------------------------------------------------------------------------------------------------------------------------------------------------------------------------------------------------------------------------------------------------------------------------------------------------------------------------------------------------------------------------------------------------------------------------------------------------------------------------------------------------------------------------------------------------------------------------------------------------------------------------------------------------------------------------------------------------------------------------------------------------------------------------------------------------------------------------------------------------------------------------------------------------------------------------------------------------------------"/>
                        <sequence id="seq_Atheris_nitschei" taxon="Atheris_nitschei" totalcount="4" value="ACCCAACTT-ACATACAATTAAGATACCAATTGTTCGCCAAACAACTACGAGTTAACTTAAAACTTAAAAGACTTGACGGTGCTTCATCACAACCTAGAGGAGCCTGTCTAATAACCGATAACCCACGATTAACCCAACCTACTCTTGCCAACAGTCTATATACCACCGTCGCAAGCTTACCTTATAAAAGAAACAAAGTGAGCTAAACAGTACCACTAAAACGACAGGTCGAGGTGTAACTCATGAATAGG-TAAAGATGGGCTACATTCTCCCAGAGAATACGAATAATACTATGAACATAGTAATTGAAGGAGGATTTAGCAGTAAGATAGGAATAAAACGCCTAACTGAATATAACGCAATGAAGTGCGTACACACCGCCCGTCACCCCTGCCTACATGTTTTTAAGGCAACGCCTGCCCAGTGAACAATTAAACGGCCGCGGTATCCTAACCGTGCAAAGGTRGCATAATCATTTGTCTATTAATTGTAGACCCGTATGAAAGGCAAAATGAGAGTCCAACTGTCTCTTATAACAAATCAATTAAACTGATCYCCTAGTACAAAAGCTAGGATTTTCTCATAAGACCAGAAGACCCTGTGAAGCTTTAATYAACCTATTAAACCCTATAATAATTAATTTTGGTTGGGGCGACCTTGGAACAAAAAAGRACTTCCTGACTTCCTCATATAAAAGGCAAACAAGACCCAGATACCTGACAAATGAACCAAGTTACTCCAGGGATAACAGCGCTATCTTCTTCAAGAGCCCATATCAAAAAGAAGGTTTACGACCTCGATGTTGGATCAGGACATCCTAGTTATGCAACCGTTTCTAAGGGTTCGTTTGTTCAACGATTAACAGTCCTACGTGATC------------------------------------------------------------------------------------------------------------------------------------------------------------------------------------------------------------------------------------------------------------------------------------------------------------------------------------------------------------------------------------------------------------------------------------------------------------------------------------------------------------------------------------------------------------------------------------------------------------------------------------------------------------------------------------------------------------------------------------------------------------------------------------------------------------------------------------------------------------------------------------------------------------------------------------------------------------------------------------------------------------------------------------------------------------------------------------------------------------------------------------------------------------------------------------------------------------------------------------------------------------------------------------------------------------------------------------------------------------------------------------------------------------------------------------------------------------------------------------------------------------------------------------------------------------------------------------------------------------------------------------------------------------------TGCCCCACCAACACACCCTTAAACTAT-TCAACCTACTCCCTGTAGGATCTAACATTTCAACCTGGTGAAACTTTGGATCTATACTTTTAGCCTGTATGATAATCCAGACTATTACCGGATTCTTCCTAGCAATTCACTATACAGCTAACATCAACCTAGCCTTTTCATCTATTATCCACATCACACGAGATGTACCCCACGGTTGAATCATACAAAATATACACGCTATCGGCGCATCCCTATTCTTTATCTGTATTTACATACATATTGCACGAGGTTTATACTACGGATCCTACCTAAATAAAGAGGTGTGACTATCAGGTACCACCCTCCTAATTATCCTCATAGCCACAGCCTTCTTCGGTTA-TGTACTCCCATGAGGACAAATATCCTTCTGAGCAGCAACAGTAATTACCAACCTTCTAACTGCAATTCCTTACCTCGGGACAACTCTGACTACTTGACTTTGAGGCGGCTTCTCCATTAATGACCCAACACTTACCCGATTTTTTGCCATTCACTTCATCCTACCTTTTACTATTATCTCCATATCCTCAATTCACATTATTCTGCTTCACAACGAAGGCTCTAATAACCCCCTAGGGACAAACTCAGACATCGACAAAATCCCATTCCACCCATATCACTCCTACAAGGATACCTTTATACTGACAATTCTAATCACTTCCATATTCATAATC-CTATCTTTTGACCCAAACATTATAAACGACCCAGAAAACTTCTCAAAAGCTAACCCCCTAATCACACCACAACACATTAAGCCCGAATGATACTTTCTATTTGCCTATGGAATCCTTCGATCGATCCCAAACAAACTAGGCGGAGCACTAGCTCTAGTTATGTCTATCGTCATTCTCTTTACTTCGCCCTTTACTCACACCTCCCACACCCGATCAATAATATTCCGACCTTTCATACAACTTACATTTTGAACTTTTATCACTACATTTATCATTATTACCTGATCAGCCACAAAACCAGTAGAACCCCCATTTACAGAAGTGGGCCAACTAGCCTCAACCATATACTTCCTATTTTTTATCTCCAACCCCTTAATAGGCCTTATAGAAAATAAAATCTCTAACTACTCCTGCT-------------------------------------------------------------------------------------------------------------------------------------------------------------------------------------------------------------------------------------------------------------------------------------------------------------------------------------------------------------------------------------------------------------------------------------------------------------------------------------------------------------------------------------------------------------------------------------------------------------------------------------------------------------------------------------------------------------------------------------------------------------------------------------------------------------------------------------------------------------------------------------------------------------------------------------------------------------------------------------------------------------------------------------------------------------------------------------------------------------------------------------------------------------------------------------------------------------------------------------------------------------------------------------------------------------------------------------------------------------------------------------------------------------------------------------------------------------------------------------------------------------------------------------------------------------------------------------------------------------------------------------------------------------------------------------------------------------------------------------------------------CCTATTGCC-GGATCTATAATTCTAGCAGCAGTTCTTCTAAAACTGGGAGGTTACGGTATAATCCGAATAATTCAAATTTTACCAACATCAAAAACAGATATATTTATACCCTTCATAATCCTATCTCTATGAGGGGCTGTCCTAGCCAATCTCACCTGCCTTCAACAAACAGACTTAAAATCCCTAATTGCCTACTCTTCCATCAGCCACATGGGCCTAGTAATCGCTGCAATCATAATTCAAACTCAATGAAGTCTATCGGGAGCAATAGCCCTAATAATCGCCCATGGATTTACATCCTCAGCACTTTTCTGTTTAGCCAACACAAGCTATGAACGTACACAGACTCGAATTTTAATCCTCACACGAGGGTTACACAATATTCTCCCAATAGCCACAACATGATGACTTTTAACCAACCTAATAAATACTGCTATTCCACCGACAATAAACTTCACAAGTGAACTATTAATTATAGCTTCCCTATTCAATTGATCCCCCATAACAATTGTCATGCTAGGCCTAATAGTCTTGATCACCGCCATATACTCTTTACACGTTTTTCTATCAACACAAATAGGACCAACCCTACTAAGCATTCAAACAGAACCAACACACTCACGAGAACATTTACTTATACTCCTTCACATCGTCCCACTAATTATAATCTCCATAAAACCAGAACTAGTAATC----------------------------------------------------------------------------------------------------------------------------------------------------------------------------------------------------------------------------------------------------------------------------------------------------------------------------------------------------------------------------------------------------------------------------------------------------------------------------------------------------------------------------------------------------------------------------------------------------------------------------------------------------------------------------------------------------------------------------------------------------------------------------------------------------------------------------------------------------TCTCCTGCATCTCCTGGGCTCTGGTGGCTTTGGTTCTGTCTACAAGGCAATTTACCATGGAGCTACAGTAGCTGTAAAAAAAGTGAAGAGATGCAGTAAGAACCATTTGGCATCACGGCAAAGCTTCTGGGCAGAACTAAATGTAGCACGTCTTGACCATAACAATGTGGTACGCATAGTAGCTGCTAGCACATGTACCCCTGCTAGTCAGGATAGTTTGGGTACCATAATTATGGAATATGCAGGTAATTGCACTCTACATCATGTTATCTATGGGACTGGCTATTTAACAGGAAATAACAGTGATAGCCTTAAATGTGACCATGGGTTTTTGAGTACAGCTCAGGCTGTCATTTACTCCCATGATATTGTGGCAGGGTTAATGTTTCTCCATTCTCAGTTAATTGTGCATCTGGATTTAAAACCTGCTAACATATTCATCACAGAACATAATGTTTGCAAGATTGGAGACTTTGGATGCTCCCAAAAGCTAGAAGATAGTGAATCATCAGGACTATATATTTGTCATCAAGGGGGAACATACACACATCGTGCTCCTGAACTACTTAA----------------------------------------------------------------------------------------------------------------------------------------------------------------------------------------------------------------------------------------------------------------------------------------------------------------------------------------------------------------------------------------------------------------------------------------------------------------------------------------------------------------------------------------------------------------------------------------------------------------------------------------------------------------------------------------------------------------------------------------------------------------------------------------------------------------------------------------------------------------------------------------------------------------------------------------------------------------------------------------------------------------------------------------------------------------------------------------------------------------------------------------------------------------------------------------------------------------------------------------------------------------------------------------------------------------------------------------------------------------------------------------------------------------------------------------------------------------------------------------------------------------------------------------------------------------------------------------------------------------------------------------------------------------------------------------------------------------------------------------------------------------------------------------------------------------------------------------------------------------------------------------------------------------------------------------------------------------------------------------------------------------------------------------------------------------------------------------------------------------------------------------------------------------------------------------------------------------------------------------------------------------------------------------------------------------------------------------------------------------------------------------------------------------------------------------------------------------------------------------------------------------------------------------------------------------------------------------------------------------------------------------------------------------------------------------------------------------------------------------------------------------------------------------------------------------------------------------------------------------------------------------------------------------------------------------------------------------------------------------------------------------------------------------------------------------------------------------------------------------------------------------------------------------------------------------------------------------------------------------------------------------------------------------------------------------------------------------------------------------------------------------------------------------------------------------------------------------------------------------------------------------------------------------------------------------------------------------------------------------------------------------------------------------------------------------------------------------------------------------------------------------------------------------------------------------------------------------------------------------------------------------------------------------------------------------------------------------------------------------------------------------------------------------------------------------------------------------------------------------------------------------------------------------------------------------------------------------------------------------------------------------------------------------------------------------------------------------------------------------------------------------------------------------------------------------------------------------------------------------------------------------------------------------------------------------------------------------------------------------------------------------------------------------------------------------------------------------------------------------------------------------------------------------------------------------------------------------------------------------------------------------------------------------------------------------------------------------------------------------------------------------------------------------------------------------"/>
                        <sequence id="seq_Atheris_squamigera" taxon="Atheris_squamigera" totalcount="4" value="---------------------------------------AAACAACTACGAGTTAACTTAAAACTTAAAAGACTTGACGGTGCTTCACCACAACCTAGAGGAGCCTGTCTGATAACCGATAACCCACGATTAACCCAACCCACTCTTGCCAACAGTCTATATACCACCGTCGCAAGCTTACCTTATAAAAGAAACAAAGTGAGCTAAACAGTACCACTAAAACGACAGGTCGAGGTGTAACCTATGAGAGGG-TAAAGATGGACTACATTCTCCCAGAGAATACGAATAACACTATGAACATAGTGTTTGAAGGTGGATTTAGCAGTAAGATAGGAATAAAATACCTAACTGAATATAACGCAATGAAGTGCGT-------------------------------------------------------------------------------------------------------TTTGTCTATTAATTGTAGACCCGTATGAAAGGCAAAATGAGAGTCCAACTGTCTCTTATAACAAATCAATTAAACTGATCTCCTAGTACAAAAGCTAGAATTTCCCCATAAGACCAGAAGACCCTGTGAAGCTTTAATTAACTTATTAAACCTCATAATAACTAATTTCGGTTGGGGCGACCTTGGAACAAAAAAGAACTTCCTGACTTATTCATATAAGAGGCAAACAAGACCCAGATACCTGACAAATGAACCAAGTTACTCCAGGGATAACAGCGCTATCTTCTTCAAGAGCCCATATCAAAAAGAAGGTTTACGACCTCGATGTTGGATCAGGACATCCTAGTTATGCAACCGTTTCTAAGGGTTCGTTTGTTCAACGATTAACAGT--------------------------------------------------------------------------------------------------------------------------------------------------------------------------------------------------------------------------------------------------------------------------------------------------------------------------------------------------------------------------------------------------------------------------------------------------------------------------------------------------------------------------------------------------------------------------------------------------------------------------------------------------------------------------------------------------------------------------------------------------------------------------------------------------------------------------------------------------------------------------------------------------------------------------------------------------------------------------------------------------------------------------------------------------------------------------------------------------------------------------------------------------------------------------------------------------------------------------------------------------------------------------------------------------------------------------------------------------------------------------------------------------------------------------------------------------------------------------------------------------------------------------------------------------------------------------------------------------------------------------------------------------------------------------------------------------------------------------------------TCAACCTGATGAAACTTTGGATCCATACTTCTAACCTGCATAGCAATCCAAACCATTACAGGATTTTTTCTAGCAATCCACTATACAGCTAACATTAACCTAGCCTTCTCATCTATCATCCATATTACACGAGATGTACCCCACGGCTGAGTCATACAAAACATGCACGCTATTGGTGCATCCCTATTCTTCGTATGTATTTACTTACATATCGCACGAGGCTTATACTACGGATCCTATCTAAATAAAGAAGTATGACTATCAGGCACCACCCTTCTAATCATCCTCATAGCCACAGCCTTCTTTGGCTA-CGTACTACCATGAGGACAAATATCCTTCTGAGCAGCAACAGTAATTACCAACCTCCTAACTGCAATCCCCTACCTCGGGACAACTCTGACCACTTGACTCTGAGGTGGCTTCTCTATTAACGACCCAACACTTACCCGATTTTTCGCTATTCACTTTATCTTACCATTTACTATTATTTCTCTATCCTCAATTCACATTCTCCTACTTCACAACGAAGGCTCCAACAATCCCTTAGGGACAAACTCAGATATCGATAAAATCCCATTCCACCCCTATCACTNCTACAAAGACGCTCTTATACTAACGATCCTAATCACCTCCATGTTTATAANC-CTATCCTTCGNCCCT---------------------------------------------------------------------------------------------------------------------------------------------------------------------------------------------------------------------------------------------------------------------------------------------------------------------------------------------------------------------------------------------------------------------------------------------------------------------------------------------------------------------------------------------------------------------------------------------------------------------------------------------------------------------------------------------------------------------------------------------------------------------------------------------------------------------------------------------------------------------------------------------------------------------------------------------------------------------------------------------------------------------------------------------------------------------------------------------------------------------------------------------------------------------------------------------------------------------------------------------------------------------------------------------------------------------------------------------------------------------------------------------------------------------------------------------------------------------------------------------------------------------------------------------------------------------------------------------------------------------------------------------------------------------------------------------------------------------------------------------------------------------------------------------------------------------------------------------------------------------------------------------------------------------------------------------------------------------------------------------------------------------------------------------------------------------------------------------------------------------------------------------------------------------------------------------------------------------GGAGGTTACGGCATCATTCGAATAATTCAAATTTTGCCTACATCGAAAACAGATATATTTATCCCATTTATAGTCCTATCTCTATGAGGAGCTGTTCTAGCTAATCTTACCTGCCTTCAACAAACAGACTTGAAATCCCTAATTGCCTACTCCTCTGTTAGTCACATAGGCCTAGTAATCGCTGCAATAATAATTCAAACTCAATGAAGCCTATCTGGAGCAATAGCCCTAATAATTGCCCATGGCTTCACATCTTCAGCACTTTTCTGTTTAGCTAACACAAGCTACGAACGTACACAAACTCGAATTTTAATCCTCACACGAGGATTACACAATATCCTCCCAATAGCCACAGTATGATGACTTCTAACCAACCTAATAAACACTGCTATCCCACCTACAATAAACTTCACAAGTGAACTATTAATTATATCCTCCCTATTCAACTGATCTCCTATAACTATTATCATATTAGGTTTAACAGTACTAATCACCGCTACATACTCTTTACACATCTTCCTATCAACACAAATAGGACCAACCCTATTAAATAATCAAACAGAACCAACACACTCACGAGAACACCTACTTATACTTCTTCACATTATCCCACTAATTCTAATCTCCATAAAACCAGAACTAGTTATC-----------------------------------------------------------------------------------------------------------------------------------------------------------------------------------------------------------------------------------------------------------------------------------------------------------------------------------------------------------------------------------------------------------------------------------------------------------------------------------------------------------------------------------------------------------------------------------------------------------------------------------------------------------------------------------------------------TCATCTGTGAATGCACGACCCTGCAGTAGCCCTTTGGTTTGTCCTGCCAAAGGAGAAAATTTCTTTGGTGTGGGAAATGTAGCTAGGATTCGTCGGCTACCCCCCCACTTAGCTTGGTGTTCAATTGACTGGGATCAGTTATGTCTCCTGCATCTCCTGGGCTCTGGTGGCTTTGGTTCTGTCTACAAGGCAATTTACCATGGAGCTACAGTAGCTGTAAAAAAAGTGAAGAGATGCAGTAAGAACCATTTGGCATCACGGCAAAGCTTCTGGGCAGAACTAAATGTAGCACGTCTTGGCCATAACAATGTGGTACGCATAGTAGCTGCTAGCACATGTACCCCTGCTAGTCAGGATAGTTTGGGTACCATAATTATGGAATATGCAGGTAATTGCACTCTACATCATGTTATCTATGGGACTGGCTATCTAACAGGAAATAACAGTGACAGCCTTAAATGTGACCATGGGTTTTTGAGTACAGCTCAGGCTGTCATTTACTCCCATGATATTGTGGCAGGGTTAATGTTTCTCCATTCTCAGTTAATTGTGCATCTGGATTTAAAACCTGCTAACATATTCAT-------------------------------------------------------------------------------------------------------------------------------------------------------------------------------------------------------------------------------------------------------------------------------------------------------------------------------------------------------------------------------------------------------------------------------------------------------------------------------------------------------------------------------------------------------------------------------------------------------------------------------------------------------------------------------------------------------------------------------------------------------------------------------------------------------------------------------------------------------------------------------------------------------------------------------------------------------------------------------------------------------------------------------------------------------------------------------------------------------------------------------------------------------------------------------------------------------------------------------------------------------------------------------------------------------------------------------------------------------------------------------------------------------------------------------------------------------------------------------------------------------------------------------------------------------------------------------------------------------------------------------------------------------------------------------------------------------------------------------------------------------------------------------------------------------------------------------------------------------------------------------------------------------------------------------------------------------------------------------------------------------------------------------------------------------------------------------------------------------------------------------------------------------------------------------------------------------------------------------------------------------------------------------------------------------------------------------------------------------------------------------------------------------------------------------------------------------------------------------------------------------------------------------------------------------------------------------------------------------------------------------------------------------------------------------------------------------------------------------------------------------------------------------------------------------------------------------------------------------------------------------------------------------------------------------------------------------------------------------------------------------------------------------------------------------------------------------------------------------------------------------------------------------------------------------------------------------------------------------------------------------------------------------------------------------------------------------------------------------------------------------------------------------------------------------------------------------------------------------------------------------------------------------------------------------------------------------------------------------------------------------------------------------------------------------------------------------------------------------------------------------------------------------------------------------------------------------------------------------------------------------------------------------------------------------------------------------------------------------------------------------------------------------------------------------------------------------------------------------------------------------------------------------------------------------------------------------------------------------------------------------------------------------------------------------------------------------------------------------------------------------------------------------------------------------------------------------------------------------------------------------------------------------------------------------------------------------------------------------------------------------------------------------------------------------------------------------------------------------------------------------------------------------------------------------------------------------------------------------------------------------------------------------------------------------------------------------------------------------------------------------------------------------------------------------------------------------------------------------------------------------------------------------------------------------------------------"/>
                        <sequence id="seq_Atropoides_mexicanus" taxon="Atropoides_mexicanus" totalcount="4" value="GCCTAGCCTAACACACAATTAAACTACCAATTGTTCGCCAAACAACTACGAGTATACTTAAAACTTAAAAGACTTGACGGTACTTCACCACGCCCTAGAGGAGCCTGTCTAACAACCGACAATCCACGATTAACCCAACCCCTCCTTGCCAACAGTCTATATACCGCCGTCGCCAGCCTACCTTGTAAAAGAAATAAAGTAGGCTAAACAGTACCACTAAAACGACAGGTCGAGGTGTAACTCATGAAGGGGACTAAGATGGGCTACATTCTCACCGAGCATACGAATAACACTATGAAATTAGTCTTTAAAGGCGGATTTAGCAGTAAGATAAGAATAAAACACTTAACTGAACATAACGCAATGAAGTGCGCACACACCGCCCGTCATCCCTGCCACCACGTATTAAAGGCAACGCCTGCCCGGTG-AAAATTAAACGGCCGCGGTATCCTAACCGTGCAAAGGTAGCATAATCATTTGTCTATTAATTGTAGACCTGTATGAAAGGCAAAATGAGAGCCCAACTGTCTCTTATAACAAATCAATTAAACTGATCTCCTAGTACAAAAGCTAGAATATTAACATAAGACCAGAAGACCCTGTGAAGCTTTAACTAACCTATTAAACCTAATAATAACTACTTTCGGTTGGGGCGACCTTGGAATAAAGAAGAACTTCCTGACTTC-TCATAAAATAGGCAAACAAGACCCAGACAGCTGACAATTGAAATAAGTTACTCCAGGGATAACAGCGCTATCTTCTTTAAGAGCCCATATCAAAAAGAAGGTTTACGACCTCGATGTTGGATCAGGACATCCCAGTAATGCAACCGTTACTAAAGGTTCGTTTGTTCAACGATTAACAGTCCTACGTGATC--------------------------------------------------------------------------------------------------------------------------------------------------------------------------------------------------------------------------------------------------------------------------------------------------------------------------------------------------------------------------------------------------------------------------------------------------------------------------------------------------------------------------------------------------------------------------------------------------------------------------------------------------------------------------------------------------------------------------------------------------------------------------------------------------------------------------------------------------------------------------------------------------------------------------------------------------------------------------------------------------------------------------------------------------------------------------------------------------------------------------------------------------------------------------------------------------------------------------------------------------------------------------------------------------------------------------------------------------------------------------------------------------------------------------------------------------------------------------------------------------------------------------------------------------------------------------------------------------------------------------------------------------------------------TCCCACCAACATACACTTACACTAT-TCAGCCTACTGCCAGTAGGGTCTAACATCTCAATTTGATGAAACTTCGGATCAATACTACTTGCCTGCCTTATAATCCAAATTATCACCGGCTTCTTCCTAGCAATTCACTATACAGCCAACATCAACTTAGCCTTTTCCTCCATTATTCACATCTCTCGAGATGTACCCTACGGCTGAATCATACAAAACACGCACGCCATCGGCGCATCCTTATTCTTCATTTGCATCTACATCCACATCGCCCGAGGAATCTACTACGGCTCCTACCTCAATAAAGAAGTCTGACTTTCGGGCACCACTCTGTTAATTACTCTGATAGCCACTGCCTTCTTCGGCTA-CGTGCTACCATGAGGCCAAATATCCTTCTGAGCAGCAACAGTAATTACAAACCTTCTAACCGCCATCCCATACCTAGGAACAACACTCACCACATGACTATGGGGCGGTTTTGCAATTAACGACCCAACATTAACCCGTTTCTTTACACTACACTTTATCCTCCCATTCATCATTATCTCCATGTCCTCAATCCACATCTTACTTCTACACAATGAAGGCTCAAATAACCCCCTAGGAACAAACTCAGACATCGACAAAATCCCATTCCACCCCTACCATACCTTCAAAGATACCCTTATGCTAACAATAATGATCACCCTACTATTT-------------------------------------------------------------------------------------------------------------------------------------------------------------------------------------------------------------------------------------------------------------------------------------------------------------------------------------------------------------------------------------------------------------------------------------------------------------------------------------------------------------------------------------------------------------------------------------------------------------------------------------------------------------------------------------------------------------------------------------------------------------------------------------------------------------------------------------------------------------------------------------------------------------------------------------------------------------------------------------------------------------------------------------------------------------------------------------------------------------------------------------------------------------------------------------------------------------------------------------------------------------------------------------------------------------------------------------------------------------------------------------------------------------------------------------------------------------------------------------------------------------------------------------------------------------------------------------------------------------------------------------------------------------------------------------------------------------------------------------------------------------------------------------------------------------------------------------------------------------------------------------------------------------------------------------------------------------------------------------------------------------------------------------------------------------------------------------------------------------------------------------------------------------------------------------------------------------ATAGTTCTAGCAGCAATCCTTCTTAAACTTGGAGGGTACGGTATTATCCGCATAATACAAATCCTACCCACAACAAAAACTGACTTATTCCTCCCATTCATTGTGCTGGCCCTTTGAGGGGCCATCCTGGCTAACCTGACGTGCCTACAACAAACAGACCTGAAATCCCTAATCGCCTATTCCTCTATCAGCCATATGGGCTTAGTAGTAGCCGCAATCATCATTCAGAGCCCCTGAGGCCTCTCAGGGGCTATAGCCTTAATAATCGCCCACGGCTTTACCTCCTCAGCACTTTTCTGCCTAGCCAATACAACCTATGAACGCACACACACCCGAATCCTTATTCTCACACGAGGATTCCACAATATCCTCCCCATGGCCACAACCTGATGACTACTTGCCAACCTCATAAACATCGCCACACCCCCCACCCTAAACTTCACAAGCGAACTACTAATCATATCCACCCTATTCAACTGATGTCCAACAACAATCATCCTACTCGGCCTATCAATGTTAATCACCGCCTCATACTCCCTACACATATTCTTATCATCACAAATAGGACCAACCCCCCTTAACAATCAAACAGAGCCCACACACTCACGAGAACACCTATTAATAACCCTCCATCTCGCCCCATTAATAATA-----------------------------------------------------------------------------------------------------------------------------------------------------------------------------------------------------------------------------------------------------------------------------------------------------------------------------------------------------------------------------------------------------------------------------------------------------------------------------------------------------------------------------------------------------------------------------------------------------------------------------------------------------------------------------------------------------------------------------------------------------------------------------------------------------------------------------------------------------------------------------------------------------------------------------------------------------------------------------------------------------------------------------------------------------------------------------------------------------------------------------------------------------------------------------------------------------------------------------------------------------------------------------------------------------------------------------------------------------------------------------------------------------------------------------------------------------------------------------------------------------------------------------------------------------------------------------------------------------------------------------------------------------------------------------------------------------------------------------------------------------------------------------------------------------------------------------------------------------------------------------------------------------------------------------------------------------------------------------------------------------------------------------------------------------------------------------------------------------------------------------------------------------------------------------------------------------------------------------------------------------------------------------------------------------------------------------------------------------------------------------------------------------------------------------------------------------------------------------------------------------------------------------------------------------------------------------------------------------------------------------------------------------------------------------------------------------------------------------------------------------------------------------------------------------------------------------------------------------------------------------------------------------------------------------------------------------------------------------------------------------------------------------------------------------------------------------------------------------------------------------------------------------------------------------------------------------------------------------------------------------------------------------------------------------------------------------------------------------------------------------------------------------------------------------------------------------------------------------------------------------------------------------------------------------------------------------------------------------------------------------------------------------------------------------------------------------------------------------------------------------------------------------------------------------------------------------------------------------------------------------------------------------------------------------------------------------------------------------------------------------------------------------------------------------------------------------------------------------------------------------------------------------------------------------------------------------------------------------------------------------------------------------------------------------------------------------------------------------------------------------------------------------------------------------------------------------------------------------------------------------------------------------------------------------------------------------------------------------------------------------------------------------------------------------------------------------------------------------------------------------------------------------------------------------------------------------------------------------------------------------------------------------------------------------------------------------------------------------------------------------------------------------------------------------------------------------------------------------------------------------------------------------------------------------------------------------------------------------------------------------------------------------------------------------------------------------------------------------------------------------------------------------------------------------------------------------------------------------------------------------------------------------------------------------------------------------------------------------------------------------------------------------------------------------------------------------------------------------------------------------------------------------------------------------------------------------------------------------------------------------------------------------------------------------------------------------------------------------------------------------------------------------------------------------------------------------------------------------------------------------------------------------------------------------------------------------------------------------------------------------------------------------------------------------------------------------------------------------------------------------------------------------------------------------------------------------------------------------------------------------------------------------------------"/>
                        <sequence id="seq_Atropoides_nummifer" taxon="Atropoides_nummifer" totalcount="4" value="GCCTAGCCTAACACACAATTAAACTACCAATTGTTCGCCAAACAACTACGAGTATACTTAAAACTTAAAAGACTTGACGGTACTTCACCACGCCCTAGAGGAGCCTGTCTAACAACCGACAATCCACGATTAACCCAGCCCCTCCTTGCCAACAGTCTATATACCGCCGTCGCCAGCCTACCTTGTAAAAGAAATAAAGTAGACTAAACAGTACCACTAAAACGACAGGTCGAGGTGTAACTCATGAAGGGGACTAAGATGGGCTACATTCTCACCGAGCATACGAATAACACTATGCAATTAGTCTTTAAAGGCGGATTTAGCAGTAAGATAAGAATAAAACACTTAACTGAACATAACGCAATGAAGTGCGCACACACCGCCCGTCATCCCTGCCACCACGTATTAAAGGCAACG-CTGCCCGGTGAAAAATTAAACGGCCGCGGTATCCTAACCGTGCAAAGGTAGCATAATCATTTGTCTATTAATTGTAGACCTGTATGAAAGGCAAAATGAGAGCCCAACTGTCTCTTATAACAAATCAATTAAACTGATCTCCTAGTACAAAAGCTAGAATATTAACATAAGACCAGAAGACCCTGTGAAGCTTTAACTAACCTATTAAACCTAATAATAACTACTTTCGGTTGGGGCGACCTTGGAATAAAGAAGAACTTCCTGACTTCTCCATAAAATAGGCAAACAAGACCCAGACAGCTGACAATTGAAATAAGTTACTCCAGGGATAACAGCGCTATCTTCTTTAAGAGCCCATATCAAAAAGAAGGTTTACGACCTCGATGTTGGATCAGGACATCCCAGTAATGCAACCGTTACTAAAGGTTCGTTTGTTCAACGATTAACAGTCCTACGTGATC------------------------------------------------------------------------------------------------------------------------------------------------------------------------------------------------------------------------------------------------------------------------------------------------------------------------------------------------------------------------------------------------------------------------------------------------------------------------------------------------------------------------------------------------------------------------------------------------------------------------------------------------------------------------------------------------------------------------------------------------------------------------------------------------------------------------------------------------------------------------------------------------------------------------------------------------------------------------------------------------------------------------------------------------------------------------------------------------------------------------------------------------------------------------------------------------------------------------------------------------------------------------------------------------------------------------------------------------------------------------------------------------------------------------------------------------------------------------------------------------------------------------------------------------------------------------------------------------------------------------------------------------------------------TGTCCCACAAACACACACTTACACTAT-TCAGCCTACTACCGGTAGGATCTAACATCTCAATTTGATGGAACTTCGGATCAATACTACTCGCCTGCCTAATAATCCAAATTATCACCGGCTTCTTCCTAGCAATTCACTATACAGCCAACATTAACTTAGCCTTTTCCTCCATTATCCACATCTCCCGAGATGTACCCTACGGCTGAATCATACAAAACACGCACGCCATCGGCGCATCCCTATTCTTCATTTGCATCTACATCCACATCGCCCGAGGAATCTACTACGGCTCCTACCTTAATAAAGAAGTCTGACTATCGGGCACCACCCTGTTAATTATCCTAATAGCCACTGCTTTCTTCGGCTA-CGTACTGCCATGAGGCCAAATATCCTTCTGAGCAGCAACAGTAATCACAAACCTTCTAACCGCTATCCCATATCTAGGAACAACACTTACCACATGACTATGAGGCGGTTTTGCAATCAATGACCCAACACTAACCCGCTTCTTTACACTACACTTTATCCTCCCATTCGTCATTATCTCTATATCCTCAATCCACATCTTACTCCTACACAGTGAAGGCTCAAACAGCCCCCTAGGAACAAACTCAGACATCGACAAAATCCCATTTCACCCCTACCACTCCTTCAAAGATACCCTTATATTAACAATAATGATCACCCTACTATTCACCATC-CTTTCACTAT-------------------------------------------------------------------------------------------------------------------------------------------------------------------------------------------------------------------------------------------------------------------------------------------------------------------------------------------------------------------------------------------------------------------------------------------------------------------------------------------------------------------------------------------------------------------------------------------------------------------------------------------------------------------------------------------------------------------------------------------------------------------------------------------------------------------------------------------------------------------------------------------------------------------------------------------------------------------------------------------------------------------------------------------------------------------------------------------------------------------------------------------------------------------------------------------------------------------------------------------------------------------------------------------------------------------------------------------------------------------------------------------------------------------------------------------------------------------------------------------------------------------------------------------------------------------------------------------------------------------------------------------------------------------------------------------------------------------------------------------------------------------------------------------------------------------------------------------------------------------------------------------------------------------------------------------------------------------------------------------------------------------------------------------------------------------------------------------------------------------------------------------------------------------------------ATTGCC-GGCTCTATGGTTCTAGCAGCAATCCTTCTTAAACTTGGAGGATATGGTATTATCCGCATAATACAAATCTTACCCACAACAAAAACTGACTTATTCCTCCCATTCATTGTGCTGGCCCTTTGAGGAGCCATCCTGGCTAACCTGACATGCCTACAACAAACAGACCTGAAATCTCTAATCGCCTATTCCTCTATCAGCCATATGGGCTTAGTAGTAGCCGCAATCATCATTCAGAGCCCCTGAGGCCTCTCAGGGGCTATAGCCTTAATAATCGCCCACGGCTTTACCTCCTCAGCACTTTTCTGCCTAGCCAATACAACCTATGAACGCACACACACCCGAATCCTTATTCTCACACGAGGATTCCACAACATCCTTCCCATGGCCACAACCTGATGACTACTCGCCAACCTCATAAACATCGCCACACCCCCCACCCTAAACTTCACAAGCGAACTACTAATCATGTCCACCCTATTTAACTGATGTCCAACAACAATCATCCTACTCGGCCTATCAATGTTAATCACCGCCTCATACTCCCTACACATATTCTTATCATCACAAATAGGACCAACCCCCCTTAACAATCAAACAGAACCTACACACTCACGAGAACACCTATTAATAACCCTCCATCTCGCCCCATTAATAATAATCTCTATAAAACCGGAACTTGTCAT-----------------------------------------------------------------------------------------------------------------------------------------------------------------------------------------------------------------------------------------------------------------------------------------------------------------------------------------------------------------------------------------------------------------------------------------------------------------------------------------------------------------------------------------------------------------------------------------------------------------------------------------------------------------------------------------------------------------------------------------------------------------------------------------------------------------------------------------------------------------------------------------------------------------------------------------------------------------------------------------------------------------------------------------------------------------------------------------------------------------------------------------------------------------------------------------------------------------------------------------------------------------------------------------------------------------------------------------------------------------------------------------------------------------------------------------------------------------------------------------------------------------------------------------------------------------------------------------------------------------------------------------------------------------------------------------------------------------------------------------------------------------------------------------------------------------------------------------------------------------------------------------------------------------------------------------------------------------------------------------------------------------------------------------------------------------------------------------------------------------------------------------------------------------------------------------------------------------------------------------------------------------------------------------------------------------------------------------------------------------------------------------------------------------------------------------------------------------------------------------------------------------------------------------------------------------------------------------------------------------------------------------------------------------------------------------------------------------------------------------------------------------------------------------------------------------------------------------------------------------------------------------------------------------------------------------------------------------------------------------------------------------------------------------------------------------------------------------------------------------------------------------------------------------------------------------------------------------------------------------------------------------------------------------------------------------------------------------------------------------------------------------------------------------------------------------------------------------------------------------------------------------------------------------------------------------------------------------------ACTAGAAAAATAAGATGCGTAAGAAGGGTAAAGCAACTAAATAACAAAAGTTTAATGAAAAAGATTTCGAACTGTAAACAGATCCACCTCAGTACAAAAATCCTTGCAATAGACTACCCTGTGGACTTTGTAAAGTCAATATCTTGCCAGATCTGTGAGCACATCCTGGCTGATCCAGTAGAAACAACATGTAAACACTTATTCTGTAGAGTCTGCATTCTTAAATGTCTTAAAGTAATGGGAAGTTATTGCCCATCCTGCCAATATCCTTGTTTTCCCACTGATCTAGTGAGACCTGTAAAATCCTTCCTAAGCATCCTCAACAATTTGGTTTTGAGATGCCCAATAAAAGGCTGTCATGAGGAGGTCTTTTTGGAAAAATACTGCCAACATCGTTC--------------------------------------------------------------------------------------------------------------------------------------------------------------------------------------------------------------------------------------------------------------------------------------------------------------------------------------------------------------------------------------------------------------------------------------------------------------------------------------------------------------------------------------------------------------------------------------------------------------------------------------------------------------------------------------------------------------------------------------------------------------------------------------------------------------------------------------------------------------------------------------------------------------------------------------------------------------------------------------------------------------------------------------------------------------------------------------------------------------------------------------------------------------------------------------------------------------------------------------------------------------------------------------------------------------------------------------------------------------------------------------------------------------------------------------------------------------------------------------------------------------------------------------------------------------------------------------------------------------------------------------------------------------------------------------------------------------------------------------------------------------------------------------------------------------------------------------------------------------------------------------------------------------------------------------------------------------------------------------------------------------------------------------------------------------------------------------------------------------------------------------------------------------------------------------------------------------------------------------------------------------------------------------------------------------------------------------------------------------------------------------------------------------------------------------------------------------------------------------------------"/>
                        <sequence id="seq_Atropoides_occiduus" taxon="Atropoides_occiduus" totalcount="4" value="GCCTAGCCTAACATACAATTAAACTACCAATTGTTCGCCAAACAACTACGAGTCTACTTAAAACTTAAAAGACTTGACGGTACTTCACCACGCCCTAGAGGAGCCTGTCTAACAACCGACAATCCACGATTAACCCAACCCCTCCTCGCCAACAGTCTATATACCGCCGTCGCCAGCCTACCTTGTAAAAGAAATAAAGTAGACTAAACAGTACCACTAAAACGACAGGTCGAGGTGTAACTTATGAAGGGGACTAAGATGGGCTACATTCTCACCGAGCATACGAACAACACTATGAAACTAGTCTTTAAAGGCGGATTTAGCAGTAAGATAAGGATAAAACACTTATCTGAACACAACGCAATGAAGTGCGCACACACCGCCCGTCATCCCTGCCACCACGTATTAAAGGCAACGCCTGCCCAGTGAAAAATTAAACGGCCGCGGTATCCTAACCGTGCAAAGGTAGCATAATCATTTGTCTATTAATTGTAGACCTGTATGAAAGGCAAAATGAGAGCCCAACTGTCTCTTATAACAAATCAATTAAACTGATCTCCTAGTACAAAAGCTAGAATACAGCCATAAGACCAGAAGACCCTGTGAAGCTTTAACTAACCTATTAAACCTAATAATAACTACTTTCGGTTGGGGCGACCTTGGAATAAAAAAGAACTTCCTGACTTCCTCATAAAATAGGCAAACAAGACCCAGATAGCTGACAATTGAAATAAGTTACTCCAGGGATAACAGCGCTATCTTCTTTAAGAGCCCATATCAAAAAGAAGGTTTACGACCTCGATGTTGGATCAGGACATCCCAGTAATGCAACCGTTACTAAAGGTTCGTTTGTTCAACGATTAATAGTCCTACGTGATC------------------------------------------------------------------------------------------------------------------------------------------------------------------------------------------------------------------------------------------------------------------------------------------------------------------------------------------------------------------------------------------------------------------------------------------------------------------------------------------------------------------------------------------------------------------------------------------------------------------------------------------------------------------------------------------------------------------------------------------------------------------------------------------------------------------------------------------------------------------------------------------------------------------------------------------------------------------------------------------------------------------------------------------------------------------------------------------------------------------------------------------------------------------------------------------------------------------------------------------------------------------------------------------------------------------------------------------------------------------------------------------------------------------------------------------------------------------------------------------------------------------------------------------------------------------------------------------------------------------------------------------------------------------TGTCCCACCAACACACACTTACACTAT-TCAACCTGCTACCAGTAGGCTCTAACATCTCGATCTGATGAAACTTTGGATCAATACTACTTGCCTGCCTAATAATCCAAATTGCCACCGGCTTCTTCCTAGCAATTCACTATACAGCCAACATTAACTTAGCTTTTTCCTCCGTTATCCACATCTCCCGAGACGTACCCTACGGTTGAATCATACAAAACACACACGCCATCGGCGCATCCTTATTCTTCATCTGCATCTACATCCACATTGCCCGAGGAATCTACTACGGCTCCTACCTTAACAAAGAAGTCTGATTATCGGGCACCACCCTACTAATTATCCTAATAGCCACTGCCTTCTTCGGCTA-CGTACTACCATGAGGCCAAATATCCTTCTGAGCAGCAACAGTAATCACAAACCTTCTAACCGCTATCCCCTACCTAGGAACAATACTCACCACATGACTATGGGGCGGCTTTGCAATTAATGACCCAACATTAACCCGTTTCTTCACCCTACACTTTATCCTCCCATTCATCATTATTTCTATATCCTCAATCCACATCCTACTTCTACACAATGAAGGCTCAAACAACCCCTTGGGGACAAACTCAGACATCGACAAAATCCCATTCCACCCCTACCACTCCTTCAAAGATACCCTTATATTAACAATAATGATCACCCTACTATTTGTCATC-CTTTCACTAT-----------------------------------------------------------------------------------------------------------------------------------------------------------------------------------------------------------------------------------------------------------------------------------------------------------------------------------------------------------------------------------------------------------------------------------------------------------------------------------------------------------------------------------------------------------------------------------------------------------------------------------------------------------------------------------------------------------------------------------------------------------------------------------------------------------------------------------------------------------------------------------------------------------------------------------------------------------------------------------------------------------------------------------------------------------------------------------------------------------------------------------------------------------------------------------------------------------------------------------------------------------------------------------------------------------------------------------------------------------------------------------------------------------------------------------------------------------------------------------------------------------------------------------------------------------------------------------------------------------------------------------------------------------------------------------------------------------------------------------------------------------------------------------------------------------------------------------------------------------------------------------------------------------------------------------------------------------------------------------------------------------------------------------------------------------------------------------------------------------------------------------------------------------------------------CCATTGCC-GGCTCTATAGTCCTAGCAGCAATCCTTCTTAAACTTGGGGGGTATGGTATTATCCGTATAATACAAGTCCTACCCACAACAAAAACTGACTTATTCCTCCCATTCATTGTGCTGGCCCTATGGGGAGCCATCCTGGCTAACCTGACCTGCCTACAACAAACAGACCTGAAATCCCTAATTGCCTACTCCTCTATCAGCCACATAGGCCTAGTAGCAGCCGCAATCATCATTCAAACCCCCTGAGGCCTCTCAGGGGCTATAGCCCTAATAATTGCCCACGGCTTTACCTCCTCAGCACTTTTCTGCCTAGCCAACACAACCTATGAACGCACACACACCCGAATTCTGATCCTCACACGAGGATTCCACAACATCCTCCCCATAGCTACAACCTGATGACTACTCGCTAACCTCATAAACATCGCCACACCCCCCACCCTAAACTTCACAAGCGAACTACTAATCCTATCTACCCTGTTCAACTGATGCCCAACAACAATTATCCTACTCGGACTATCAATATTAATCACTGCCTCATACTCCCTACACATATTCCTGTCATCACAAATAGGACCAACCCTATTCAACAATCAAACAGAACCAACACACTCACGAGAACACCTCTTAATAGCCCTCCACCTCGTCCCACTAATAATAATTTCCATAAAGCCAGAACTTATCAT---------------------------------------------------------------------------------------------------------------------------------------------------------------------------------------------------------------------------------------------------------------------------------------------------------------------------------------------------------------------------------------------------------------------------------------------------------------------------------------------------------------------------------------------------------------------------------------------------------------------------------------------------------------------------------------------------------------------------------------------------------------------------------------------------------------------------------------------------------------------------------------------------------------------------------------------------------------------------------------------------------------------------------------------------------------------------------------------------------------------------------------------------------------------------------------------------------------------------------------------------------------------------------------------------------------------------------------------------------------------------------------------------------------------------------------------------------------------------------------------------------------------------------------------------------------------------------------------------------------------------------------------------------------------------------------------------------------------------------------------------------------------------------------------------------------------------------------------------------------------------------------------------------------------------------------------------------------------------------------------------------------------------------------------------------------------------------------------------------------------------------------------------------------------------------------------------------------------------------------------------------------------------------------------------------------------------------------------------------------------------------------------------------------------------------------------------------------------------------------------------------------------------------------------------------------------------------------------------------------------------------------------------------------------------------------------------------------------------------------------------------------------------------------------------------------------------------------------------------------------------------------------------------------------------------------------------------------------------------------------------------------------------------------------------------------------------------------------------------------------------------------------------------------------------------------------------------------------------------------------------------------------------------------------------------------------------------------------------------------------------------------------------------------------------------------------------------------------------------------------------------------------------------------------------------------------------------------------------------------------------------------------------------------------------------------------------------------------------------------------------------------------------------------------------------------------------------------------------------------------------------------------------------------------------------------------------------------------------------------------------------------------------------------------------------------------------------------------------------------------------------------------------------------------------------------------------------------------------------------------------------------------------------------------------------------------------------------------------------------------------------------------------------------------------------------------------------------------------------------------------------------------------------------------------------------------------------------------------------------------------------------------------------------------------------------------------------------------------------------------------------------------------------------------------------------------------------------------------------------------------------------------------------------------------------------------------------------------------------------------------------------------------------------------------------------------------------------------------------------------------------------------------------------------------------------------------------------------------------------------------------------------------------------------------------------------------------------------------------------------------------------------------------------------------------------------------------------------------------------------------------------------------------------------------------------------------------------------------------------------------------------------------------------------------------------------------------------------------------------------------------------------------------------------------------------------------------------------------------------------------------------------------------------------------------------------------------------------------------------------------------------------------------------------------------------------------------------------------------------------------------------------------------------------------------------------------------------------------------------------------------------------------------------------------------------------------------------------------------------------------------------------------------------------------------------------------------------------------------------------------------------"/>
                        <sequence id="seq_Atropoides_olmec" taxon="Atropoides_olmec" totalcount="4" value="GCCTAGCCTAACACACAATTAAATTACCAATTGTTCGCCAAACAACTACGAGTATACTTAAAACTTAAAAGACTTGACGGTACTTCACCACGCCCTAGAGGAGCCTGTCTAACAACCGACAATCCACGATTAACCCAACCCCTCCTTGCCAACAGTCTATACACCGCCGTCGCCAGCCTACCTTGTAAAAGAAATAAAGTAGACTAAACAGTACCACTAAAACGACAGGTCGAGGTGTAACTCATGAAGGGGACTAAGATGGGCTACATTCTCATCGAGCATACGAATAACACTATGAAATTAGTCTTTAAAGGCGGATTTAGCAGTAAGATAAGAATAAAACACTTAACTGAACATAACGCAATGAAGTGCGCACACACCGCCCGTCATCCCTGCCACCACGTATTAAAGGCAACGCCTGCCCGGTGAAAAATTAAACGGCCGCGGTATCCTAACCGTGCAAAGGTAGCATAATCATTTGTCTATTAATTGTAGACCTGTATGAAAGGCAAAATGAGAGCCCAACTGTCTCTTATAACAAATCAATTAAACTGATCTCCTAGTACAAAAGCTAGAATATTAACATAAGACCAGAAGACCCTGTGAAGCTTTAACTAACCTATTAAACCCAATAATAACTACTTTCGGTTGGGGCGACCTTGGAATAAAAAAGAACTTCCTGACTTC-TCATAAAATAGGCAAACAAGACCCAGACAGCTGACAATTGAAACAAGTTACTCCAGGGATAACAGCGCTATCTTCTTTAAGAGCCCATATCAAAAAGAAGGTTTACGACCTCGATGTTGGATCAGGACATCCCAGTAATGCAACCGTTACTAAAGGTTCGTTTGTTCAACGATTAACAGTCCTACGTGATC------------------------------------------------------------------------------------------------------------------------------------------------------------------------------------------------------------------------------------------------------------------------------------------------------------------------------------------------------------------------------------------------------------------------------------------------------------------------------------------------------------------------------------------------------------------------------------------------------------------------------------------------------------------------------------------------------------------------------------------------------------------------------------------------------------------------------------------------------------------------------------------------------------------------------------------------------------------------------------------------------------------------------------------------------------------------------------------------------------------------------------------------------------------------------------------------------------------------------------------------------------------------------------------------------------------------------------------------------------------------------------------------------------------------------------------------------------------------------------------------------------------------------------------------------------------------------------------------------------------------------------------------------------------TGTCCCACCAGCACACACTCACACTAT-TCAACCTACTACCAGTAGGGTCTAACATCTCAATTTGATGAAACTTCGGATCAATACTACTTGTCTGCCTAATAATCCAAATTATCACCGGCTTCTTCCTAGCAATTCACTATACAGCCAACATCAACTTAGCCTTTTCCTCCATTATTCATATCTCCCGAGATGTACCCTACGGCTGAATCATACAAAACACGCACGCCATCGGCGCATCCCTATTCTTCATTTGCATCTATATCCACATCGCCCGAGGAGTCTACTACGGCTCCTACCTTAATAAAGAAGTCTGACTATCAGGCACCACTCTATTAATTACTCTAATAGCCACTGCCTTCTTCGGCTA-CGTACTACCATGAGGCCAAATATCCTTCTGGGCAGCAACAGTAATCACAAACCTTCTAACCGCTATCCCTTACCTAGGAACAACCCTCACCACATGACTGTGAGGCGGTTTTGCAATTAATGATCCAACATTGACCCGTTTCTTCACACTACACTTTATCCTCCCATTCGTCATCATCTCCATATCCTCAATCCACATCTTACTTCTACACAATGAGGGCTCAAATAACCCCCTGGGGACAAACTCAGACATCGACAAAATCCCATTCCACCCCTACCACTCCTTCAAAGATACCCTTATACTTACAATAATAATCACCCTACTACTTACCATC-CTCTCACTATATCCT-----------------------------------------------------------------------------------------------------------------------------------------------------------------------------------------------------------------------------------------------------------------------------------------------------------------------------------------------------------------------------------------------------------------------------------------------------------------------------------------------------------------------------------------------------------------------------------------------------------------------------------------------------------------------------------------------------------------------------------------------------------------------------------------------------------------------------------------------------------------------------------------------------------------------------------------------------------------------------------------------------------------------------------------------------------------------------------------------------------------------------------------------------------------------------------------------------------------------------------------------------------------------------------------------------------------------------------------------------------------------------------------------------------------------------------------------------------------------------------------------------------------------------------------------------------------------------------------------------------------------------------------------------------------------------------------------------------------------------------------------------------------------------------------------------------------------------------------------------------------------------------------------------------------------------------------------------------------------------------------------------------------------------------------------------------------------------------------------------------------------------------------------------------------------CCTATTGCC-GGCTCTATGGTTCTAGCAGCAATCCTTCTTAAACTTGGGGGATATGGTATTATCCGCATAATACAAATCCTACCCACAACAAAAACTGACCTATTCCTCCCATTCATTGTACTGGCCCTCTGAGGAGCCATCCTAGCCAACCTAACTTGCCTACAACAAACAGACCTGAAGTCCCTAATCGCCTATTCCTCTATCAGCCATATAGGCTTAGTAGTAGCCGCGATCATCATTCAAACCCCCTGAAGCCTCACAGGGGCTATAGCCCTAATAATCGCCCATGGCTTTACCTCCTCAGCACTTTTCTGCCTAGCCAATACAACCTATGAACGCACACACACCCGAATCCTGATTCTCACACGGGGATTCCMCAACATCCTCCCCATAGCCACAACCTGATGACTACTCGCCAACCTCATAAACATCGCCACCCCCCCCACCCTAAACTTCACAAGCGAACTACTAATTATATCTACCCTGTTCAACTGGTGTCCAACAACAATCATCCTACTTGGTCTATCAATATTAATCACCGCCTCATACTCCCTACACATATTCTTATCCTCGCAAATAGGGCCAACCCCCCTCAACAATCAAACAGAACCAACACACTCACGAGAACACCTCTTAATAACCCTCCATCTCGCCCCATTAATAATAATCTCTATAAAACCAGAACTTATCATC--------------------------------------------------------------------------------------------------------------------------------------------------------------------------------------------------------------------------------------------------------------------------------------------------------------------------------------------------------------------------------------------------------------------------------------------------------------------------------------------------------------------------------------------------------------------------------------------------------------------------------------------------------------------------------------------------------------------------------------------------------------------------------------------------------------------------------------------------------------------------------------------------------------------------------------------------------------------------------------------------------------------------------------------------------------------------------------------------------------------------------------------------------------------------------------------------------------------------------------------------------------------------------------------------------------------------------------------------------------------------------------------------------------------------------------------------------------------------------------------------------------------------------------------------------------------------------------------------------------------------------------------------------------------------------------------------------------------------------------------------------------------------------------------------------------------------------------------------------------------------------------------------------------------------------------------------------------------------------------------------------------------------------------------------------------------------------------------------------------------------------------------------------------------------------------------------------------------------------------------------------------------------------------------------------------------------------------------------------------------------------------------------------------------------------------------------------------------------------------------------------------------------------------------------------------------------------------------------------------------------------------------------------------------------------------------------------------------------------------------------------------------------------------------------------------------------------------------------------------------------------------------------------------------------------------------------------------------------------------------------------------------------------------------------------------------------------------------------------------------------------------------------------------------------------------------------------------------------------------------------------------------------------------------------------------------------------------------------------------------------------------------------------------------------------------------------------------------------------------------------------------------------------------------------------------------------------------------------------------------------------------------------------------------------------------------------------------------------------------------------------------------------------------------------------------------------------------------------------------------------------------------------------------------------------------------------------------------------------------------------------------------------------------------------------------------------------------------------------------------------------------------------------------------------------------------------------------------------------------------------------------------------------------------------------------------------------------------------------------------------------------------------------------------------------------------------------------------------------------------------------------------------------------------------------------------------------------------------------------------------------------------------------------------------------------------------------------------------------------------------------------------------------------------------------------------------------------------------------------------------------------------------------------------------------------------------------------------------------------------------------------------------------------------------------------------------------------------------------------------------------------------------------------------------------------------------------------------------------------------------------------------------------------------------------------------------------------------------------------------------------------------------------------------------------------------------------------------------------------------------------------------------------------------------------------------------------------------------------------------------------------------------------------------------------------------------------------------------------------------------------------------------------------------------------------------------------------------------------------------------------------------------------------------------------------------------------------------------------------------------------------------------------------------------------------------------------------------------------------------------------------------------------------------------------------------------------------------------------------------------------------------------------------------------------------------------------------------------------------------------------------------------------------------------------------------------------------------------------------------------------------"/>
                        <sequence id="seq_Atropoides_picadoi" taxon="Atropoides_picadoi" totalcount="4" value="GCCCAACCTAACACGCAATTAAACTACCAATTGCTCGCCAAACAACTACGAGTATACTTAAAACTTAAAAGACTTGACGGTACTTCACCACGCCCTAGAGGAGCCTGTCTAATAACCGACAATCCACGATTAACCCAACCCCTCCTTGCCAACAGTCTATATACCGCCGTCGCCAGCCTACCTTGTAAAAGAAATAAAGTAGGCTAAACAGTATCACTAAAACGACAGGTCGAGGTGTAACTCATGAAGGGGACTAAGATGGGCTACATTCTCACCGAGCATACGAATAACACTATGAAGTTAGTCTTTAAAGGCGGATTTAGCAGTAAGATAAGAATAGAACACCTAACTGAACATAACGCAATGAAGTGCGCACACACCGCCCGTCATCCCTGCCACCACGTATTAAAGGCAACG-CTGCCCAGTG-AAAATTAAACGGCCGCGGTATCCTAACCGTGCAAAGGTAGCATAATCATTTGTCTATTAATTGTAGACCTGTATGAAAGGCAAAATGAGAGCCCAACTGTCTCTTATAACAAATCAATTAAACTGATCTCCTAGTACAAAAGCTAGAATATTAACATAAGACCAGAAGACCCTGTGAAGCTTTAACTAACCTATTAAACCCAATAATAACTACTTTCGGTTGGGGCGACCTTGGAATAAAAAAGAACTTCCTGACTCCCTCATAAA-AAGGCAAACAAGACCCAGATAACTGATAATTGAAATAAGTTACTCCAGGGATAACAGCGCTATCTTCTTTAAGAGCCCATATCAAAAAGAAGGTTTACGACCTCGATGTTGGATCAGGACATCCCAGTAATGCAGTTGTTACTAAAGGTTCGTTTGTTCAACGATTAACAGTCCTACGTGATC------------------------------------------------------------------------------------------------------------------------------------------------------------------------------------------------------------------------------------------------------------------------------------------------------------------------------------------------------------------------------------------------------------------------------------------------------------------------------------------------------------------------------------------------------------------------------------------------------------------------------------------------------------------------------------------------------------------------------------------------------------------------------------------------------------------------------------------------------------------------------------------------------------------------------------------------------------------------------------------------------------------------------------------------------------------------------------------------------------------------------------------------------------------------------------------------------------------------------------------------------------------------------------------------------------------------------------------------------------------------------------------------------------------------------------------------------------------------------------------------------------------------------------------------------------------------------------------------------------------------------------------------------------------TGTCCCACCAACACATACTCACACTAT-CCAACCTACTCCCAGTAGGATCGAACATCTCAATTTGATGAAACTTTGGATCAATACTTCTTGCCTGCCTAATAATCCAAATTATCACCGGCTTCTTCCTAGCAATCCACTACACAGCTAATATCAACCTAGCCTTCTCCTCTATTATTCATATCTCCCGAGACGTACCATACGGCTGAATCATACAAAATACACACGCCATCGGCGCATCCCTATTCTTCATCTGCATCTACATTCACATCGCACGAGGAATCTACTACGGCTCCTACCTAAACAAAGAAGTTTGACTATCCGGCACTACTCTATTAATCATTCTAATAGCCACCGCCTTCTTCGGCTA-CGTGTTACCATGAGGTCAAATATCCTTCTGAGCAGCAACAGTAATCACAAACCTTCTAACCGCTATTCCATACCTAGGAACAACACTTACTACATGACTGTGAGGCGGCTTTGCAATTAATGACCCAACATTAACCCGCTTCTTTACACTACACTTTATTCTCCCATTCATCATTATCTCCATATCCTCAGTCCACATCCTCCTACTACACAATGAAGGCTCGAACAACCCCCTAGGGACAAACTCAGACATCGACAAAATCCCGTTCCACCCTTACCACTCCTACAAAGACACCCTTATACTAACCATAATAATCACCCTACTATTCATTATC-CTCTCACTATACCCC----------------------------------------------------------------------------------------------------------------------------------------------------------------------------------------------------------------------------------------------------------------------------------------------------------------------------------------------------------------------------------------------------------------------------------------------------------------------------------------------------------------------------------------------------------------------------------------------------------------------------------------------------------------------------------------------------------------------------------------------------------------------------------------------------------------------------------------------------------------------------------------------------------------------------------------------------------------------------------------------------------------------------------------------------------------------------------------------------------------------------------------------------------------------------------------------------------------------------------------------------------------------------------------------------------------------------------------------------------------------------------------------------------------------------------------------------------------------------------------------------------------------------------------------------------------------------------------------------------------------------------------------------------------------------------------------------------------------------------------------------------------------------------------------------------------------------------------------------------------------------------------------------------------------------------------------------------------------------------------------------------------------------------------------------------------------------------------------------------------------------------------------------------------------CCCTATCGCC-GGCTCTATGGTTCTGGCAGCTATCCTTCTAAAACTCGGAGGATACGGCATTATCCGCATAATACAAATCTTACCCACAACAAAAACTGATATATTCCTCCCATTCATTGTGCTAGCCCTATGGGGAGCCATCCTAGCCAATTTAACATGCCTACAACAAACAGACCTAAAATCCCTAATCGCCTACTCCTCTATCAGCCACATAGGCCTAGTAGTGGCCGCAATCATCATCCAAACCCCCTGAGGCCTCACAGGGGCTATAACCTTAATAATTGCCCATGGCTTTACCTCCTCAGCACTTTTCTGCCTAGCCAATACAACCTATGAACGCACGCACACCCGAATCCTGATTCTCACACGAGGGTTCCATAATATCCTCCCCATAACTACAACCTGATGACTTCTAGCTAACCTCATAAACATCGCCACACCCCCCACCCTAAACTTCACAAGCGAACTACTAATCATATCTACTCTCTTCAACTGGTGCCCGACAACAATCATCCTACTCGGACTATCAATACTAATTACCGCCTCCTACTCCCTACATATGTTTTTATCAACGCAAATAGGACCAACTCCACTTAACAACCAAACAGAACCAACACACTCACGAGAGCACCTCTTAATAGCCCTTCATCTTATCCCACTAATAATAATCTCCATGAAACCAGAACTTATCATC--------------------------------------------------------------------------------------------------------------------------------------------------------------------------------------------------------------------------------------------------------------------------------------------------------------------------------------------------------------------------------------------------------------------------------------------------------------------------------------------------------------------------------------------------------------------------------------------------------------------------------------------------------------------------------------------------------------------------------------------------------------------------------------------------------------------------------------------------------------------------------------------------------------------------------------------------------------------------------------------------------------------------------------------------------------------------------------------------------------------------------------------------------------------------------------------------------------------------------------------------------------------------------------------------------------------------------------------------------------------------------------------------------------------------------------------------------------------------------------------------------------------------------------------------------------------------------------------------------------------------------------------------------------------------------------------------------------------------------------------------------------------------------------------------------------------------------------------------------------------------------------------------------------------------------------------------------------------------------------------------------------------------------------------------------------------------------------------------------------------------------------------------------------------------------------------------------------------------------------------------------------------------------------------------------------------------------------------------------------------------------------------------------------------------------------------------------------------------------------------------------------------------------------------------------------------------------------------------------------------------------------------------------------------------------------------------------------------------------------------------------------------------------------------------------------------------------------------------------------------------------------------------------------------------------------------------------------------------------------------------------------------------------------------------------------------------------------------------------------------------------------------------------------------------------------------------------------------------------------------------------------------------------------------------------------------------------------------------------------------------------------------------------------------------------------------------------------------------------------------------------------------------------------------------------------------------------------------------------------------------------------------------------------------------------------------------------------------------------------------------------------------------------------------------------------------------------------------------------------------------------------------------------------------------------------------------------------------------------------------------------------------------------------------------------------------------------------------------------------------------------------------------------------------------------------------------------------------------------------------------------------------------------------------------------------------------------------------------------------------------------------------------------------------------------------------------------------------------------------------------------------------------------------------------------------------------------------------------------------------------------------------------------------------------------------------------------------------------------------------------------------------------------------------------------------------------------------------------------------------------------------------------------------------------------------------------------------------------------------------------------------------------------------------------------------------------------------------------------------------------------------------------------------------------------------------------------------------------------------------------------------------------------------------------------------------------------------------------------------------------------------------------------------------------------------------------------------------------------------------------------------------------------------------------------------------------------------------------------------------------------------------------------------------------------------------------------------------------------------------------------------------------------------------------------------------------------------------------------------------------------------------------------------------------------------------------------------------------------------------------------------------------------------------------------------------------------------------------------------------------------------------------------------------------------------------------------------------------------------------------------------------------------------------------------------------------------------------------------------------------------------------------------------------------------------------------------------------------------------------------------------"/>
                        <sequence id="seq_Azemiops_feae" taxon="Azemiops_feae" totalcount="4" value="--------------------------------GTTCGCCAAACAACTACGAGTTAACTTAAAACTTAAAAGACTTGACGGTGCTTCATCACAACCTAGAGGAGCCTGTCTAACAACCGACAACCCACGATTAACCCAACCCTTTCTTGCCAACAGTCTATATACCGCCGTCGCCAGCTTACCTTGTAAAGGAAATATAGTGAGCTAAATAGTACCACTAAAACGACAGGTCGAGGTGTAACCAATGAAAAGGATCAAGATGGGCTACATTCTCCCCGAGAATACGAATAACACTATGAAATTAGTGCTTGAAGGCGGATTTAGCAGTAAGATAAGAATAAAACACTTAACTGAACATATAGCAATGAAGTGCGTACACACCGCCCGTCATCCCTGCAAACACGTATTAAAGGCAACGCCTGCCCAGTGAATAATTAAACGGCCGCGGTATCCTAACCGTGCAAAGGTAGCATAATCATTTGTCTATTAATTGTAGACCCGTATGAAAGGCAAAATGAGGGTTCAACTGTCTCTTATAATACATCAATTAAACTGATCTTCTAGTACAAAAGCTAGAATACTAACATAAGACCAGAAGACCCTGTGAAGCTTTAACTAAACTATTAAACCACTTAATAACTACTTTCGGTTGGGGCGACCTTGGAATAAAAAAGAACTTCCTTACATTA--------AAGGCAGACAAGACCCAGATAGCTGACAATTGAACCAAGTTACTCCAGGGATAACAGCGCTATCTTCTTCAAGAGCCCATATCAAAAAGAAGGTTTACGACCTCGATGTTGGATCAGGACATCCTAGCAATGCAACCGTTACTAAGGGTTCGTTTGTTCAACG--------------------------------------------------------------------------------------------------------------------------------------------------------------------------------------------------------------------------------------------------------------------------------------------------------------------------------------------------------------------------------------------------------------------------------------------------------------------------------------------------------------------------------------------------------------------------------------------------------------------------------------------------------------------------------------------------------------------------------------------------------------------------------------------------------------------------------------------------------------------------------------------------------------------------------------------------------------------------------------------------------------------------------------------------------------------------------------------------------------------------------------------------------------------------------------------------------------------------------------------------------------------------------------------------------------------------------------------------------------------------------------------------------------------------------------------------------------------------------------------------------------------------------------------------------------------------------------------------------------------------------------------------------------------------------------------------------------------------------------------------------CGAAACTTTGGATCCATACTACTAGCCTGCTCAATAATCCAAATCATAACAGGGTTCTTCCTAGCAATCCACTATACAGCCAACATCAACCTAGCCTTTTCATCCATCATACACATCTCCCGAGACGTACCTTACGGCTGAATAATGCAAAACACACACGCTATCGGAGCGTCCCTGTTTTTTATCTGTATCTATATTCACATCGCACGAGGCCTATATTACGGGTCCTACCTTAACAAAGAAGTTTGACTAACAGGAACCACCCTTTTAATTACTTTAATAGCCACCGCCTTCTTCGGCTA-CGTCCTGCCATGAGGACAAATATCATTCTGAGCCGCAACAGTAATCACAAACCTTCTAACCGCAATTCCTTACATAGGAACAACACTTACCACATGACTCTGAGGGGGATTCGCCATCAACAACCCAACTCTCACCCGCTTCTTTGCCCTACATTTTATCCTACCCTTCATTATTATTTCAATATCCTCAATCCATATTTTACTCCTACATTATGAAGGCTCTAGCAACCCTCTAGGAACAAACTCAGATATCGACAAAATCCCATTCCACCCATACCACTCCTTTAAAGATGCTCTCTTACTAACAACCATAGTCACCCTTCTATTTATTATC-CTCTCATTCTACCCTAATATTATAAATGACCCAGAAAACTTCTCAAAAGCCAACCCCCTAGTTACACCCCAACACATTAAACCCGAATGGTACTTCTTATTCGCCTATGGTATTCTACGATCGATCCCAAATAAACTAGGGGGGGCAGCAGCCCTAGTCATATCTATTACTATTCTCTTTATTACACCCTTCACCCACACCTCCTATATTCGCTCTATGATATTCCGACCTATAATACAACTCACATTCTGAGCCTTCACCACTACATTCATTATCATCACCTGAGCAGCTACCAAACCAGTAGAACCCCCATTCACAGAAATTGGCCAATTTACCTCAATCATATACTTTATATTTTTCATAACTAACCCATTACTA-------------------------------------------------------------------------------------------------------------------------------------------------------------------------------------------------------------------------------------------------------------------------------------------------------------------------------------------------------------------------------------------------------------------------------------------------------------------------------------------------------------------------------------------------------------------------------------------------------------------------------------------------------------------------------------------------------------------------------------------------------------------------------------------------------------------------------------------------------------------------------------------------------------------------------------------------------------------------------------------------------------------------------------------------------------------------------------------------------------------------------------------------------------------------------------------------------------------------------------------------------------------------------------------------------------------------------------------------------------------------------------------------------------------------------------------------------------------------------------------------------------------------------------------------------------------------------------------------------------------------------------------------------------------------------------------------------------------------------------------------------------------------------------------CCCTATCGCC-GGCTCCATAGTACTAGCAGCAATCCTACTAAAATTAGGCGGATACGGCATCATTCGAATTATACAAACTCTCCCCACAACTAAAACAGACCTATTCATCCCATTTATTACACTAGCCCTTTGAGGAGCAACCTTAGCCAACCTAACATGCCTACAACAAACAGACCTTAAATCCCTAATTGCTTACTCTTCTATCAGCCATATAGGCCTAGTAGTTGCCGCAATCACTATCCAAACACCATGAGGCCTCTCGGGAGCCATAGCCCTAATAATCGCCCATGGGTTCACCTCCTCAGCACTTTTTTGTCTAGCCAACACAACCTATGAACGTACACACACCCGAGTTCTAATCCTCACACGAGGACTCCACAACATCCTTCCTATAGCCACCACTTGATGACTTCTAACTAACCTTATAAACATTGCCACACCCCCAACCCTAAACTTCACAAGCGAATTACTAATCATATCCTCATTATTTAACTGATGTCCCACAACAATCATCCTACTAGGACTGTCAATACTAATCACTGCCTCTTACTCCCTACACATATTCCTATCAACACAAGCAGGACCAACCCTACTTAATAATCAAACAGAGCCAACACACTCACGAGAACACCTCCTTATAGCCCTCCACCTTATTCCACTAATATTAATCTCCATAAAACCAGAACTAATCATT---GAGTTGCATGAAAGCTGCCCCCATGAAGGAAGTTAGTATCAGAGGACAAGGCAGCTTGGCTTATCCTGGTCTTCGGACACAGGGAAATCTGGAGACCCTCAGTGGGCCCAATGATGCCACCAGAGGATTAACATCTTTGGCAGACACTTTTGAACACGTCATTGAGGAGCTCCTGGATGAGCAGCAGCAGGTCATTCAGCCCAGCAAGGAAAACAAGGATGCAGACTTGTACTCATCACGAGTGATGCTAAGCAGTCAAGTGCCTTTGGAGCCTCCTCTGCTTTTCCTGCTCGAGGAGTATAAAAACTACTTGGATGCTGCAAACATGTCCATGAGGGTCCGGCGCCATTCTGACCCTGCTCGCCGTGGGGAGCTGAGCGTGTGTGACAGTACTAGTGAGTGGGTGACAGCAGCTGAAAAAAAGACTGCAGTAGACATGTCCGGAGCAACGGTTACAGTCCTGGAAAAAGTCCCAGTGCCCAAAGGCCAACTGAAGCAATATTTTTATGAGACCAAGTGCAGCACGAAGGGTTATGCAAAAGAAGGCTGTAGGGGCATAGACAAGAGGTACTGGAATTCCCAGTGCCGAACTACTCAGTCTTACGTCCGCGCTCTCACCATGGATAACAAAAAGAGAGTTGGATGGCGCTTTATAAGAATAGACACTTCCTGT--------------------------------------------------------------------------------------------------------------------------------------------TATGTCTCCTGCATCTCCTGGGCTCTGGTGGCTTTGGTTCTGTCTACAAGGCAATTTACCATGGAGCTACAGTGGCTGTAAAACAAGTGAAGAGATGCAGTAAGAACCATTTGGCATCACGGCAAAGCTTCTGGGCAGAACTAAATGTAGCACGTCTTGACCATAACAATGTGGTACGCATAGTAGCTGCTAGCACATGTACCCCTGCTAGTCAGGATAGTTTGGGTACCATAATTATGGAATATGCAGGTAACTGCACTCTATATCATGTTATCTATGGGACTGGCTATTTAACAGGAAATAACAATGATGGCCTTAAATGTGACCATGGGTTTTTGAGTACAGCTCAGGCTGTCATTTACTCCCATGATATTATGGCAGGGTTAATGTTTCTCCATTCTCAGTTAATTGTGCATCTGGATTTAAAACCTGCTAACATATTCATCACAGAACATAATGTTTGCAAGATTGGAGACTTTGGATGCTCCCAAAAGCTAGAAGATAGTGAATCATCAGGACTATATATTTGTCATCAAGGGGGAACATACACACATCGTGCTCCTGAACTACTTA----------------------AAGGCTTTGCTGAAGGCTTTGTCAGGGCACTCGCAGAGCTACACAATCAAAACACCATGCCGAGTGTTACCTCCGCTGCTCCGCCTACGAACTCCGGCATGGCCCCTGTCTCTTCCATGGCTGGAAACAGTGGCTTCAGTGCTAACATGCACAGCGAGCCGCCCGTCTATGCCAATCTCAGTAACTTCAATCCTAGTGCACTCAATACAGTGCCTTCCTACAATGCAAACAACCTGGGCTTTCCTCCACAGCATCATATGAACCCCCAGATGCCGGTGCAGCATCCGCGCCTCCAAGCTCTGAAAGAAGAGCCTCAGACTGTCCCAGAAATGCC-CTCTGTGGCATCCAATCGACCAGCATGGATCAAGGGAGTTTATCAGAAGATTCCATGAATTCTTTCCTTAGGACACTGATTCAAGCTGGTATTTGGAAAAACAAGGTCCCCAAGCAGACGGCCAGAACCAAGGACGGCTTGCCAACCACAGGGAGGGAAAATGAGGCTGAAGTAGAGGTGACTACAAGCCAAGATATTCGATTTTCGGGTTTCCGGCCTATCGTTTCGCTGGATGCGGAATTACTGAGGCAGCAGAGACGCTTCAGTTCTCCCCGGGTCCTCCTGAGTGAAAATGCCCCCCTGGAGCCCCCTCCTTTGTATCTGATGGAGGAGCCCATGGTGCTGAACCGAACGTCTCGCCGGAAGAGGCATACGGAAGGGAAGACCCACCGTGGGGAATACTCTGTGTGTGACAGCGAGAGCCGATGGGTCACGGACAAAACATCCGCGGTTGACATCCGAGGACACCAGGTGACTGTCCTGGGAGAAATCCGAATGGGCCCGTCTCCGGTCAAACAA--------------------------------------------------------------------------------------------------------------------------------------------------------------------------------------------------------------------------------------------------------------------------------------------------------------------------------------------------------------------------------------------------------------------------------------------------------------------------------------------------------------------------------------------------------------------------------------------------------------------------------------------------------------------------------------------------------------------------------------------------------------------------------------------------------------------------------------------------------------------------------------------------------------------------------------------------------------------------------------------------------------------------------------------------------------------------------------------------------------------------------------------------------------------------------------------------------------------------------------------------------------------------------------------------------------------------------------------------------------------------------------------------------------------------------------------------------------------------------------------------------------------------------------------------------------------------------------------------------------------------------------------------------------------------------------------------------------------------------------------------------------------------------------------------------------------------------------------------------------------------------------------------------------------------------------------------------------------------------------------------------------------------------------------------TGCATGCTCTCCGAACAGCTGAGAAGGCCCTTCTGCCTGGTTATCATCCCTTTGAATGGGAACCTCCTTTGAAAAATGTGTCTAGTAACACAGACGTAGGCATTATTGATGGGCTGTCAGGAATACAACAGTCTGTGGATGACTATCCAGTGGATACAATTTCAAAACGATTTCGATATGATGTTGCTTTGGTGGCTACCCTTATGGATTTAGAAGAAGACATTTTAGAAGGACTGAAAACTCATGACTTGGATGACTATTTGAAAGGACCTTTCACTGTTGTGATTAAAGAATCCTGCGATGGAATGGGAGATGTCAGTGAAAAGCATGGCAGTGGCCCAGCTGTTCCTGAAAAGGCAGTTCGATTCTCCTTCACCCTTATGAGCATCACTGTAACTCATGACCATGGCAGTGCAAGGATTTTTGAAGAAAGCAAACCCAATTCAGAGTTGTGTTGTAAGCCTTTATGCCTTATGCTGGCTGATGAGTCAGATCATGAGACCCTCACTGCCATCCTGAGTCCTCTTATAGCAGAACGGGAAGCCATGAAAAATAGTGCATTGATACTTTATATGGCTGGTATTCCTAGAATTTTCAAATTCATATTTAGGGGCACTGGATATGATGAAAAACTGGTCCGTGAAGTTGAGGGTCTTGAAGCATCAGGCTCTACTTACATTTGTACACTATGTGATGCCACTCGCCTAGAAGCCTCTCAGAACCTAATCCTGCATTCTGTAACCAGGAACCATGCTGAAAATCTAGAACGATATGAAGTGTGGAGGTCCAATCCTTACCATGAAGCTGCAGATGAACTACGTCACAGAGTGAAAGGTGTTTCGGCCAAGCCTTTTATTGAGACTGTGCCTTCAATAGATGCACTTCACTGTGATATTGGCAATGCCGCTGAATTTTACAAAATATTCCAGTTTGAGATTGGCGAGGTGTACAAAAATCCCAGTCCAACCAAAGAAGAGAGAAAGAGGTGGCAGTCAACTCT------------------------------------------------------------------------------------------------------------------------------------------------------------------------------------------------------------------------------------------------------------------------------------------------------------------GGGCCARTCTCCCCAAGAGAAGAAAGCTGAGGGCCCCACTTACAAAGAACTCCCTTGCCAGAGTCCTCCTTCCAAGCACTTGGATGCCCACCAGG---CCAAGCCGAAACACCCCAGCCTGTCCCGTGCGTTGCAGGGCCCTCAGACCTCGGCCCCGGTGCAGACCCCCCAAGTGAAAGTGTTCCCTCTGGTTACTCAGCAGCAGAAAAGCTTCTCCCCTTCCCCACCTTTTGTCAAGCTGCAGAACCCCAAGATGGTCTCCCCGCTGGCTCAGCGCCCTCTCCTCCAACAGCAAGCCAAGGCCCCCGCCAAGGCCCCCGGCTTCCATTCT------------------TCCTCCTC---CTCCTCCTCTTCAACCATCTCTCCCAAGACCCCCAACTCTTCGGTGTCTCTGAGTTTCGCCGGGAAGCACCCAAGCAGCCCCAATTCCTCAGGGCAGTCTTTCAAGTCGCCCTTCGTGGCCCTGTCCAGGCACGT---GGCTTCCACCGGAAGCGTATCGTCCGGCATTCCCTCAACTCACACCTCCCCTTCAGGCAGCATCCTGCCAGGCGCCTCTGCCCCTTCCTGTGGGCAGGCTCCCAGTCGCTCGTCGCCCAGTTCCATGGTGAAGAAAACCCTCGTCCCTCAAAAGTTGACATTGG---------------------------------------------------"/>
                        <sequence id="seq_Bitis_arietans" taxon="Bitis_arietans" totalcount="4" value="ACCCAACCCAACATACAATCAAATTACCAATTGTTCGCCAAACAACTACGAGTTAACTTAAAACTTAAAAGACTTGACGGTACTTCACCACAACCTAGAGGAGCCTGTCTAATAACCGATAACCCACGTTTAACCCAACCCCCTCTTGCCAACAGTCTATATACCACCGTCGCAAGCTTACCTTGTAAAAGAAACAAAGTAAGCTAAATAGCATCACTAAAACGACAGGTCGAGGTGTAACTCATGAGCGGGACCTAGATGGGCTACATTCTCTTGGAGAATACGAACAACACCACGAACTAGGTGTTTGAAGGAGGATTTAGCAGTAAGATGGGGATAAAATACCCAACTGAACACAACGCAATGAAGTGCGTACACACCGCCCGTCACCCCTGTAACAAT-----------------------------------NNNNNNNNGGTATCCTAACCGTGCAAAGGTAGCATAATCATTTGTCTATTAATTGTAGACCCGTATGAAAGGCAATATGAGAGCCTAACTGTCTCTTATAACAAATCAATTAAACTGATCTCCCAGTACAAAAGCTGGGATACCCACATAAGACCAGAAGACCCTGTGAAGCTTTAACTAACCTATTAAACCTCATAATAGCTA-TTTCGGTTGGGGCGACCTTGGAATAAAAAAGAACTTCC-----------------AGGCGGACAGGACCCAG----CTGATAAATGAACCAAGTTACTCCAGGGATAACAGCGCTATCTTCTTTAAGAGCCCATATCAAAAAGAAGGTTTACGACCTCGATGTTGGATCAGGACATCCTAGCAATGCAACAGTTACTAAGGGTTCGTTTGTTCAACGATTAATAGTCCTACGTGATC---------------------------------------------------------------------------TCAGGACTAGTCGGAGCCTGCCTTAGCGTTCTAATACGGATAGAACTCACACAACCAGGATCCCTATTTGGCAGCGATCAGATTTTCAATGTACTAGTAACAGCACATGCCTTCATTATAATCTTCTTTATAGTAATACCCATCATGATTGGAGGCTTTGGAAACTGACTCATTCCACTAATAATTGGAACCCCCGATATAGCCTTCCCACGAATAAATAATATGAGCTTCTGATTACTACCCCCAGCACTTCTTCTACTTCTTTCCTCCTCTTATGTAGAAGCAGGCGCAGGAACGGGGTGAACTGTCTACCCACCACTATCCGGAAACCTGGTTCACTCAGGCCCATCAGTAGACCTAGCCATCTTTTCCCTACACCTCGCTGGAGCCTCATCAATCCTAGGGGCAATCAACTTTATTACTACGTGCATCAACATAAAACCTAAATCAATACCCATATTCAACTTCCCCCTATTTGTCTGATCGGTTATAATCACCGCCATCATGCTACTTCTAGCACTACCAGTTCTAGCAGCAGCAATTACCATATTACTAACAGATCGAAACCTCAATACTTCTTTCTTCGACCCTTGCGGAGGCGGAGACCCGGTCCTATTCCAACACCTGTTTTGATTTTTTGGTCAC---------------------------------------------------------------------------------------------------------------------------------------------------------------------------------------------------------------------------------------------------------------------------------------------------------------------------------------------------------------------------------------------------------------------------------------------------------------------------------------------------------------------------------------------------------------------------------------------------------------------------------------------------------------------------------------------------------------------------------------------------------------------------------------------------------------------------------------------------------------------------------------------------------------------------------------------------------------------------TCAACCTGATGAAACTTTGGATCCATACTCCTAACCTGCCTAATAATCCAAACCTCTACAGGATTCTTCCTAGCCATCCACTACACAGCCAACATTAACCTAGCCTTCTCATCCATCATCCACATCACACGAGATGTACCCTACGGCTGAACCATACAAAACATACACGCCATCGGGGCATCCATGTTTTTCATATGTATCTACATCCACATTGCACGGGGCCTCTACTACGGCTCATATTTAAATAAAGAGGTCTGACTATCAGGCACCACCCTTATAATCCTACTCATAGCTACCGCCTTCTTCGGCTA-CGTCCTCCCCTGGGGACAAATATCATTCTGAGCAGCAACAGTCATCACTAACCTCCTCACTGCAATCCCATACCTGGGTTCCACCCTAACCACCTGACTCTGAGGGGGATTCTCTATCAACGACCCAACTCTTACCCGATTCTTCGCCCTCCACTTTATCCTACCATTCGCCATCATCTCTTTATCATCTGTCCACATCCTTTTACTCCACAACGAGGGCTCTAGCAACCCGTTAGGAACAAACTCAGATATTGACAAAATCCCATTTCACCCATACCACTCCTACAAAGACATACTAATACTTACCACGCTTATTACACTCATGTTTATAATC-ATATCATTTAACCCCGATATAATAAACGACCCAGAAAACTTCTCAAAAGCCAACCCCCTGATCACCCCCCAACATATTAAACCAGAGTGATACTTCCTATTCGCCTATGGAATCCTACGATCA---------------------------------------------------------------------------------------------------------------------------------------------------------------------------------------------------------------------------------------------------------------------------------------------------------------------AACCCAACATCCTGAATCGTAATCTCTACTAGCATCATCACAAGCACCATCCTAATTACCACAACAACCCACTGACTCATAGCATGAGCATGCCTAGAAATCAATACCCTGTCTATAGTCCCAATTATCTCAAACACCCACCACCCACGATCAATAGAAGCAACAACAAAGTACTTCCTCACCCAAACTTTAGCCTCCATCATCATCCTATTTGCAACAACATTAAATGCACTCAACTCTTCTAACTGAGAGATCAGTCTCACAACAGAGACTACAACAATAAAAATTATCACCCTAGCCCTAATAATAAAAATAGCTGCAGCACCATTTCATTTCTGACTGCCAGAAGTGGCACAAGGCACCACCACACTAACCGCTCTTACAATTCTAACATGACAAAAAATTGCCCCCCTCACTATCCTCCTAACCAACCACAACAACACCAACCTGACGATCCTAACCTCATCAGCTATTCTATCCATCCTAGCCGGAGGGCTTGGGGGACTAAACCAAACTCAGCTACGAAAACTTATAGCCTTTTCATCAATCGCCCACACAGGGTGAATCCTGGCCACTATTACCCTAGCACCCAACATCTCTATTTTAACCTTCACAGTATACACCACAACCACAACACCAATTTTCCTTATACTTAACCTGTCATCCTCAACTACAATCAAAGACATTGGAACCATATGAACTACCTCCCCCTACCTTATAATAACCATACTTTTAACCATCCTATCCCTAGCAGGACTTCCCCCACTAACCGGGTTTATACCAAAATGGCTTATCCTTAACAAAATAACCTCCCTCAACATAATTACAGAAGCCACCCTAATAGCCATATCCTCCTTACCTAGCCTCTATCTCTACATACGACTTACATACACCATAGCCATAACCATCCCCCCCCACCCTACAACCATACCAATAAAATGACGTAGCCCACATAAAAACT-ACACTATTATCCCACTCACCATGGCAACACTAATAATACTCCTCCTCCCACTA--------------------------------------------------------------------------------------------------------------------------------------------------------------------------------------------------------------------------------------------------------------------------------------------------------------------------------------------------------------------------------------------------------------------------------------------------------------------------------------------------------------------------------------------------------------------------------------------------------------------------------------------------------------------------------------------------------------ATTCTTTTAAAACTTGGGGGTTACGGCATTATTCGCATAATACAAATCCTGCCAACCTCAAACACAGACATATTCATCCCATTCATTGTCCTATCCCTATGGGGAGCAGTCCTGGCAAATCTAACCTGCCTTCAACAAACAGACTTAAAATCATTAATTGCCTACTCCTCAATCAGTCACATAGGCCTAGTCGTAGCCGCAATTATAGTTCAAACCCAATGAGGCCTATCAGGAGCAATAGCCCTAATAATTGCCCACGGCTTCACCTCATCAGCACTTTTCTGCCTAGCCAACACAAGCTACGAACGCATACACACCCGAATCCTAATTCTCACACGAGGTCTTCACAACATCCTCCCAATAGCCACATCCTGATGGCTTCTAGTCAGCCTAATAAATATCGCCACCCCCCCAACAATAAACTTCACAGGTGAACTATTAATTATATCCTCCTTATTTAACTGATGCCCAATAACAATCATTATACTAGGCCTATCACTAATAATTACAGCCACGTACTCCCTTCATGTCTTTCTATCAACACAAATAGGACCAACCCCCTTAAACAATCAAACAGAACCAACACACTCACGAGAACACCTACTAATAATCCTACACATTATTCCACTAGTTATAATCTCTATAAAATCAGAATTAGTGTTT---------------------------------------------------------------------------------------------------------------------------------------------------------------------------------------------------------------------------------------------------------------------------------------------------------------------------------------------------------------------------------------------------------------------------------------------------------------------------------------------------------------------------------------------------------------------------------------------------------------------------------------------------------------------------------------------------------------------------------------------------------------------------------------------------------------------------------------------------------------------------------------------------------------------------------------------------------------------------------------------------------------------------------------------------------------------------------------------------------------------------------------------------------------------------------------------------------------------------------------------------------------------------------------------------------------------------------------------------------------------------------------------------------------------------------------------------------GATGAGCAAGAAGGCTTTGCTGAAGGCTTTGTCAGGGCACTCGCAGAGCTACACAATCAAAACACCATGCCGAGTGTTACCTCCGCTGCTCCGCCTACGAACTCCGGCATGGCCCCTGTCTCTTCCATGGCTGGAAACAGTGGCTTCAGTGCTAACATGCACAGCGAGCCACCCGTCTATGCTAATCTCAGTAACTTCAATCCTGGCGCACTCAATACAGTGCCTTCCTACAATGCAAACAACYTGGGCTTTCCTCCACAGCATCATATGAACCCCCAGATGCCAGTGCAGCATCCGCGCCTCCAAGCTCTGAAAGAGGAGCCTCAGACTGTCCCAGAAATGCCTCTCTGTGGCATCCAATCTACCAGCATGGATCA------------AGACGATTCCATGRATTCTTTCCTTAGGACACTGATTCAAGCTGGGATTTGGAAAAACAAGGTCCCCAAGCAGATGGCCAGAACCAAGGACGGCGTTCCAACCGCAGGGAGAGAAACCAAGGCTGAACCAGAGGTGACTACAAGCCAAAATATCTGGTT---GGGCTTCCAGCCTGTCGTTTCGGTGGACGTGGAATTACTGAGGCAGCAGAGACGCTTCAGTTCTCCCCGGGTCCTCCTCAGTGAAAATGCCCCCCTGGAGCCCCCTCCTTTGTATCTGACGGAGGAGCCCGTGGTGCTGAACCGAACGTCTCGCCGGAAGAGGCATGCGGAAGGGAAGCCCCACCGTGGGGAATACTCTGTGTGTGACAGCGAGAGCCGATGGGTCACGGACAAAACGTCTGCGGTTGACATCCGAGGACACCAGGTGACTGTCCTAGGAGAAATCCGAATGGGCCCGTCTCCGGTCAAACAA--------------------------------------------------------------------AAGCCAGCACACCAGGAAATAGACTGCAATTCAGGAAGAGGAAGCTGTGAGAGTCCATCTCTAGTGCAAGAGAAATATAAGGAAGTCAGAAAACTGCTCCCTGCAGCAGAAGTACCAGATTCTGACGAGGTTCAAAAGAACGGTGATAGAAAAATATTCTCAGAAACATTAAAACTAGACCCTGAAAAGCGTCTCCCACAGTTGACTACTAAGAGCCTAAAGTCATCTACATGGCCTGGAGACCAGGCAGGGCACTCTCACAGTCCAAAGTGTTCCTCTCATGATGCCATAGAGATCTGCAAAAGGGTACTCAAAGCCACAAATGTAAAAAGGTCACCCATTTGGGGGAGAAGTGAAGGAAAGCACTGTTCTCAACCTCCAGAACCCATTGAGACTGTTAGTAAACTAAAAACAGACCAACTGAAAGATGGAGCCAATATGTCTCTAAGTGCTCAGCACAATCAAGAGGCATTCTGGTTGGTGACTCCAGAGCAGTTGCCTTTTACATCTTCAAAGCCAATGGAT----------------------------------------------------------------------------------------------------------------------------------------------------------------------------------------------------------------------------------------------------------------------------------------------------------------------------------------------------------------------------------------------------------------------------------------------------------------------------------------------------------------------------------------------------------------------------------------------------------------------------------------------------------------------------------------------------------------------------------------------------------------------------------------------------------------------------------------------------------------------------------------------------------------------------------------------------------------------------------------------------------------------------------------------------------------------------------------------------------------------------------------------------------------------------------------------------------------------------------------------------------------------------------------------------------------------------------------------------------------------------------------------------------------------------------------------------------------------TGGTTATCATTCCTTTGAATGGGAACCTCCTTTGAAAAATGTGTCTAGTAACACAGATGTAGGCATTATTGATGGGCTGTCAGGAATACAACAGTCTGTGGATGACTACCCAGTGGATACAATTGCAAAACGATTTCGATATGATGTTGCTTTGGTGGCTGCCCTTATGGATTTAGAAGAAGAAATTTTAGAAGGACTGAAAACTCATGACTTGGATGACTATTTGAAAGGACCTTTCACTGTTGTGATTAAAGAATCCTGCGATGGAATGGGAGATGTCAGTGAAAAGCATGGCAGTGGCCCAGCTGTACCTGAAAAGGCAGTTCGATTCTCCTTCACACTTATGAGCATCACTGTAACTCATGACCGTGGCAGTGCAAGGATTTTTGAAGAAAGCAAACCCAATTCAGAGTTGTGTTGTAAGCCTTTATGCCTTATGCTGGCTGATGAGTCAGATCATGAGACCCTCACTGCCATCCTGAGTCCTCTTATAGCAGAACAGGAAGCCATGAAAAATAGTGCATTGATACTTTATATGGCTGGTATTCCTAGAATTTTCAAATTCATATTTAGGGGCACTGGATATGATGAAAAACTGGTCCGTGAAGTTGAGGGTCTTGAAGCATCAGGCTCTACTTACATTTGTACACTATGTGATGCCACTCGCCTAGAAGCCTCTCAGAACCTAATCCTCCATTCTGTAACCAGGAACCATGCTGAAAACCTAGAACGGTATGAAGTGTGGAGGTCCAATCCTTACCATGAAGCTGTAGATGAACTACGTCACAGA------------------------------------------------------------------------------------------------------------------------------------------------------------------------------------------------------------------------------------------------------------------------------------------------------------------------------------------------------------------------------------------------------------------------------------------------------------------------------------------------------------------------------------------------------------------------------------------------------------------------------------------------------------------------------------------------------------------------------------------------------------ATTGTCTCTCCGCTGGCTCAGCGCCCTCTCCTCCAACAGCAAGCCAAGGCCCCYGCCAAGGCCCCCGGCTTCCAT---------------------------------------TCTTCAACCGTCTCTCCCAAGACCCCCAATTCTTCGGTGTCTCTAAGTTTTGCCGGGAAGCACCCGAGTAGCCCTAGTTCCTCAGGGCAGTCTTTCAAGTCGCCCTTTGTGGCCCTGTCCAGGCACGT---GGCTTCTACCGGAAGCGTGCCATCCGGCATTTCCTCAACTCAGAGCTCAACTTCAGGCAGCATCCTGCCCGGCGCCTCTGTCCCTTCTTCTGGGCAGGCTCCCAGTCGCTCGTCACCCAGTTCCATGGTGAAGAAAACCCTCGTCCCTCAAAAGCTGACTTTG----------------------------------------------------"/>
                        <sequence id="seq_Bitis_atropos" taxon="Bitis_atropos" totalcount="4" value="------------------------------TTGTTCGCCAAACAACTACGAGTTAACTTAAAACTTAAAAGACTTGACGGTACTTCATCACCACCTAGAGGAGCCTGT-TAACAACCGACAACCCACGATTAACCCAACCCCCTCTTGCCAACAGTCTATATACCGCCGTCGCAAGCTTACCTTGTAAGAGAACTAAAGTAAGCTCAACAGTACCACTAAAACGACAGGTCGAGGTGTAACTCATGAGTGGGACCCAGATGGGCTACATTCTCCTAGAGAATACGAACAACACTACGAACTTAGTGGTTGAAGGAGGATTTAGAAGTAAGATGGGCATAAAATACCCAACTGAACATAGCGCAATGAAGTGCGTACACACCGCCCGTCACCCCTGCCATC-----------------------------------------------------------------------------TTTGTCTATTAATTGTAGACCCGTATGAAAGGCAAAATGAGAGCCCAACTGTCTCTTATAACAAATCAATTAAACTGATCTCCCAGTACAAAAGCTGAGATACCCCCATAAGACCAGAAGACCCTGTGAAGCTTTAACTAACCTATTAAACCTTATAATAATTAGTTTCGGTTGGGGCGACCTCGGAATAAAAAAGAACTTCCTGACTCA-TCACGTATAAGGCAGACAAGACCCAGATATCTGATTAATGAACCAAGTTACTCCAGGGATAACAGCGCTATCTTCTTCAAGAGCCCATATCAAAAAGAAGGTTTACGACCTCGATGTTGGATCAGGACATCCTAGTAATGCAACAGCTACTAAGGGTTCGTTTGTTCAACGATTAACAGT--------------------------------------------------------------------------------------------------------------------------------------------------------------------------------------------------------------------------------------------------------------------------------------------------------------------------------------------------------------------------------------------------------------------------------------------------------------------------------------------------------------------------------------------------------------------------------------------------------------------------------------------------------------------------------------------------------------------------------------------------------------------------------------------------------------------------------------------------------------------------------------------------------------------------------------------------------------------------------------------------------------------------------------------------------------------------------------------------------------------------------------------------------------------------------------------------------------------------------------------------------------------------------------------------------------------------------------------------------------------------------------------------------------------------------------------------------------------------------------------------------------------------------------------------------------------------------------------------------------------------------------------------------------------------------------------------------------------------------------------------------GGATCAATACTCCTAGCCTGCCTGGTTATCCAAACCTCTACGGGGTTCTTCCTAGCAATCCATTATACAGCCAATATTAACCTAGCCTTTTCATCTATCGTTCACATCACACGTGATGTACCATACGGCTGAATTATACAAAATACGCACGCTATCGGAGCATCCCTATTTTTCATATGTATCTACACTCACATCGCACGAGGCCTTTATTACGGATCTTACCTAAATAAAGAAGTATGATTATCAGGGGCCTCCCTACTCATCATCCTTATAGCTACTGCCTTCTTCGGATA-CGTCCTCCCGTGAGGACAGATATCATTTTGAGCGGCAACAGTCATCACAAACCTCCTTACTGCAATCCCATACCTAGGCACTACCCTAACCACCTGATTATGGGGGGGATTCTCTATCAACGACCCAACACTAACCCGATTCTTTGCCCTACACTTTATTCTTCCATTCACCATTATCTCACTATCTTCTATCCATATCCTACTTCTACACAACGAGGGATCCAACAACCCCCTAGGAACTAACTCAGACATTGACAAAATCCCATTTCACCCATATCACTCCTACAAAGATACCCTTATATTA-------------------------------------------------------------------------------------------------------------------------------------------------------------------------------------------------------------------------------------------------------------------------------------------------------------------------------------------------------------------------------------------------------------------------------------------------------------------------------AACCCAACATCTTGAGCCGTAATCTCCATAAGCGTTATCACAAGCACCTTTATAATCATAACTACAACTCACTGACTTATAGCGTGAGCATGCCTAGAAATCAACACCCTCGCAATAACCCCAGTCATCTGCAACACCCATCACCCCCGGTCAATAGAAGCAACAACAAAATATTTCCTAACCCAAACTCTAGCCTCTATTATTATCCTATTTGCAACAACATTAAATGCTCTCAACACCTCCAACTGAGAAATTAGTCTCACAACAGAGACAACAACAATAATAGTCATCACCCTAGCCCTAATAATAAAAATAGCCGCAGCACCATTCCACTTTTGACTCCCAGAAGTAGCACAAGGAACCACCATACTAACCGCCTTAACAATCCTAACCTGACAAAAAATCGCCCCTCTAGCTATCCTATTAACCAACCACAACAATACCAACTCAACAATCCTAGCCTCCTCAGCAATTCTATCCGTCTTAGCCGGCGGACTGGGTGGCCTAAACCAAACCCAGCTACGAAAATTAATAGCCTTCTCATCAATTTCCCACACCGGATGAATCCTAGCCACAATCACCATAGCACCAAACATTTCCATCCTGACCTTTACAGTATACACAATTACCACAACACCTATCTTTATTATATTCAACCTCTCATCCTCAACAACAATTAAAGACATTGGTACTATATGAACCATCTCCCCATTCCTCATAACAACCATACTTCTTACTATCCTATCCCTAACGGGACTCCCCCCCCTCACCGGATTTATACCTAAATGACTCATTCTTAATAAACTAACTGCCTTCAGCATGATCCCAGAAGCCACACTAATAGCAATATGCTCCCTACCTAGTCTATACCTATATATCCGATTAACATACACCCTCACTATAACCATACCCCCCCACTCAACCACTATAACAATAAAATGACGTACTCCACATAAAAACC-TCCCTACACTCCCCCTTACCATAGCAACTATATCAATCCTCCTTCTCCCCCTA-----------------------------------------------------------------------------------------------------------------------------------------------------------------------------------------------------------------------------------------------------------------------------------------------------------------------------------------------------------------------------------------------------------------------------------------------------------------------------------------------------------------------------------------------------------------------------------------------------------------------------------------------------------------------------------------------------------------------------------------ANTNTCCGNATTATACNNGTATTACCAACATNANAAACAGACATATTCATCCCATTCATCACCTTATCATTATGAGGGGCAGTCCTGGCTAACCTAACCTGCCTCCAACAAACAGACCTGAAATCCTTAATCGCCTACTCCTCTATTAGCCACATAGGGCTAGTTGTAGCTGCAATCATGATCCAAACCCAATGAAGTCTATCAGGAGCAATAGCCCTAATAATCGCTCATGGGTTCACCTCTTCAGCACTTTTCTGTTTGGCCAACACAAGCTACGAACGCATACACACTCGCATTCTAATCCTCACACGAGGACTACACAACATCCTCCCAATAACCACATCCTGATGACTACTGGCTAACCTATTTAACATTGCTACCCCTCCCACAATAAACTTTACAGGAGAACTCTTAATCATGTCCTCCCTATTCAACTGATGTCCTATAACAATCATTATACTAGGAATATCAGTAATAATCACTGCCACATACTCCCTTCACATGTTCCTATCAACACAAATAGGACCAACTCTACTTAATAGTAAGACAGAAGCAACACACTCACGAGAACACCTCCTGATAATTCTCCACATCATCCCACTAATTATAATCTCCTTAAAACCAAGCCTAGTAATT-----------------------------------------------------------------------------------------------------------------------------------------------------------------------------------------------------------------------------------------------------------------------------------------------------------------------------------------------------------------------------------------------------------------------------------------------------------------------------------------------------------------------------------------------------------------------------------------------------------------------------------------------------------------------------------------------------------------------------------------------------------------------------------------------------------------------------------------------------------------------------------------------------------------------------------------------------------------------------------------------------------------------------------------------------------------------------------------------------------------------------------------------------------------------------------------------------------------------------------------------------------------------------------------------------------------------------------------------------------------------------------------------------------------------------------------------------------------------------------------------------------------------------------------------------------------------------------------------------------------------------------------------------------------------------------------------------------------------------------------------------------------------------------------------------------------------------------------------------------------------------------------------------------------------------------------------------------------------------------------------------------------------------------------------------------------------------------------------------------------------------------------------------------------------------------------------------------------------------------------------------------------------------------------------------------------------------------------------------------------------------------------------------------------------------------GCACACCAGGAAATAGACTGCGATTCAGGAAGAGGAAGCTGTGAGAGTCCATCTCTAGTGCAAGAGAAATATAAGGAAGTCAGAAAACTGCTCCCTGCAGCAGAAGTACCGGATTCTGACGAGGTTCAAAAGAACGGTGATAGAAAAAAACTCTCAGAAACATTAAAACTAGACCCTGAAAAGCGTCTCCCACAGTTGACTACTAAGAGCCTAAAGTCATCTACATGGCCTGGAGACCAGGCAGGGCGCACTCACAGTCCAAAGTGTTCCTCTCATGATGCCATAGAGATCTGCAAAAGGGTACTCAAAGCCACAAATGTAAAAA------------GGGGGAGAAGTGAAGGAAAGCACTGTTCTCAACCTCCAGAACCCATTGAGACTGTTAGTAAAGAAAAAACAGCCCAACTGAAAGATGGAGCCAATATGTCTCTAAGTGCTCAGCACAATCAAGAGGCATTCTGGTTGGTGACTCCAGAGCAGTTGCCTTTTACATCTACAAAGCCAATGGAT--------------------------------------------------------------------------------------------------------------------------------------------------------------------------------------------------------------------------------------------------------------------------------------------------------------------------------------------------------------------------------------------------------------------------------------------------------------------------------------------------------------------------------------------------------------------------------------------------------------------------------------------------------------------------------------------------------------------------------------------------------------------------------------------------------------------------------------------------------------------------------------------------------------------------------------------------------------------------------------------------------------------------------------------------------------------------------------------------------------------------------------------------------------------------------------------------------------------------------------------------------------------------------------------------------------------------------------------------------------------------------------------------------------------------------------------------------------------------------------------------------------------------------------------------------------------------------------------------------------------------------------------------------------------------------------------------------------------------------------------------------------------------------------------------------------------------------------------------------------------------------------------------------------------------------------------------------------------------------------------------------------------------------------------------------------------------------------------------------------------------------------------------------------------------------------------------------------------------------------------------------------------------------------------------------------------------------------------------------------------------------------------------------------------------------------------------------------------------------------------------------------------------------------------------------------------------------------------------------------------------------------------------------------------------------------------------------------------------------------------------------------------------------------------------------------------------------------------------------------------------------------------------------------------------------------------------------------------------------------------------------------------------------------------------------ATTGTCTCCCCGCTGGCTCAGCGCCCT---CTCCAACAGCAAGCCAAGGCCCCCGCCAAGGCTCCCGGCTTCCAT---------------------------------------TCTTCAACCGTCTCTCCCAAGACCCCCAACTCTTCGGTGTCTCTAAGTTTCGCCGGGAAGCAGCCGAGTAGCCCTAGTTCCTCAGGGCAGTCTTTCAAGTCGCCCTTTGTGGCCCTGTCCAGGCACGT---GGCTTCTGCCGGAAGCGTGCCGTCCGCCATTTCCTCAACTCAGAGCTCAACATCAGGCAGCATCCTGCCCGGCGCCTCTGTCCCTTCTCCCGGGCAGGCTCCCACTCGCTTGTCACCCAGTTCCATGGTGAAGAAAACCCTCGTCCCTCAAAAGCTGACTTTG----------------------------------------------------"/>
                        <sequence id="seq_Bitis_caudalis" taxon="Bitis_caudalis" totalcount="4" value="------------------------------TTGTTCGCCAAACAACTACGAGTTAACTTAAAACTTAAAAGACTTGACGGTGCTTCATAACCACCTAGAGGAGCCTGTCTGATAACCGACAACCCACGTTTAACCCAACCCCCCCTTGCCAACAGTCTATATACCGCCGTCGCAAGCTTACCTTGTAAAAGGAATAAAGTAAGCTGAATAGTACCACTAATACGACAGGTCGAGGTGTAACCCATGGGGGGG-CCTAGATGGGCTACATTCTCGTAGAG-ATACGGATATTACCATCAACTTAGTAATTGAAGAAGGATTTAGAAGTAAGATGGGAACAGAATGCCCAACTGAACACAACGCAATGAAGTGCGTACACACCGCCCGTCACCCCTGCCGAC-----------------------------------------------------------------------------TTTGTCTATTAATTGTAGACCCGTATGAAAGGCAAAATGAGAGCCCAACTGTCTCTTACAGCAAATCAATTAAACTGATCTCCCAGTACAAAAGCTGGGATCCCAACATAAGACCAGAAGACCCTGTGAAGCTTTAACTAACCTATTAAACCCAATAATAGCCAGTTTCGGTTGGGGCGACCTTGGAATAAAAAAGAACTTCCTGACTAA-TCATGCCATAGGCAGACAAGACCCAGATATCTGATAGACGGACCAAGTTACTCCAGGGATAACAGCGCTATCTTCTTCAAGAGCCCATATCAAAAAGAAGGTTTACGACCTCGATGTTGGATCAGGACATCCTAGTAATGCAACCGCTACTAAGGGTTCGTTTGTTCAACGATTAATAGT--------------------------------------------------------------------------------------------------------------------------------------------------------------------------------------------------------------------------------------------------------------------------------------------------------------------------------------------------------------------------------------------------------------------------------------------------------------------------------------------------------------------------------------------------------------------------------------------------------------------------------------------------------------------------------------------------------------------------------------------------------------------------------------------------------------------------------------------------------------------------------------------------------------------------------------------------------------------------------------------------------------------------------------------------------------------------------------------------------------------------------------------------------------------------------------------------------------------------------------------------------------------------------------------------------------------------------------------------------------------------------------------------------------------------------------------------------------------------------------------------------------------------------------------------------------------------------------------------------------------------------------------------------------------------------------------------------------------------------------------------------GGGTCAATACTCCTAGCCTGCCTAGCCATTCAAACTATTACTGGCTTTTTCCTAGCAATTCACTACACAGCCAATATCGACCTAGCCTTCTCATCTATCATTCACATCACACGCGACATCCCATACGGCTGAGTTATACAAAACATGCACGCTATCGGAGCATCCCTGTTTTTCATATGCATCTACACCCACATTGCACGAGGCCTCTATTACGGGTCTTACTTAAACAAGGAAGTCTGACTATCGGGCTCCACCCTTCTAATCATCCTCATGGCAACCGCCTTCTTCGGTTA-CGTCCTCCCCTGGGGACAGATATCATTCTGAGCAGCAACAGTCATTACCAACCTCCTAACTGCAATCCCATACCTAGGCACCACCATGACTACCTGGCTCTGGGGCGGCTTCTCTATTAATGACCCAACATTAACCCGATTCTTCGCCCTACACTTTATCCTTCCATTCACTATTATCTCACTATCATCCATCCACATCCTCCTCTTACACAACGAGGGCTCAAATAACCCACTAGGGACCAACTCGGACATCGACAAGATCCCATTCCACCCGTATCACTCTTACAAAGACACCCTTATACTG-------------------------------------------------------------------------------------------------------------------------------------------------------------------------------------------------------------------------------------------------------------------------------------------------------------------------------------------------------------------------------------------------------------------------------------------------------------------------------AACCCAACATCCTGAGCCGTAATCTCCCTGAGCATTATCACAAGCACCTCTCTAATTACCACCACAACCCACTGAATTATAGCATGAACATGTCTAGAAATCAATACCCTCGCTATAGTGCCAGTCATCTCCAACACCCACCACCCTCGAGCAATAGAGGCAACAACAAAATACTTCCTCACCCAAACATTAGCCTCCATTATCATCCTATTTGCAACAACATTAAATGCCCTCAACACCTCTAACTGGGAGATCTCCCTCACAACGGACCCTACAACAATACTGATCGTTACCCTTGCCCTCATAATAAAAATAGCTGCAGCACCATTCCACTTCTGACTGCCAGAAGTAGCACAAGGCACCACTACACTAACCGCCCTAACAATCCTAACCTGACAGAAAATCGCCCCCCTGACCATCCTACTAGTCAACCACAACAACACCAACTTAACCATCTTAACCACATCAGCAATCCTGTCTATCCTCACAGGAGGACTGGGGGGACTAAACCAAACCCAGCTACGAAAACTGATAGCCTTCTCATCAATTGCCCACACAGGCTGAATCCTAGCCACAATCACCCTAGCCCCCAACATCTCTATACTAACCTTCCTCGTATACACAACAACCACAACACCAATCTTCATTATATTTAACCACTCATCATCAACAACAATTAAAGACATCAGCACCATATGAACCATCTCCCCATTTCTAATAACAACCACCCTCCTCTCCATCCTGTCCCTATCAGGACTCCCCCCACTTACTGGATTCATACCAAAATGACTCATTTTAAACAAAATGGCTACCTTTAATATAATCTCAGAAGCCTCCCTAATAGCCATATCTTCACTACCAAGCCTCTACCTATATATTCGACTAACCTACACCCTCACTATAACTATACCACCCCATTCAACCACCATGCCTATAAAATGACGTACCCCACACAAAAACC-TAACCGTACTTCCCCTCATCCTGGTAACTATATCTGCCCTCCTTCTCCCGCTC-----------------------------------------------------------------------------------------------------------------------------------------------------------------------------------------------------------------------------------------------------------------------------------------------------------------------------------------------------------------------------------------------------------------------------------------------------------------------------------------------------------------------------------------------------------------------------------------------------------------------------------------------------------------------------------------------------------------------------------------ATCATTCGGATTATACAGGTTCTACCCANATCAAAAACCGACATGTTCATCCCATTCATCACCTTATCAATATGGGGGGCTGTCCTAGCCAACCTAACCTGCCTCCAACAAACAGACCTAAAATCCCTAATTGCCTACTCTTCAATTAGCCACATAGGCCTAGTCGTAGCTGCAATCATGATCCAAACCCAATGAAGCCTATCCGGAGCAATAGCCCTAATGATTGCCCACGGCTTCACCTCTTCAGCACTCTTCTGCTTAGCCAACACAAGCTACGAACGCACACACACCCGTATCCTAATTCTCACGCGAGGATTACACAATATCCTCCCAATAGCCACATCCTGATGACTCATTATTAACCTATTCAACATTGCTACCCCACCAACAATCAACTTCACCGGAGAACTCTTAATCATGTCCTCCTTATTCAACTGATGTCCCACATCAATCATTATTCTAGGCATATCAATAATAATCACCGCCACATACTCACTACACATCTTCTTATCAACACAAATAGGACCTGCCTCTTTAAACAACACCACAGAAGCAACACACTCACGAGAGCACCTTCTCATGGTCCTTCATATTATCCCCTTAATTTTGATCTCCCTCAAGCCAGAACTAGTAATA-----------------------------------------------------------------------------------------------------------------------------------------------------------------------------------------------------------------------------------------------------------------------------------------------------------------------------------------------------------------------------------------------------------------------------------------------------------------------------------------------------------------------------------------------------------------------------------------------------------------------------------------------------------------------------------------------------------------------------------------------------------------------------------------------------------------------------------------------------------------------------------------------------------------------------------------------------------------------------------------------------------------------------------------------------------------------------------------------------------------------------------------------------------------------------------------------------------------------------------------------------------------------------------------------------------------------------------------------------------------------------------------------------------------------------------------------------------------------------------------------------------------------------------------------------------------------------------------------------------------------------------------------------------------------------------------------------------------------------------------------------------------------------------------------------------------------------------------------------------------------------------------------------------------------------------------------------------------------------------------------------------------------------------------------------------------------------------------------------------------------------------------------------------------------------------------------------------------------------------------------------------------------------------------------------------------------------------------------------------------------------------------------------------------------------AAGCCAGCACACCAGGAAATAGACTGTGATTCAGGAAGAGGAAGCTGCGAGAGTCCATCTCTAGTGCAAGAGAAATATAAGGAAGTCAGAAAACTGCTCCCTGCAGCAGAAGTACCGGATTCTGACAAGGTTCAAAAGAACGGTGATAGAAAAAAACTCTCAGAAACATTAAAACTAGACCCTGAAAAGCATCTCCCACAGTTGACTACTAAGAACCTAAAGTCATCTACATGGCCTGGAGACCAGGCAGGGCATACTCACAGTCCAAAGTGTTCCTCTCATGATGCCATAGAGATCTGCAAAAGGGTACTCAAAGCCACAAATGTAAAAA------------GGGGGAGAAGTGAAGGAAAGCACTGTTCTCAACCTCCAGAACCCATTGAGACTGTTAGTAAAGAAAAAACAGCCCAACTGAAAGATGGAGCCAATATGTCTCTAAGTGCTCAGCACAATCAGGAGGCATTCTGGTTGGTGACTCCAGAGCAGTTGCCTTTTAAATCTACAAAGCCAATGGAT--------------------------------------------------------------------------------------------------------------------------------------------------------------------------------------------------------------------------------------------------------------------------------------------------------------------------------------------------------------------------------------------------------------------------------------------------------------------------------------------------------------------------------------------------------------------------------------------------------------------------------------------------------------------------------------------------------------------------------------------------------------------------------------------------------------------------------------------------------------------------------------------------------------------------------------------------------------------------------------------------------------------------------------------------------------------------------------------------------------------------------------------------------------------------------------------------------------------------------------------------------------------------------------------------------------------------------------------------------------------------------------------------------------------------------------------------------------------------------------------------------------------------------------------------------------------------------------------------------------------------------------------------------------------------------------------------------------------------------------------------------------------------------------------------------------------------------------------------------------------------------------------------------------------------------------------------------------------------------------------------------------------------------------------------------------------------------------------------------------------------------------------------------------------------------------------------------------------------------------------------------------------------------------------------------------------------------------------------------------------------------------------------------------------------------------------------------------------------------------------------------------------------------------------------------------------------------------------------------------------------------------------------------------------------------------------------------------------------------------------------------------------------------------------------------------------------------------------------------------------------------------------------------------------------------------------------------------------------------------------------------------------------------------------------------ATTGTCTCCCCGCTGGCTCAGCGCCCT---CTCCAACAGCAAGCCAAGGCCCCCGCCAAGGCCCCCGGCTTCCAT---------------------------------------TCTTCAACCGTCTCTCCCAAGACCCCCAACTCTTCGGTGTCTCTAAGTTTCGCCGGGAAGCACCCGAGTAGCCCTAGTTCCTCAGGGCAGTCTTTCAAGTCGCCCTTTGTGGCCCTATCTAGGCACGT---GGCTTCTACCGGAAGCGTGCCRTCCGCCATTTCCTCAACTCAGAGCTCAACTTCAGGCAGCATCCTGCCCGGCGCCTCTGTCCCTTCTTCTGGGCAGGCTCCCAGTCGCTTGTCACCCAGTTCCATGGTGAAGAAAACCCTCGTCCCTCAAAAGCTGACTTTG----------------------------------------------------"/>
                        <sequence id="seq_Bitis_cornuta" taxon="Bitis_cornuta" totalcount="4" value="------------------------------TTGTTCGCCAAACAACTACGAGTTAACTTAAAATTAAAAGACTTGTACGGTACTTCATCACCACCTAGAGGAGCCTGTCTAATAACCGACAACCCACGATTAACCCAACCCCCTCTTGCCAACAGTCTATATACCGCCGTCGCAAGCTTACCTTGTAAAAGAACGAAAGTAAGCTCAATAGTACCACTAAAACGACAGGTCGAGGTGTAACCCATGAGCGGGACCTAGATGGGCTACATTCTCCTAGAGAATACGAATAACACTACGAACTTAGTGGTTGAAGGAGGATTTAGAAGTAAGATGGGCATAAAATACCCAACTGAACATAACGCAATGAAGTGCGTACACACCGCCCGTCACCCCTGCCTAAT----------------------------------------------------------------------------TTTGTCTATTAATTGTAGACCTGTATGAAAGGCAAAATGAGAGCCCGACTGTCTCTTATAACAAATCAATTAAACTGATCCCCCAGTACAAAAGCTGGTATACCCCCATAAGACCAGAAGACCCTGTGAAGCTTTAACTAACCTATTAAACCCTATAATAATTAGTTTCGGTTGGGGCGACCTCGGAACAAAAAAGAACTTCCTGACTCA-CCATGTACAAGGCAGACAAGACCCAGATATCTGATTAATGAACCAAGTTACTCCAGGGATAACAGCGCTATCTTCTTCAAGAGCCCATATCAAAAAGAAGGTTTACGACCTCGATGTTGGATCAGGACATCCTAGTAATGCAACAGCTACTAAAGGTTCGTTTGTTCAACGATTAACAGT--------------------------------------------------------------------------------------------------------------------------------------------------------------------------------------------------------------------------------------------------------------------------------------------------------------------------------------------------------------------------------------------------------------------------------------------------------------------------------------------------------------------------------------------------------------------------------------------------------------------------------------------------------------------------------------------------------------------------------------------------------------------------------------------------------------------------------------------------------------------------------------------------------------------------------------------------------------------------------------------------------------------------------------------------------------------------------------------------------------------------------------------------------------------------------------------------------------------------------------------------------------------------------------------------------------------------------------------------------------------------------------------------------------------------------------------------------------------------------------------------------------------------------------------------------------------------------------------------------------------------------------------------------------------------------------------------------------------------------------TCAACCTGATGAAATTTCGGGTCAATACTGCTAGCCTGCCTGATTATCCAAACCTCTACCGGATTCTTCCTAGCAATCCACTACACAGCTAACATTGACCTAGCTTTTTCATCCATCGTTCACATCACACGCGATGTACCATACGGTTGAATTATACAAAACACGCATGCTATCGGAGCATCCCTATTTTTTATATGCATCTACACTCACATCGCACGAGGCCTTTATTACGGATCTTACTTAAATAAAGAAGTCTGATTATCAGGAACCACCCTACTAATCATCCTTATGGCTACCGCCTTCTTCGGGTA-CGTCCTCCCCTGAGGACAGATATCATTCTGAGCAGCAACAGTCATCACAAACCTCCTCACTGCAATCCCATACCTAGGCACTACCCTAACCACCTGGCTGTGGGGCGGATTCTCCATCAACGACCCAACGTTGACCCGATTCTTCGCTCTTCACTTTATCCTTCCATTCACCATCATCTCTCTATCCTCCATCCACATCCTCCTTCTACACAATGAAGGGTCCAACAACCCACTAGGAACTAACTCAGACATCGATAAAATCCCATTCCACCCCTACCACTCCTACAAAGACACTCTCATGTTAACCTCCATAATCACCCTTATATTCATAATT-CTATCATTCAACCCA---------------------------------------------------------------------------------------------------------------------------------------------------------------------------------------------------------------------------------------------------------------------------------------------------------------------------------------------------------------------------------------------------------------------------------AACCCAACATCCTGAGCCGTAATCTCCGTAAGCATTATCACAAGCACCATTTTAATTACATCTACAACTCACTGACTTATGGCGTGAGCATGTCTAGAAATCAACACCCTCGCAATAACCCCAGTCATCTGTAACACCCATCACCCACGGTCAATAGAAGCGACAACAAAATACTTCCTAACCCAAACACTAGCCTCCATTATCATCCTATTTGCAACAACACTGAATGCCCTCAACACCTCAAACTGAGAAATTAACCTCACAACAGAAACATCAACAATAATAGTCATCACCCTGGCCTTAATGATAAAAATAGCCGCAGCACCATTCCACTTTTGACTCCCAGAAGTGGCACAAGGGACCACAACACTAACCGCCTTAACTATTCTAACCTGACAAAAAATTGCCCCTCTAGCCATCCTATTAACCACCCATAACAACACTAACCCAACTATCCTAGCCTCCTCGGCAATCCTGTCTATCTTAGCAGGCGGCCTGGGCGGCCTAAACCAAACTCAATTACGAAAACTAATAGCCTTCTCATCAATTGCCCACACCGGATGAATTCTAGCCACAATTGCTATAGCACCCAACATTTCCATCCTAACCTTCATAGTATACACAATAACTACAACACCAATCTTTATTGCATTCAACCTCTCATCTTCAACAACAATTAAAGATATCAGCACCATATGAACCATCTCCCCACTCCTCATAACAACCACACTTCTCACTATCTTATCCCTAACAGGACTTCCCCCCCTCACAGGGTTTATACCAAAATGGCTTATCCTCAATAAACTGACTGCCTTCAACATAATCTCAGAAGCCACACTAATAGCTATATGCTCCCTACCAAGCCTATACCTGTACATCCGATTAACATATACCCTCACTATAACCATACCCCCCCACTCAACCACTATACCAATAAAATGACGCACCACACACAAAAACC-TCTCTACACTCCCCCTAACCATAGCAGCTATATCAATTCTTCTTCTCCCCCTA-------------------------------------------------------------------------------------------------------------------------------------------------------------------------------------------------------------------------------------------------------------------------------------------------------------------------------------------------------------------------------------------------------------------------------------------------------------------------------------------------------------------------------------------------------------------------------------------------------------------------------------------------------------------------------------------------------------------------------------------------------------------------AAAAACAGACGTGTTTATTCCATTCATCACCCTGTCATTGTGGGGGGCGGTCCTAGCTAACCTAACCTGCCTCCAACAAACGGACCTGAAATCCTTAATCGCCTACTCCTCTATTAGCCACATGGGCTTAGTTGTAGCTGCAATCATAATCCAAACCCAATGAAGCCTAGCAGGAGCAATAGCCCTAATAATCGCTCATGGCTTCACCTCCTCAGCACTTTTCTGCCTAGCCAACACAAGCTACGAACGCATACACACTCGCATTCTCATCCTCACACGAGGGCTCCACAATATTCTCCCTATAACCACATCATGGTGACTACTAGCCAACCTATTTAATATTGCCACCCCACCAACAATAAATTTCACAGGAGAACTCCTAATCATGTCCTCCTTATTCAACTGATGTCCCATGACAATCATTATACTAGGAATATCAATAATAATCACTGCCTCATACTCCCTTCATGTATTCTTATCAACACAAATAGGACCCACCATACTAAATAATAAAACAGAAGCAGCACACTCACGAGAACACCTCCTAATAATTCTCCACATTATCCCTCTAATCATGATTTCCTTAAAACCAAGCCTAGTAATC-----------------------------------------------------------------------------------------------------------------------------------------------------------------------------------------------------------------------------------------------------------------------------------------------------------------------------------------------------------------------------------------------------------------------------------------------------------------------------------------------------------------------------------------------------------------------------------------------------------------------------------------------------------------------------------------------------------------------------------------------------------------------------------------------------------------------------------------------------------------------------------------------------------------------------------------------------------------------------------------------------------------------------------------------------------------------------------------------------------------------------------------------------------------------------------------------------------------------------------------------------------------------------------------------------------------------------------------------------------------------------------------------------------------------------------------------------------------------------------------------------------------------------------------------------------------------------------------------------------------------------------------------------------------------------------------------------------------------------------------------------------------------------------------------------------------------------------------------------------------------------------------------------------------------------------------------------------------------------------------------------------------------------------------------------------------------------------------------------------------------------------------------------------------------------------------------------------------------------------------------------------------------------------------------------------------------------------------------------------------------------------------------------------------------------NNNNNNNNNNNNNNNNNNNNNGACTGCGATTCAGGAAGAGGAAGCTGCGAGAGTCCATCTCTAGTGCAAGAGAAATATAAGGAAGTCAGAARGCTGCTCCCTGCAGCAGAAGTACTGGATTCTGACGAGGTTCAAAAGAACGGTGATAGAAAAAAACTCTCARAAACATTAAAACTAGACCCTGAAAAGCATCTCCCACAGTTGACTACTAAGAGCCTAAAGTCATCTACATGGCCTGGAGACCAGGCAGGGCACACTCACAGTCCAAAGTGTTCCTCTCATGATGCCATAGAGATCTGCAAAAGGGTACTCAAAGCCACAAATGTAAAAA------------GGGGGAGAAGTGAAGGAAAGCACTGTTCTCAACCTCCAGAACCCATTGAGACTGTTAGTAAAGAAAAAACAGCCCAACTGAAAGATGGAGCCAATATGTCTCTAAGTGCTCAGCACAATCAGGAGGCATTCTGGTTGGTGGCTCCAGAGCAGTTGCCTTTTACATCTACAAAGCCAATGGAT--------------------------------------------------------------------------------------------------------------------------------------------------------------------------------------------------------------------------------------------------------------------------------------------------------------------------------------------------------------------------------------------------------------------------------------------------------------------------------------------------------------------------------------------------------------------------------------------------------------------------------------------------------------------------------------------------------------------------------------------------------------------------------------------------------------------------------------------------------------------------------------------------------------------------------------------------------------------------------------------------------------------------------------------------------------------------------------------------------------------------------------------------------------------------------------------------------------------------------------------------------------------------------------------------------------------------------------------------------------------------------------------------------------------------------------------------------------------------------------------------------------------------------------------------------------------------------------------------------------------------------------------------------------------------------------------------------------------------------------------------------------------------------------------------------------------------------------------------------------------------------------------------------------------------------------------------------------------------------------------------------------------------------------------------------------------------------------------------------------------------------------------------------------------------------------------------------------------------------------------------------------------------------------------------------------------------------------------------------------------------------------------------------------------------------------------------------------------------------------------------------------------------------------------------------------------------------------------------------------------------------------------------------------------------------------------------------------------------------------------------------------------------------------------------------------------------------------------------------------------------------------------------------------------------------------------------------------------------------------------------------------------------------------------------------ATTGTCTCCCCGCTGGCTCAGCGCCCT---CTCCAACAGCAAGCCAAGGCCCCCGCCAAGGCCCCCGGCTTCCAT---------------------------------------TCTTCAACCGTCTCTCCCAAGACCCCCAATTCTTCGGTGTCTCTAAGTTTCGCCGGGAAGCACCCAAGTAGCCCTAGTTCCTCAGGGCAGTCTTTCAAGTCGCCCTTTGTGGCCCTGTCCAGGCACGT---GGCTTCTACCGGAAGCGTGCCGTCCGCCATTTCCTCAACTCAGAGCTCAACTTCAGGCAGCATCCTGCCCGGCGCCTCTGTCCCTTCTTCTGGGCAGGCTCCCAGTCGCTTGTCACCCAGTTCCATGGTGAAGAAAGCCCTCGTCCCTCAAAAGCTGACTTTG----------------------------------------------------"/>
                        <sequence id="seq_Bitis_gabonica" taxon="Bitis_gabonica" totalcount="4" value="------------------------------TTGTTCGCCAAACAACTACGAGTTAACTTAAAACTTAAAAGACTTGACGGTGCTTCACCACAGCCTAGAGGAGCCTGTCTAATAACCGACAACCCACGATTAACCCAACCCCCTCTTGCCAACAGTCTATA-ACCGCCGTCGCAAGCTTACCTTGTAAAAGAAATAAAGTGAGCCTAATAGCACCACTAAGACGACAGGCCGAGGTGTAACCTATGAGGAGGACCCAGATGGGCTACATTCTCTTAGAG-ATACGAATAACACTTTGAACCAAGTGTTTGAAGGAGGATTTAGAAGTAAGCTAGGAATAAAATACCTAACTGAACACAACGCAATGAAGTGCGTACACACCGCCCGTCACCCCTGCCAAC-----------------------------------------------------------------------------TTTGTCTATTAATTGTAGACCCGTATGAAAGGCAAAATGAGAGCCCAACTGTCTCTTATAACAAATCAATTAAACTGATCTCCCAGTACAAAAGCTGAGATACCCCCATAAGACCAGAAGACCCTGTGAAGCTTTAACTAACCTATTAAACCCCATAATAGCCAATTTCGGTTGGGGCGACCTTGGAACAAAAAAGAACTTCCTGACTCCATCATATAATAGGCAAACAAGACCCAGACACCTGATAAATGAACCAAGTTACTCCAGGGATAACAGCGCTATCTTCTTCAAGAGCCCATATCAAAAAGAAGGTTTACGACCTCGATGTTGGATCAGGACATCCTAGTAATGCAGCCGTTACTAAGGGTTCGTTTGTTCAACGATTAACAGT----------------------------------------------CAAAGATATCGGAACCCTATACTTAATCTTTGGCGCATGATCAGGACTAGTGGGGGCATGTTTAAGTATCCTAATACGAATAGAGCTCACACGACCCGGGTCGCTCTTTGGCAGCGACCAAATCTTCAATGTTCTAGTAACCGCGCACGCCTTTATTATAATCTTCTTCATAGTAATACCAATTATAATCGGTGGTTTCGGAAACTGACTTATCCCACTAATAATTGGGACCCCTGATATGGCCTTCCCACGAATAAACAACATGAGCTTCTGACTCCTACCCCCAGCACTACTTCTCCTCCTATCCTCCTCCTATGTAGAGATGGGGGCTGGGACTGGATGAACTATCTACCCCCCACTCTCTGGAAACTTAGTCCACTCAGGCCCCTCAGTTGACCTGGCCATTTTCTCCCTCCACCTTGCCGGAGCCTCATCAATCCTCGGGGCAATCAATTTTATCACCACATGTATTAATATAAAACCCAAATCAATACCCATATTCAACTTTCCCTTGTTTGTCTGGTCAGTCATAATTACAGCCATTATACTACTCCTGGCACTCCCAGTACTCGCGGCAGCAATTACCATACTACTAACAGATCGAAATCTAAATACCTCCTTCTTCGACCCCTGTGGGGGAGG-GACCCAGTTCTA-TTCAACACCTATCTC-----------------------------------------------------------------------------------------------------------------------------------------------------------------------------------------------------------------------------------------------------------------------------------------------------------------------------------------------------------------------------------------------------------------------------------------------------------------------------------------------------------------------------------------------------------------------------------------------------------------------------------------------------------------------------------------------------------------------------------------------------------------------------------------------------------------------------------------------------------------------------------------------------------------------------------------------------------------------------------------------------------GGATCAATACTTATAACCTGCCTATTAATCCAAACCGTCACCGGATTCTTCCTAGCTATCCACTATACAGCCAACATTGACTTAGCTTTTTCATCCATCGTCCACATTACACGTGACGTACCATGTGGCTGAATTATACAAAACATGCACGCTATTGGAGCCTCCCTATTCTTCATATGTATCTACACCCACATTGCACGAGGCTTATATTACGGCTCTTACCTAAATAAAGAAGTCTGATTATCTGGCACCACCCTACTAATCATCCTTATAGCAACCGCCTTTTTCGGCTA-TGTCCTCCCCTGAGGACAAATATCATTCTGAGCAGCAACAGTCATTACCAACCTCCTAACTGCAATCCCATACCTAGGCACCACCCTAACCACCTGACTCTGAGGCGGATTCTCTATCAACGACCCAACATTAACCCGATTCTTCGCCCTTCACTTTATCCTCCCATTCGCTATCATCTCCTTATCATCTATCCATGTCCTCCTCCTACACAACGAAGGCTCTAACAACCTCTTAGGGACAAATTCAGATATCGACAAAATCCTATTCCACCCATACCACTCTCATAAAGACATACTCATACTA-------------------------------------------------------------------------------------------------------------------------------------------------------------------------------------------------------------------------------------------------------------------------------------------------------------------------------------------------------------------------------------------------------------------------------------------------------------------------------AACCTAACATCCTGAATTCTAATCTCCACGAGCATCATCACAAGCACCTTCCTAATCACAACTACAACTCACTGACTTATAGCATGAACATGCCTAGAAATCAACACCCTCGCTATAACCCCAATCATCTCCAACACCCACCACCCTCGATCAATAGAAGCAACAACCAAATATCTCCTCACCCAAACATTAGCCTCAATCATCATCCTGTTCACAACAACATTAAATGCGCTCAACACCTCCAACTGAGAAATCAGCCTTACAACAGAAACAACCTCAATAATAATCATCACTCTAGCCCTTATAATAAAAATAGCCGCAGCACCCTTCCACTTCTGACTACCAGAAGTAGCACAAGGCGCCACCACATTGACTGCTCTAACAATTCTCACCTGACAAAAAATTGCCCCCCTGACCATCCTTCTAGCTAGCCACAACAACACCAACCTAACAATCCTAACTCTCTCAGCAATCCTATCAATCCTAATTGGAGGGCTCGGAGGGCTAAACCAAACCCAATTACGAAAATTAATAGCCTTTTCATCAATTGCTCACACCGGCTGAATCCTAGCTACCATTACCCTAGCACCCAACATTTCTATCCTAACCTTCGTAATTTACACTACAACTACAACGCCAATCTTCATCATACTTAACCTTTCATCCTCAACAACAATCAAGGACATCGGAACTATATGAACCATCTCCCCATTCCTTATAGCAACAACACTTCTCACCATTCTATCCCTAACAGGACTCCCCCCCCTCACAGGATTCATACCAAAATGACTAATCCTAAATAAAATAGCCGCCTTTAACATAGTCTCCGAAGCTACCATAATAGCAATATGCTCCCTACCAAGCCTCTACCTTTACATCCGACTAACATACACCCTTACTATAATCATCCCCCCACACTCTACAACAATACCAATAAAATGACGTACCCATCACAAAAACC-ACACCATTACCCCCCTCACCATAGCAGCTATATCCCTACTCCTCCTTCCCCTC------------------------------------------------------------------------------------------------------------------------------------------------------------------------------------------------------------------------------------------------------------------------------------------------------------------------------------------------------------------------------------------------------------------------------------------------------------------------------------------------------------------------------------------------------------------------------------------------------------------------------------------------------------------------------------------------------------------------------------------------------------------------CAAAAACAGACGTNTTNNTCCCATTCATTACCCTGTCCTTATGGGGGGCAGTTCTAGCCAACTTAACATGCCTCCAACAAACAGACCTGAAATCTCTAATCGCCTACTCCTCTATCAGCCACATAGGCCTGGTCGTAGCCGCAATCATAATTCAAACCCAATGAAGTCTATCAGGGGCTATAGCTCTAATAATCGCTCATGGCTTTACTTCCTCAGCACTCTTTTGCTTAACCAACACAAGCTACGAACGCACACACACCCGTATTCTCATTCTCACACGAGGATTACACAACATTCTCCCAATAGCCACATCCTGGTGACTCTTAGCCAACCTGTTAAACATTGCCACCCCCCCAACAATAAACTTCACAGGAGAACTACTGATCATATCCTCCCTATTCAACTGATGTCCCACAACAATCATCATATTAGGCCTATCAATAATAATTACTGCTACATACTCCCTACATATCTTCCTATCAACACAAATAGGGCCAGCCCTGTTAAATAACAAAACAGAACCAACACATTCACGAGAGCACCTTCTTATAGTTCTTCACATTATTCCACTAATTATGATTTCCCTAAAACCAGAACTAGTACTC----AGTTGCATGAAAGCTGCCCCCATGAAGGAAGTTAGCATCAGAGGACAAGGCAGCTTGGCTTATCCTGGTCTTCGGACACAGGGAAATCTGGAGACCCTCAGTGGGCCCAATGATGCCACCAGAGGATTAACATCTTTGGCAGACACTTTTGAACACGTCATTGAGGAGCTCCTGGATG---AGCAGCAGGTCATTCAGCCCAGCAAAGAAAACAAGGATGCAGACTTGTACTCATCACGAGTGATGCTAAGCAGTCAAGTGCCTTTGGAGCCTCCTCTGCTTTTCCTGCTCGAGGAGTATAAAAACTATTTGGATGCTGCAAACATGTCCATGAGGGTCCGGCGCCATTCTGACCCTGCTCGCCGTGGGGAGCTGAGCGTGTGTGACAGTACTAGTGAGTGGGTGACAGCAGCTGAAAAAAAGACTGCAGTAGACATGTCCGGAGCAACGGTTACAGTCCTGGAAAAAGTCCCAGTGCCCAAAGGCCAACTGAAGCAATATTTTTATGAGACCAAGTGCAGCACGAAGGGTTATGCAAAAGAAGGCTGTAGAGGCATAGACAAGAGGTACTGGAATTCCCAGTGCCGAACTACTCAGTCTTACGTCCGCGCTCTCACCATGGATAACAAAAAGAGAGTTGGATGGCGCTTTATAAGAATAGACACTT--------------------------------------------------------------------------------------------------------------------------------------------------------------------------------------TTCTGTCTACAAAGCAATTTACCATGGAGCTACAGTAGCTGTAAAAAAAGTGAAGAGATGCAGTAAGAACCATTTGGCATCACGGCAAAGCTTCTGGGCAGAACTAAATGTAGCACGTCTTGACCATAACAATGTGGTACGCATAGTAGCTGCTAGCACATGTACCCCTGCTAGTCAGGATAGTTTGGGTACCATAATTATGGAATATGCAGGTAATTGCACTCTACATCATGTTATCTATGGGACTGGCTATTTAACAGGAAAT---AATGATAGCCTTAAATGTGACCATGGGTTTTTGAGTGCAGCTCAGGCTGTCATTTACTCCCATGATATTGTGGCAGGGTTAATGTTTCTCCATTCTCACTTAATTGTGCATCTGGATTTAAAACCTGCTAACATATTCATCACAGAACATAATGTTTGCAAGATTGGAGACTTTGGATGCTCCCAAAAGCTAGAAGATAGTGAATCATCAGGACTATATATTTGTC------------------------------------------------------------------GGCTTTGCTGAAGGCTTTGTCAGGGCACTCGAAGAGCTACAAAATCAAAACACCATGCCGAGTGTTACCTCCGCTGCTCCGCCTACGAACTCCGGCATGGCTCCTATCTCTTCCATGGCTGGAAACAGTGGCTTCAGTGCTAACATGCACAGCGAGCCACCCGTCTATGCTAATCTCAGTAACTTCAATCCTAGCGCACTCAATACAGTGCCTTCCTACAATGCAAACAACCTGGGCTTTCCTCCACAGCATCATATGAACCCCCAGATGCCAGTGCAGCATCCGCGCCTCCAAGCTCTGAAAGAGGAGCCTCAGACTGTCCCAGAAATGCCTCTCTGTGGCATCCAATCTACCAGCATGGATCA------------AGACGATTCCATGAATTCTTTCCTTAGGACACTGATTCAAGCTGGGATTTGGAAAAACAAGGTCCCCAAGCAGATGGCCAGAACCAAGGATGGCGTGCCAACCACAGGGAGAGAAACCGAGGCTGAAGCAGAGGTGAYTCCAAGCCAAAATATCTGGTT---GGGTTTCCGGCCTGTCGTTTCGGTGGACRTGGAATTACTGAGGCAGCAGAGACGCTTCAGTTCTCCTCGGGTCCTCCTCAGTGAAAATGCCCCCCTGGAGCCCCCTCCTTTGTATCTGATGGAGGAGCCCATGGTGCTGAACCGAACCTCTCGCCGGAAGAGGCATACGGAAGGAAAGCCCCACCGTGGGGAATACTCTGTGTGTGACAGCGAGAGCCGATGGGTCACGGACAAAACGTCTGCGGTTGACATCCGAGGACACCAGGTGACTGTCCTAGGAGAAATCCGAATGGGCCCGTCTCCGGTCAAACAA--------------------------------------------------------------------AAGCCAGCACACAAGGAAATAGACTGCGATTCAGGAAGAGGAAGCTGTGAGAGTCCATCTCTAGTGCAAGACAAATATAAGGAAGTCAGAAAACTGCTCCCTGCAGCAGAAGTACCGGATTCTGACGAGGTTCAAAAGAACRGTGATAGAAAAAAACTCTCAGAAACATTAAAGCTAGACCCTGAAAAGCGTCTCCCACAGTTGACTATTAAGAACCTAAAGTCATCTACATGGCCTGGAGACCAGGCAGGGCGCACTCACAGTCTAAAGTGTTCCTCTCATGATGCCATAGAGATCTGCAAAAGGGTACTCAAAGCCACAAATGTAAAAAGGTCACCCATTTTGGGGAGAAGTGAAGGAAAGCACTGTTCTCAACCTCCAGAACCCATTGAGACTGTTAGTAAAGAAAAAACAGCCCAACTGAAAGATGGAGCCAATATGTCTCTAAGTGCTCAGCACAATCAGGAGGCATTCTGGTTGGTGACTCCAGACCAGTTGTCTTTTACATCTACAAAGCCAATGGAT-----------------------------------------------------------------------------------------------------------------------------------------------------------------------------------------------------------------------------------------------------------------------------------------------------------------------------------------------------------------------------------------------------------------------------------------------------------------------------------------------------------------------------------------------------------------------------------------------------------------------------------------------------------------------------------------------------------------------------------------------------------------------------------------------------------------------------------------------------------------------------------------------------------------------------------------------------------------------------------------------------------------------------------------------------------------------------------------------------------------------------------------------------------------------------------------------------------------------------------------------------------------------------------------------------------------------------------------------------------------------------------------------------------------------------------------------------------------------------------TTTGAATGGGAACCTCCTTTGAAAAATGTGTCTAGTAACACAGATGTAGGCATTATTGATGGGCTGTCAGGAATACAACAGTCTGTGGATGACTACCCAGTGGATACAATTGCAAAACGATTTCGATATGATGTTGCTTTGGTGGCTGCCCTTATGGATTTAGAAGAAGAAATTTTAGAAGGACTGAAAACTCATGACTTGGATGACTATTTGAAAGGACCTTTCACTGTTGTGATTAAAGAATCCTGCGATGGAATGGGAGATGTGAGTGAAAAGCATGGCAGTGGCCCAGCTGTACCTGAAAAGGCAGTTCGATTCTCCTTCACACTTATGAGCATCACTGTAACTCATGACCGTGGCAGTGCAAGGATTTTTGAAGAAAGCAAACCCAATTCAGAGTTGTGTTGTAAGCCTTTATGCCTTATGCTGGCTGATGAGTCAGATCATGAGACCCTCACTGCCATCCTGAGTCCTCTTATAGCAGAACAAGAAGCCATGAAAAATAGTGCATTGATACTTTATATGGCTGGTATTCCTAGAAGTTTCAAATTCATATTTAGGGGCACTGGATATGATGAAAAACTGGTCCGTGAAGTTGAGGGTCTTGAAGCATCAGGCTCTACTTACATTTGTACACTATGTGATGCCACTCGCCTAGAAGCCTCTCAGAACCTAATCCTCCATTCTGTAACCAGGAACCATGCTGAAAACCTAGAACGGTATGAAGTGTGGAGGTCCAATCCTTACCATGAAGCTGTAGATGAACTACGTCACAGAGTGAAAGG----------------------------------------------------------------------------------------------------------------------------------------------------------------------------------------------------------------------------------------------------------------------------------------------------------------------------------------------------------------------------------------------------------------------------------------------------------------------------------------------------------------------------------------------------------------------------------------------------------------------------------------------------------------------------------------------------------------------------------------------------ATTGTCCCCCCGCTGGCTCAGCGCCCT---CTCCAACAGCCAGCCAAGGCCCCCGCCAAGGCCCCCGGCTTCCAT---------------------------------------TCTTCAACCGTTTCCCCCAAGACCCCCAATTCTTCGGTGTCTCTAAGTTTCGCCGGGAAGCACCCGAGTAGCCCTAGTTCCTCAGGGCAGTCTTTCAAGTCGCCCTTTGTGGCCCTGTCCAGGCACGT---GGCTTCTACCGGAAGCGTGCCGTCCGCCATTTCCTCAACTCAGAGCTCAACTTCAGGCAGCATCCTGCCCGGCGCTTCTGTCCCTTCTTCTGGGCAGGCTCCCAGTCGCTTGTCACCCAGTTCCATGGTGAAGAAAACCCTCGTCCCTCAAAAGCTGACTTTG----------------------------------------------------"/>
                        <sequence id="seq_Bitis_nasicornis" taxon="Bitis_nasicornis" totalcount="4" value="ACCCAACTCAACACACAATTAAAGTACCAATTGTTCGCCAAACAACTACGAGTTAACTTAAAACTTAAAAGACTTGACGGTGCTTCACCACAGCCTAGAGGAGCCTGTCTAATAACCGACAACCCACGATTAACCCAACCCTCTCTTGCCAACAGTCTATATACCGCCGTCGTAAGCTTACCTTGTAAAAGAAATAAAGTGAGCTTAATAGCACCACTAAAACGACAGGCCGAGGTGTAACCTATGAGCGGGACCCAGATGGGCTACATTCTCCTAGAG-ATACGAATAACACTTCGAACTAAGTGATTGAAGAAGGATTTAGAAGTAAGCTAGGAATAAAATACCTAACTGAACACAACGCAATGAAGCGCGTACACACCGCCCGTCACCCCTGCAACACCGTATTAAAGGCAACGCCTGCCCAGTGAATAATTCAACGGCCGCGGTATCCTAACCGTGCAAAGGTAGCATAATCATTTGTCTATTAATTGTAGACCCGTATGAAAGGCAAAATGAGAGCCCAACTGTCTCTTATAACAAATCAATTAAACTGATCTCCCAGTACAAAAGCTGAGATACCCCTATAAGACCAGAAGACCCTGTGAAGCTTTAACTAACCTACTAAACCCTATAATAGCCAGTTTCGGTTGGGGCGACCTTGGAACAAAAAAGAACTTCCTGACTCA-TCATATAAAAGGCAGACAAGACCCAG-TATCTGATAAATGAACTAAGTTACTCCAGGGATAACAGCGCTATCTTCTTCAAGAGCCCATATCAAAAAGAAGGTTTACGACCTCGATGTTGGATCAGGACATCCTAGTAATGCAACCGTTACTAAGGGTTCGTTTGTTCAACGATTAATAGTCCT------------------------------------------------------GAACCCTATACTTGATCTTTGGCGCATGATCGGGGCTAGTGGGGGCCTGCCTAAGTATCCTAATGCGGATAGAACTCACGCAGCCTGGGTCACTATTTGGCAGCGACCAAATTTTCAATGTTCTAGTAACCGCACACGCCTTTATTATAATCTTCTTCATAGTAATACCTATTATAATCGGCGGCTTCGGAAACTGACTAATCCCACTAATAATTGGGACCCCTGACATAGCCTTCCCGCGAATAAACAACATGAGCTTCTGACTCCTACCCCCAGCACTACTTCTTCTCCTATCCTCCTCCTACGTAGAGATGGGTGCTGGAACAGGGTGAACAGTCTATCCCCCACTCTCCGGAAACTTAGTCCACTCGGGCCCCTCAGTAGACCTAGCCATTTTCTCCCTCCACCTTGCCGGAGCCTCATCTATCCTGGGGGCAATCAACTTTATCACCACATGTATCAACATGAAGCCTAAATCAATACCTATATTCAACTTCCCCTTATTTGTCTGATCAGTCATAATTACAGCCATTATGCTACTCCTGGCACTCCCGGTACTTGCGGCAGCAATCACAATACTACTGACTGACCGGAATCTAAATACCTCCTTCTTCGACCCCTGTGGAGGGGGGGACCCAGTCCTA-TTCAACACCTGTTCTCATC----------------------------------------------------------------------------------------------------------------------------------------------------------------------------------------------------------------------------------------------------------------------------------------------------------------------------------------------------------------------------------------------------------------------------------------------------------------------------------------------------------------------------------------------------------------------------------------------------------------------------------------------------------------------------------------------------------------------------------------------------------------------------------------------------------------------------------------------------------------------------------------------------------------------------TGTCCAACCCCCACACTCTTAAACTAT-TCAATCTTCTTCCAGTAGGCTCAAATATTTCAACTTGATGAAATTTCGGATCAATACTTATAACCTGCTTACTAATCCAAACTGCCACCGGATTCTTCCTAGCAATCCACTATACAGCCAATATTGACTTAGCTTTCTCATCTATTGTCCACATTACACGTGATGTCCCATACGGCTGAATTATACAGAACATACACGCTATCGGGGCTTCCCTATTCTTCATATGTATCTACACCCACATTGCACGAGGCTTATATTACGGCTCCTATCTAAATAAAGAAGTCTGATTATCCGGTACTACTCTTCTAATCATCCTCATGGCAACCGCTTTCTTCGGCTA-CGTCCTCCCCTGAGGTCAAATATCATTTTGAGCAGCAACAGTCATTACTAACCTCCTAACTGCAATCCCGTACCTAGGCACCTCCCTGACCACCTGACTCTGAGGCGGATTCTCTATCAATGACCCAACATTAACCCGATTCTTCGCCCTTCACTTCATCCTCCCATTCGCTATCATCTCCTTATCATCCATCCATGTCCTTCTCCTACACAATGAGGGGTCTAACAACCCCCTAGGGACAAACTCGGATATTGACAAAATCCCATTTCACCCCTACCACTCCTACAAAGATATACTAATACTAACCATCTTAATTACCCTTATATTCATAATC-CTATCCTTCAACCCGAACATAATAAACGATCCTGAAAACTTCTCTAAGGCCAACCCCTTAGTCACCCCCCAGCATATTAAGCCAGAGTGATACTTCCTATTCGCCTACGGAATCCTCCGATCAATCCCAAATAAACTCGGGGGGGCACTAGCCTTAATTATATCCATCATAATACTCTTCACCCCCCCTTTTACCCACACCTCCCACACTCGATCAATAACATTTCGCCCCCTCATACAACTCACATTCTGAACCTTTATCTCTACATTCCTCATTATCACATGATCCGCCACAAAGCCAGTAGAGCCACCCTTTACAGAAATCAGCCAACTCGCCTCAATCCTATACTTCACATTCTTTATCACTAACCCTATTATAGGCTTAGTCGAAAATAAGCTCTCTAACTACTCCTGCT-----------------AACTTAACATCCTGAATTTTAATCTCCATAAGCATCATCACAAGCACCTCCCTAATTACAACTACAACCCACTGNCTTATAGCATGNGCATGCCTAGAAATCAACACCCTCGCTATAACCCCAATTATCTCTAACACCCACCACCCCCGATCAATAGAGGCAACAACAAAATACCTCCTCACCCAAACACTAGCCTCCATTATTATCCTATTTACAACAACACTAAATGCCCTCAACACCTCCAACTGAGAAATCAACCTTACGACAGAAACAACCTCAATAATAATCATCACCCTCGCCCTAATAATAAAAATAGCCGCAGCACCATTCCACTTCTGACTACCAGAAGTAGCACAAGGCGCCACCACACTAACTGCCCTAACAATTCTCACTTGACAAAAAATTGCCCCCCTAACCATCCTCCTAGCCAATCACAATAACACCAACCTAACAATCCTAACCTCCTCAGCAATCCTATCAATCCTAGTTGGAGGGCTTGGAGGACTCAACCAAACCCAGCTACGAAAATTGATAGCCTTTTCATCAATTGCCCACACTGGCTGAATTCTAGCTACCATCACCCTAGCACCTAACATCTCTGTTCTAACCTTCGTAGTTTACACTACAACTACAACACCAATCTTCATCATGCTTAACCTATCGTCCTCAACAACAATCAAGGATATAGGAACTATATGAAGTATCTCCCCATTTCTTATAACAGCAACACTTCTCACTATACTATCCCTAACTGGACTCCCCCCCCTCACAGGATTCATACCAAAATGACTAATCCTAAATAAAATAGCCTCCTTTAACATAATCTCAGAAGCCACCATAATAGCCATATGCTCCCTGCCAAGCCTCTACCTTTACATCCGACTAACATACACCCTCACCATAACTGTCCCTCCACACTCTACAACCATGCCAATAAAATGACGTACCCCACACAAAAACC-ACNCCATAACCCCCCTCACCCTAACAACCATATCCCTACTCCTTCTCCCCCTC-------------------------------------------------------------------------------------------------------------------------------------------------------------------------------------------------------------------------------------------------------------------------------------------------------------------------------------------------------------------------------------------------------------------------------------------------------------------------------------------------------------------------------------------------------------------------------------------------------------------------------------------------------------------------------CCAATTGCT-GGATCCATAATCTTAGCAGCAATCCTCTTAAAATTAGGCGGGTACGGTATCATTCGAGTTATACAGGTACTTCCAGCACCAAAAACAGATATATTTATCCCATTCATTACCCTATCCCTATGGGGGGCAGTTCTAGCTAACTTAACCTGCCTTCAACAAACAGACCTAAAATCTCTAATCGCCTACTCCTCTATCAGCCATATAGGCCTAGTCGTATCCGCAGTCATAATTCAAACCCAATGAAGCCTATCAGGAGCTATAGCTCTTATAATCGCCCACGGCTTTACTTCCTCAGCACTATTCTGCTTAACCAACACAACCTACGAACGCACACACACTCGCATTCTCCTTCTCACACGAGGACTACACAACATTCTCCCAATAACTACATCTTGATGGCTCTTAGCCAATCTATTAAACATTGCTACCCCCCCAACAATAAACTTCACAGGAGAATTACTAATTATATCCTCCTTATTTAACTGATGTCCCACAACAATCATTATATTAGGCCTATCAATAATAATTACTGCCACATACTCCCTACATATCTTCCTATCAACACAAATAGGGCCGGCCCTACTAAACAACAAAACAGAACCAACCCACTCACGAGAACACCTTCTTATAGCCCTACACATTATTCCACTAATCATGAT-----------------------------------------------------------------------------------------------------------------------------------------------------------------------------------------------------------------------------------------------------------------------------------------------------------------------------------------------------------------------------------------------------------------------------------------------------------------------------------------------------------------------------------------------------------------------------------------------------------------------------------------------------------------------------------------------------------------------------------------------------------------------------------------------------------------------------------------------------------------------------TCTCCTGCATCTCCTGGGCTCTGGTGGCTTTGGTTCTGTCTACAAAGCAATTTACCATGGAGCTACAGTAGCTGTAAAAAAAGTGAAGAGATGCAGTAAGAACCATTTGGCATCACGGCAAAGCTTCTGGGCAGAACTAAATGTAGCACGTCTTGACCATAACAATGTGGTACGCATAGTAGCTGCTAGCACATGTACCCCTGCTAGTCAGGATAGTTTGGGTACCATAATTATGGAATATGCAGGTAATTGCACTCTACATCATGTTATCTATGGGACTGGCTATTTAACAGGAAAT---AATGATAGCCTTAAATGTGACCATGGGTTTTTGAGTACAGCTCAGGCTGTCATTTACTCCCATGATATTGTGGCAGGGTTAATGTTTCTCCATTCTCACTTAATTGTGCATCTGGATTTAAAACCTGCTAACATATTCATCACAGAACATAATGTTTGCAAGATTGGAGACTTTGGATGCTCCCAAAAGCTAGAAGATAGTGAATCATCAGGACTATATATTTGTCATCAAGGGGGAACATACACACATCGTGCTCCTGAACTACTTAA-------------------------------------------------------------------------------------------------------------------------------------------------------------------------------------------------------------------------------------------------------------------------------------------------------------------------------------------------------------------------------------------------------------------------------------------------------------------------------------------------------------------------------------------------------------------------------------------------------------------------------------------------------------------------------------------------------------------------------------------------------------------------------------------------------------------------------------------------------------------------------------------------------------------------------------------------------------------------------AAGCCAGCACACAAGGAAATAGACTGCGATTCAGGAAGAGGAAGCTGTGAGAGTCCATCTCTAGTGCAAGACAAATATAAGGAAGTCAGAAAACTGCTCCCTGCAGCAGAAGTACCGGATTCTGACGAGGTTCAAAAGAACGGTGATAGAAAAAAACTCTCAGAAACATTAAAGCTAGACCCTGAAAAGCGTCTCCCACAGTTGACTATTAAGAACCTAAAGTCATCTACATGGCCTGGAGACCAGGCAGGGCGCACTCACAGTCTAAAGTGTTCCTCTCATGATGCCATAGAGATCTGCAAAAGGGTACTCAAAGCCACAAATGTAAAAAGGTCACCCATTTGGGGGAGAAGTGAAGGAAAGCACTGTTCTCAACCTCCAGAACCCATTGAGACTGTTAGTAAAGAAAAAACAGCCCAACTGAAAGATGGAGCCAATATGTCTCTAAGTGCTCAGCACAATCAGGAGGCATTCTGGTTGGTGACTCCAGACCAGTTGCCTTTTACATCTACAAAGCCAATGGAT--------------------------------------------------------------------------------------------------------------------------------------------------------------------------------------------------------------------------------------------------------------------------------------------------------------------------------------------------------------------------------------------------------------------------------------------------------------------------------------------------------------------------------------------------------------------------------------------------------------------------------------------------------------------------------------------------------------------------------------------------------------------------------------------------------------------------------------------------------------------------------------------------------------------------------------------------------------------------------------------------------------------------------------------------------------------------------------------------------------------------------------------------------------------------------------------------------------------------------------------------------------------------------------------------------------------------------------------------------------------------------------------------------------------------------------------------------------------------------------------------------------------------------------------------------------------------------------------------------------------------------------------------------------------------------------------------------------------------------------------------------------------------------------------------------------------------------------------------------------------------------------------------------------------------------------------------------------------------------------------------------------------------------------------------------------------------------------------------------------------------------------------------------------------------------------------------------------------------------------------------------------------------------------------------------------------------------------------------------------------------------------------------------------------------------------------------------------------------------------------------------------------------------------------------------------------------------------------------------------------------------------------------------------------------------------------------------------------------------------------------------------------------------------------------------------------------------------------------------------------------------------------------------------------------------------------------------------------------------------------------------------------------------------------------------ATTGTCCCCCCGCTGGCTCAGCGCCCT---CTCCAACAGCCAGCCAAGGCCCCCACCAAGGCCCCCGGCTTCCAT---------------------------------------TCTTCAACCGTTTCCCCCAAGACCCCCAATTCTTCGGTGTCTCTAAGTTTCGCCGGGAAGCACCCGAGTAGCCCTAGTTCCTCAGGGCAGTCTTTCAAGTCGCCCTTTGTGGCCCTGTCCAGGCACGT---GGCTTCTACCGGAAGCGTTCCGTCCGCCATTTCCTCAACTCAGAGCTCAACTTCAGGCAGCATCCTGCCCGGCGCTTCTGTCCCTTCTTCTGGGCAGGCTCCCAGTCGCTTGTCACCCAGTTCCATGGTGAAGAAAACCCTCGTCCCTCAAAAGCTGACTTTG----------------------------------------------------"/>
                        <sequence id="seq_Bitis_peringueyi" taxon="Bitis_peringueyi" totalcount="4" value="ACCTAGCCCAACATACAATTAAAGTACCAATTGTTCGCCAAACAACTACGAGTTAACTTAAAACTTAAAAGACTTGACGGTGCTTCATAACCACCTAGAGGAGCCTGTCTAATAACCGACAACCCACGTTTAACCCAACCCCCCCTTGCCAACAGTCTATATACCGCCGTCGCAAGCTTACCTTGTAAAAGGAGTAAAGTAAGCTAAATAGTACCACTAATACGACAGGTCGAGGTGTAACTCATGGGTGGGACCCAGATGGGCTACATTCTCATAGAG-ATACGGATATTACCACCAACTAAGTAATTGAAGGAGGATTTAGAAGTAAGATGGGAACAAAATACCCAACTGAACACAACGCAATGAAGTGCGTACACACCGCCCGTCACCCCTGTCAACATATATTAAAGGCAACGCCTGCCCAGTGAATAATTAAACGGCCGCGGTACCCTAACCGTGCAAAGGTAGCATAATCATTTGTCTATTAATTGTAGACCCGTATGAAAGGCAAAATGAGAGCCCAACTGTCTCTTACAGCAAATCAATTAAACTGATCTCCCAGTACAAAAGCTGGGATTACAACATAAGACCAGAAGACCCTGCGAAGCTTTAACTCACCTATTAAACCCTATAATAGCCAGTTTCGGTTGGGGCGACCTTGGAATAAAAAAGAACTCCCTGATTAA-CCATGCCATAGGCAGACAAGACCCAGATATCTGATAAACGGACCAAGTTACTCCAGGGATAACAGCGCTATCTTCTTCAAGAGCCCATATCAAAAAGAAGGTTTACGACCTCGATGTTGGATCAGGACATTCTAGTAATGCAACCGCTACTAAGGGTTCGTTTGTTCAACGATTAATAGTCCTACGTGATC------------------------------------------------------------------------------------------------------------------------------------------------------------------------------------------------------------------------------------------------------------------------------------------------------------------------------------------------------------------------------------------------------------------------------------------------------------------------------------------------------------------------------------------------------------------------------------------------------------------------------------------------------------------------------------------------------------------------------------------------------------------------------------------------------------------------------------------------------------------------------------------------------------------------------------------------------------------------------------------------------------------------------------------------------------------------------------------------------------------------------------------------------------------------------------------------------------------------------------------------------------------------------------------------------------------------------------------------------------------------------------------------------------------------------------------------------------------------------------------------------------------------------------------------------------------------------------------------------------------------------------------------------------------TGCCCCAC---CACACCCTCAAACTAT-TCAACCTTCTCCCCGTGGGTTCTAATATCTCAACCTGATGAAACTTTGGATCAATACTCCTAGCNTGCCTAGCCATTCAAACTATTACCGGCTTTTTCCTAGCAATCCACTACACAGCCAACATCGACCTAGCCTTCTCATCTATCGTCCACATCACACGCGACATCCCATATGGCTGAATTATACAAAACATGCACGCTATCGGAGCATCCCTGTTTTTCATATGCATCTACACCCACATTGCACGAGGCCTCTATTACGGGTCTTACTTAAATAAAGAAGTTTGACTATCAGGCTCCACCCTCCTAATTATCCTCATAGCCACCGCCTTCTTCGGTTA-CGTCCTCCCCTGAGGACAGATATCATTCTGAGCGGCAACAGTCATCACCAACCTCCTAACTGCAATCCCATACCTAGGCACCACCCTAACCACCTGACTCTGGGGTGGCTTCTCTATTAATGACCCTACACTAACCCGATTCTTCGCCCTCCACTTTATCCTCCCATTCACTATTATCTCTCTATCATCCATCCACATCCTACTCCTACACAATGAAGGCTCAAACAACCCACTAGGAACCAACTCGGACATCGACAAGATCCCATTCCACCCCTACCACTCTTACAAAGACACCCTTATACTGACTACAATAATCGCCATCATATTCATAATC-CTATCCTTTAACCCA---------------------------------------------------------------------------------------------------------------------------------------------------------------------------------------------------------------------------------------------------------------------------------------------------------------------------------------------------------------------------------------------------------------------------------AACCCAACATCCTGAGCCGTAATTTCCCTAAGCATTATCGCAAGCACCTCCTTAATCACCACCACAACCCACTGAATCATAGCATGAGCATGTCTAGAAATTAACACCCTTGCTATAGTGCCAGTCATCTCCAACACCCACCACCCCCGATCAATAGAGGCAACAACAAAATACTTCCTCACCCAGTCACTAGCCTCCATCATCATCCTATTTGCAACAACATTAAATGCTCTCAACACCTCCATCTGGGAAATCTCCACCACAACGGACCCTACAACAATAATAATCATCACCCTTGCTCTCATAATAAAAATAGCTGCGGCACCATTCCACTTCTGACTACCAGAAGTAGCACAGGGCACCACCACACTTACTGCCCTCACAATCCTAACATGACAGAAAATCGCTCCCCTAACCATCCTTCTAGTCAACCACAACAACACCAACCTAACCATCTTAACCACATCAGCAATCCTGTCTATCCTTACAGGTGGGTTAGGAGGACTAAACCAAACCCAGCTACGAAAACTGATAGCCTTTTCATCAATTGCCCATACAGGCTGGATTCTAGCCACAATCACCCTAGCCCCCAATATCTCTATACTAACCTTCCTCGTATACACAACAACCACAACACCAATTTTTATCATATTTAACCACTCATCATCAACAACAATTAAAGACATCAGCACCATATGAACCATCTCCCCTCTTCTAATAATAACCACCCTACTCTCCATTCTGTCCCTGTCAGGACTCCCCCCACTTACTGGATTCATACCAAAATGGCTCATCCTAAACAAAATGGCTGCCTTCAACATAATCTCAGAAGCCACCCTAATAGCCATATCCTCGCTACCAAGCCTCTACCTATACATTCGACTTACCTACACCCTCACTATAACCCTACCACCTCATTCAACCACCATACCTATAAAATGACGTACCCCACACAAAAACC-TAACTGTACTACCCCTCATCCTTGTAGCTATATCTGCCCTCCTTTTGCCGCTC-------------------------------------------------------------------------------------------------------------------------------------------------------------------------------------------------------------------------------------------------------------------------------------------------------------------------------------------------------------------------------------------------------------------------------------------------------------------------------------------------------------------------------------------------------------------------------------------------------------------------------------------------------------------------------CCTATTGCT-GGATCCATAGTCCTAGCAGCAATCCTCCTAAAACTGGGGGGCTATGGCATCATTCGGATTATACAAGTCCTACCCCCATCAAAAACTGACATGTTCATCCCATTCATCACCCTGTCAATATGAGGAGCTGTCCTAGCCAACCCAACTTGCCTCCAACAAACAGACCTGAAATCCCTAATTGCCTACTCCTCAATCAGCCACATAGGCTTAGTGGTAGCTGCAATCATAATCCAAACCCAATGAAGTCTATCTGGGGCGATAGCCCTGATGATTGCCCACGGCTTCACCTCTTCAGCACTCTTCTGCTTAGCCAACACAAGCTACGAACGCACACACACCCGAGTCCTAATTCTCACGCGAGGCTTACACAACATCCTCCCAATAGCCACATCCTGATGACTCATTATTAACCTATTCAACATTGCCACCCCACCAACAATCAACTTTACAGGGGAACTCTTAATCATATCCTCCTTATTTAACTGATGTCCCATAACAATTATCATCCTAGGCATATCAATAATAATCACCGCCACATACTCACTACACATCTTCTTATCCACACAAATAGGACCCACCACTATTAACAACGTTACAGAAGCAACACACTCACGAGAACACCTCCTCATGGCCCTTCACATTATCCCTCTAATTTTAAT------------------------------------------------------------------------------------------------------------------------------------------------------------------------------------------------------------------------------------------------------------------------------------------------------------------------------------------------------------------------------------------------------------------------------------------------------------------------------------------------------------------------------------------------------------------------------------------------------------------------------------------------------------------------------------------------------------------------------------------------------------------------------------------------------------------------------------------------------------------------------------------------------------------------------------------------------------------------------------------------------------------------------------------------------------------------------------------------------------------------------------------------------------------------------------------------------------------------------------------------------------------------------------------------------------------------------------------------------------------------------------------------------------------------------------------------------------------------------------------------------------------------------------------------------------------------------------------------------------------------------------------------------------------------------------------------------------------------------------------------------------------------------------------------------------------------------------------------------------------------------------------------------------------------------------------------------------------------------------------------------------------------------------------------------------------------------------------------------------------------------------------------------------------------------------------------------------------------------------------------------------------------------------------------------------------------------------------------------------------------------------------------------------------------------------------------------AAGCCAGCACACCAGGAAATAGACTGTGATTCAGGAAGAGGAAGCTGCGAGAGTCCATCTCTAGTGCAAGAGAAATATAAGGAAGTCAGAAAACTGCTCCCTGCAGCAGAAGTACCGGATTCTGACAAGGTTCAAAAGAACGGTGATAGAAAAAAACTCTCAGAAACATTAAAACTAGACCCTGAAAAGCATCTCCCACAGTTGACTACTAAGAACCTAAAGTCATCTACATGGCCTGGAGACCAGGCAGGGCATACTCACAGTCCAAAGTGTTCCTCTCATGATGCCATAGAGATCTGCAAAAGGGTACTCAAAGCCACAAATGTAAAAA------------GGGGGAGAAGTGAAGGAAAGCACTGTTCTCAACCTCCAGAACCCATTGAGACTGTTAGTAAAGAAAAAACAGCCCAACTGAAAGATGGAGCCAATATGTCTCTAAGTGCTCAGCACAATCAGGAGGCATTCTGGTTGGTGACTCCAGAGCAGTTGCCTTTTAAATCTACAAAGCCAATGGAT--------------------------------------------------------------------------------------------------------------------------------------------------------------------------------------------------------------------------------------------------------------------------------------------------------------------------------------------------------------------------------------------------------------------------------------------------------------------------------------------------------------------------------------------------------------------------------------------------------------------------------------------------------------------------------------------------------------------------------------------------------------------------------------------------------------------------------------------------------------------------------------------------------------------------------------------------------------------------------------------------------------------------------------------------------------------------------------------------------------------------------------------------------------------------------------------------------------------------------------------------------------------------------------------------------------------------------------------------------------------------------------------------------------------------------------------------------------------------------------------------------------------------------------------------------------------------------------------------------------------------------------------------------------------------------------------------------------------------------------------------------------------------------------------------------------------------------------------------------------------------------------------------------------------------------------------------------------------------------------------------------------------------------------------------------------------------------------------------------------------------------------------------------------------------------------------------------------------------------------------------------------------------------------------------------------------------------------------------------------------------------------------------------------------------------------------------------------------------------------------------------------------------------------------------------------------------------------------------------------------------------------------------------------------------------------------------------------------------------------------------------------------------------------------------------------------------------------------------------------------------------------------------------------------------------------------------------------------------------------------------------------------------------------------------------ATTGTCTCCCCGCTGGCTCAGCGCCCT---CTCCAACAGCAAGCCAAGGCCCCCGCCAAGGCCCCCGGCTTCCAT---------------------------------------TCTTCAACCGTCTCTCCCAAGACCCCCAACTCTTCGGTGTCTCTAAGTTTCGCCGGGAAGCACCCGAGTAGCCCTAGTTCCTCAGGGCAGTCTTTCAAGTCGCCCTTTGTGGCCCTATCYAGGCACGT---GGCTTCTACCGGAAGCGTGCCGTCCGCCATTTCCTCAACTCAGAGCTCAACTTCAGGCARCATCCTGCCCGGCGCCTCTGTCCCTTCTTCTGGGCAGGCTCCCAGTCGCTTGTCACCCAGTTCCATGGTGAAGAAAACCCTCGTCCCTCAAAAGCTGACTTTG----------------------------------------------------"/>
                        <sequence id="seq_Bitis_rhinoceros" taxon="Bitis_rhinoceros" totalcount="4" value="------------------------------TTGTTCGCCAAACAACTACGAGTTAACTTAAAACTTAAAAGACTTGACGGTGCTTCACCACGGCCTAGAGGAGCCTGTCTAATAACCGATAACCCACGATTAACCCAACCCTCTCTTGCCAACAGTCTATATACCGCCGTCGTAAGCTTACCTTGTAAAAGAATTAAAGTGAGCCCAATAGCACCACTAAGACGACAGGCCGAGGTGTAACCTATGAGCGGGACCCAGATGGGCTACATTCTCTTAGAG-ATGCGAATAACACTTTGAACTAAGTGATTGAAGAAGGATTTAGAAGTAAGCCAGGAATAAAATACCTAACTGAACATAACGCAATGAAGTGCGTACACACCGCCCGTCACCCCTGTCAAC-----------------------------------------------------------------------------TTTGTCTATTAATTGTAGACCAGTATGAAAGGCAAAATGAGAGCCCAACTGTCTCTTATAACAAATCAATTAAACTGATCTCCCAGTACAAAAGCTGAGATACCCCTATAAGACCAGAAGACCCTGTGAAGCTTTAACTAACCTATTAAACCCCATAATAGCCAATTTCGGTTGGGGCGACCTTGGAACAAAAAGAAACTTCCTGACTCCATCATATAATAGGCAAACAAGACCCAGACACCTGATAAATGAACCAAGTTACTCCAGGGATAACAGCGCTATCTTCTTCAAGAGCCCATATCAAAAAGAAGGTTTACGACCTCGATGTTGGATCAGGACATCCTAGTAATGCAGCCGTTACTAAGGGTTCGTTTGTTCAACGATTAACAGT--------------------------------------------------------------------------------------------------------------------------------------------------------------------------------------------------------------------------------------------------------------------------------------------------------------------------------------------------------------------------------------------------------------------------------------------------------------------------------------------------------------------------------------------------------------------------------------------------------------------------------------------------------------------------------------------------------------------------------------------------------------------------------------------------------------------------------------------------------------------------------------------------------------------------------------------------------------------------------------------------------------------------------------------------------------------------------------------------------------------------------------------------------------------------------------------------------------------------------------------------------------------------------------------------------------------------------------------------------------------------------------------------------------------------------------------------------------------------------------------------------------------------------------------------------------------------------------------------------------------------------------------------------------------------------------------------------------------------------------------------------GGATCAATACTTATAATCTGCCTATTAATCCAAACCACCACCGGATTCTTCCTAGCAATCCACTACACAGCCAACATTGACTTAGCTTTCTCATCCATCGTCCACATTACACGTGACGTTCCCTACGGCTGAATTATGCAAAACACGCACGCTATCGGAGCCTCCCTATTCTTCATATGTATCTACACCCACATTGCACGAGGCTTATATTACGGCTCTTACCTGAATAAAGAAGTCTGATTATCTGGTACCACCCTGCTAATCATTCTCATAGCGACCGCTTTCTTCGGCTA-CGTCCTCCCTTGAGGACAAATATCATTCTGAGCAGCAACAGTCATTACCAACCTCCTAACTGCAATCCCATATCTAGGCTCCACCCTAACCACCTGACTCTGGGGCGGATTCTCTATCAATGACCCTACATTGACCCGATTCTTTGCCCTTCACTTTATCCTCCCATTCGCTATCATCTCCTTATCATCTATCCACATCCTCCTCCTTCACAACGAGGGGTCCAACAACCCCCTAGGAACCAATTCAGACATCGACAAAATCCCATTTCACCCATACCACTCCTACAAAGACATACTCATATTA-------------------------------------------------------------------------------------------------------------------------------------------------------------------------------------------------------------------------------------------------------------------------------------------------------------------------------------------------------------------------------------------------------------------------------------------------------------------------------AACCTTACATCTTGAATTCTAATCTCCATAAGCATCATCACAAGCACCTCCCTAATCACATCTACAACCCACTGACTTATAGCATGAACGTGCTTAGAAATTAACACCCTCGCTATAACCCCAATCATCTCCAACACCCACCACCCTCGATCAATAGAAGCAACAACAAAATACCTCCTCACCCAAACGTTAGCCTCAATCATCATCCTATTCACAACAACATTAAATGCCCTCAACACCTCCAACTGAGAAATTAGCCTTACAACAGAAACGACCTCAATAATAATCATCACCCTGGCCCTAATAATAAAAATAGCCGCAGCACCCTTCCACTTCTGACTACCAGAAGTAGCACAAGGCGCCACTACACTGACTGCCCTAACAATTCTCACCTGACAAAAAATTGCCCCCCTAACCATCCTTCTAGCTAGCCACAACAACACCAACCTGACAATCCTTACCCTCTCAGCAATCCTATCCATCCTAACTGGCGGACTCGGAGGACTAAACCAAACCCAGTTACGAAAATTAATAGCTTTTTCATCAATTGCTCACACCGGCTGAATCCTAGCTACTATCACCCTAGCACCCAACATCTCTATTCTAACCTTCCTAATTTACACCACAACTACAACACCAATCTTCATTATACTTAACCTTTCATCCTCAACAACAATCAAGGACATCGGAACTATATGAACCATCTCCCCACTCCTTATAGCAACAACACTTCTCACCATTCTATCCCTAACAGGGCTCCCCCCCCTCACGGGATTCATACCAAAATGGCTAATCCTAAATAAAATAGCCACCTTCAACATAATCCCAGAAGCCACTATAATACTTATATGCTCCCTACCAAGCCTATACCTCTACATCCGACTAACCTACACCCTCACCATAATCATTCCCCCCCACTCTTCAACCATACCAATAAAATGACGTACCCCCCACAAAAACC-ACACCATTACCCCCCTCACTATAGCAGCTATATCCCTACTCCTACTCCCCCTC-------------------------------------------------------------------------------------------------------------------------------------------------------------------------------------------------------------------------------------------------------------------------------------------------------------------------------------------------------------------------------------------------------------------------------------------------------------------------------------------------------------------------------------------------------------------------------------------------------------------------------------------------------------------------------------------------------------------------------------TGGTATCATTCGGGTAATGCAGGTATTACCAACACCAAAAACAGACATATTCATCCCATTCATTACCCTATCCCTATGGGGGGCAGTTCTAGCCAACTTAACTTGTCTCCAACAAACAGACCTAAAGTCTCTAATCGCCTACTCCTCTATCAGCCATATAGGCCTAGTCGTAGCCGCAATTATAATTCAAACCCAATGGAGTCTATCAGGAGCAATAGCCCTAATAATCGCTCATGGGTTTACCTCCTCGGCACTCTTTTGTTTAACCAACACAAGCTACGAACGCACACACACTCGCATTCTCATTCTCACACGAGGATTACACAACATTCTCCCAATAGCCACATCCTGGTGACTCTTAGCCAACCTATTAAACATTGCCACCCCCCCAACAATAAACTTCACAGGAGAACTACTGATTATATCCTCCCTATTCAACTGATGCCCCACAACAATCATTATATTAGGGTTATCAATAATAATTACCTCCACATACTCCCTTCATGTCTTCCTATCAACACAAATAGGACCAGCCCTATTAAATAACAAAACAGAACCAACACATTCACGGGAACACCTTCTTATAGTCCTTCACATTATCCCACTAATTATGATCTCCCTAAAACCAGAGCTAGTACTC-----------------------------------------------------------------------------------------------------------------------------------------------------------------------------------------------------------------------------------------------------------------------------------------------------------------------------------------------------------------------------------------------------------------------------------------------------------------------------------------------------------------------------------------------------------------------------------------------------------------------------------------------------------------------------------------------------------------------------------------------------------------------------------------------------------------------------------------------------------------------------------------------------------------------------------------------------------------------------------------------------------------------------------------------------------------------------------------------------------------------------------------------------------------------------------------------------------------------------------------------------------------------------------------------------------------------------------------------------------------------------------------------------------------------------------------------------------------------------------------------------------------------------------------------------------------------------------------------------------------------------------------------------------------------------------------------------------------------------------------------------------------------------------------------------------------------------------------------------------------------------------------------------------------------------------------------------------------------------------------------------------------------------------------------------------------------------------------------------------------------------------------------------------------------------------------------------------------------------------------------------------------------------------------------------------------------------------------------------------------------------------------------------------------------------AAGCCAGCACACAAGGAAATAGACTGCGATTCAGGAAGAGGAAGCTGTGAGAGTCCATCTCTAGTGCAAGACAAATATAAGGAAGTCAGAAAACTGCTCCCTGCAGCAGAAGTACCGGATTCTGACGAGGTTCAAAAGAACGGTGATAGAAAAAAACTCTCAGAAACATTAAAGCTAGACCCTGAAAAGCGTCTCCCACAGTTGACTATTAAGAACCTAAAGTCATCTACATGGCCTGGAGACCAGGCAGGGCGCACTCACAGTCTAAAGTGTTCCTCTCATGATGCCATAGAGATCTGCAAAAGGGTACTCAAAGCCACAAATGTAAAAAGGTCACCCATTTGGGGGAGAAGTGAAGGAAAGCACTGTTCTCAACCTCCAGAACCCATTGAGACTGTTAGTAAAGAAAAAACAGCCCAACTGAAAGATGGAGCCAATATGTCTCTAAGTGCTCAGCACAATCAGGAGGCATTCTGGTTGGTGACTCCAGACCAGTTGTCTTTTACATCTACAAAGCCAATGGAT--------------------------------------------------------------------------------------------------------------------------------------------------------------------------------------------------------------------------------------------------------------------------------------------------------------------------------------------------------------------------------------------------------------------------------------------------------------------------------------------------------------------------------------------------------------------------------------------------------------------------------------------------------------------------------------------------------------------------------------------------------------------------------------------------------------------------------------------------------------------------------------------------------------------------------------------------------------------------------------------------------------------------------------------------------------------------------------------------------------------------------------------------------------------------------------------------------------------------------------------------------------------------------------------------------------------------------------------------------------------------------------------------------------------------------------------------------------------------------------------------------------------------------------------------------------------------------------------------------------------------------------------------------------------------------------------------------------------------------------------------------------------------------------------------------------------------------------------------------------------------------------------------------------------------------------------------------------------------------------------------------------------------------------------------------------------------------------------------------------------------------------------------------------------------------------------------------------------------------------------------------------------------------------------------------------------------------------------------------------------------------------------------------------------------------------------------------------------------------------------------------------------------------------------------------------------------------------------------------------------------------------------------------------------------------------------------------------------------------------------------------------------------------------------------------------------------------------------------------------------------------------------------------------------------------------------------------------------------------------------------------------------------------------------------------ATTGTCCCCCCGCTGGCTCAGCGCCCT---CTCCAACAGCCAGCCAAGGCCCCCGCCAAGGCCCCCGGCTTCCAT---------------------------------------TCTTCAACCGTTTCCCCCAAGACCCCCAATTCTTCGGTGTCTCTAAGTTTCGCCGGGAAGCACCCGAGTAGCCCTAGTTCCTCAGGGCAGTCTTTCAAGTCGCCCTTTGTGGCCCTGTCCAGGCACGT---GGCTTCTACCGGAAGCGTGCCGTCCGCCATTTCCTCAACTCAGAGCTCAACTTCAGGCAGCATCCTGCCCGGCGCTTCTGTCCCTTCTTCTGGGCAGGCTCCCAGTCGCTTGTCACCCAGTTCCATGGTGAAGAAAACCCTCGTCCCTCAAAAGCTGACTTTG----------------------------------------------------"/>
                        <sequence id="seq_Bitis_rubida" taxon="Bitis_rubida" totalcount="4" value="------------------------------TTGTTCGCCAAACAACTACGAGTTAACTTAAAACTTAAAAGACTTGACGGTACTTCATCACCACCTAGAGGAGCCTGTCTAATAACCGACAACCCACGATTAACCCAACCCCCTCTTGCCAACAGTCTATATACCGCCGTCGCAAGCTTACCTTGTAAAAGAATTAAAGTAAGCTCAATAGTACCACTAAAACGACAGGTCGAGGTGTAACCCATGAGTGGGACCTAGATGGGCTACATTCTCATAGAGAATACGAATAACACTACGAACTAAGTGTTTGAAGGAGGATTTAGAAGTAAGATGGGCATAAAATACCCAACTGAACATAACGCAATGAAGTGCGTACACACCGCCCGTCACCCCTGCCAAC-----------------------------------------------------------------------------TTTGTCTATTAATTGTAGACCTGTATGAAAGGCAAAATGAGAGCCCGACTGTCTCTTATAACAAATCAATTAAACTGATCTCCCAGTACAAAAGCTGGAATACCCCCATAAGACCAGAAGACCCTGTGAAGCTTTAACTAACCTATTAAACCCCTTAATAATTAGTTTCGGTTGGGGCGACCTCGGAACAAAAAAGAACTTCCTGACTCA-CCATGTACAAGGCAAACAAGACCCAGATATCTGATTAATGAACCAAGTTACTCCAGGGATAACAGCGCTATCTTCTTCAAGAGCCCATATCAAAAAGAAGGTTTACGACCTCGATGTTGGATCAGGACATCCTAGTAATGCAACAGCTACTAAGGGTTCGTTTGTTCAACGATTAACAGT--------------------------------------------------------------------------------------------------------------------------------------------------------------------------------------------------------------------------------------------------------------------------------------------------------------------------------------------------------------------------------------------------------------------------------------------------------------------------------------------------------------------------------------------------------------------------------------------------------------------------------------------------------------------------------------------------------------------------------------------------------------------------------------------------------------------------------------------------------------------------------------------------------------------------------------------------------------------------------------------------------------------------------------------------------------------------------------------------------------------------------------------------------------------------------------------------------------------------------------------------------------------------------------------------------------------------------------------------------------------------------------------------------------------------------------------------------------------------------------------------------------------------------------------------------------------------------------------------------------------------------------------------------------------------------------------------------------------------------------TCAACCTGATGAAACTTCGGGTCAATACTACTAGCCTGCCTAATTATCCAAACCTCTACTGGGTTCTTCCTAGCAATCCACTACACAGCTAACATTAACCTAGCTTTTTCATCTATCGTTCACATCACACGTGATGTCCCATACGGCTGAATTATGCAAAATACGCATGCTATTGGAGCATCCCTATTTTTTATATGCATCTACACCCACATCGCACGAGGCCTTTATTACGGATCTTACTTAAATAAAGAGGTCTGATTATCAGGAACCACCCTGCTAATCATCCTTATGGCTACCGCCTTCTTCGGGTA-CGTCCTCCCCTGAGGACAGATATCATTTTGAGCGGCAACAGTCATCACAAACCTCTTGACTGCAATCCCATATCTAGGCACTACCCTAACCACCTGACTATGGGGTGGATTCTCTATCAACGACCCCACATTAACCCGATTCTTCGCCCTTCACTTTATCCTTCCATTCACCATTATCTCCCTATCCTCCATCCACATCCTCCTTCTACACAATGAAGGATCCAACAACCCACTAGGAACTAACTCAGACATCGACAAAATCCCATTCCACCCATACCACTCCTACAAAGACACTCTCATATTAACCTCCATAATCACCCTTATATTCATAATC-CTATCATTCAACCCA---------------------------------------------------------------------------------------------------------------------------------------------------------------------------------------------------------------------------------------------------------------------------------------------------------------------------------------------------------------------------------------------------------------------------------AACCCAACATCCTGAATTGTAATCTCCACAAGCATTATCACAAGTACCCTTATAATTACATCTACAACTCACTGACTTATGGCATGAGCATGTCTAGAAATCAACACCCTCGCAATAACCCCAGTTATCTGCAACACCCATCACCCGCGGTCAATAGAAGCGACAACAAAATACTTCCTAACCCAAACACTAGCCTCCATTATTATCCTATTTGCAACAACATTAAACGCCCTCAACACCTCCAACTGAGAAATTAACCTCACAACAGAAACAACAACAATAATGGTCATCACCTTAGCCCTAATGATAAAAATAGCCGCAGCACCATTCCACTTTTGACTCCCAGAAGTGGCACAGGGCTCCACCACTCTAACCGCCTTAACAATTCTTACCTGACAAAAAATTGCCCCCCTAGCCATCCTATTAACCACCCATAACAACACCAACTCAACAATCTTAGCCTCCTCAGCAATCCTATCTATTTTAGCAGGGGGACTGGGAGGCCTAAACCAAACCCAGCTACGAAAACTAATAGCCTTCTCATCAATTGCCCACACCGGATGAATTCTAGCCACAATCACTATAGCACCCAACATCTCCATCCTGACCTTCATAGTATACACAACCACTACGACACCAATCTTTATTGTATTCAACCTCTCATCCTCAACAACAATTAAAGATATTAGCACCATATGAACCATCTCCCCACTCCTCATAACTACCACGCTTCTCACCATCTTATCCCTAACAGGACTCCCCCCCCTCACAGGATTTATACCAAAATGACTTATTCTCAATAAACTGACTGCCTTTAACATAATCTCAGAAGCCACACTGATAGCTATATGCTCCTTACCAAGCCTATATCTATACATCCGATTAACATACACCCTCACTATAACCATGCCCCCCCACTCAACCACCATACCAATAAAATGACGCACCACACACAAAAACC-TCTCTACCCTCCCCCTCACCATAGCAGCTTTATCAATTCTTCTTCTCCCCCTA-----------------------------------------------------------------------------------------------------------------------------------------------------------------------------------------------------------------------------------------------------------------------------------------------------------------------------------------------------------------------------------------------------------------------------------------------------------------------------------------------------------------------------------------------------------------------------------------------------------------------------------------------------------------------------------------------------------------------------GGNGGATACGGCATTATCCGGATCATACAAGTATTGCCAACACCAAAAACAGACATGTTCATCCCATTCATTACCCTATCATTATGGGGAGCAGTCCTAGCTAACCTTACCTGCCTACAACAAACAGACCTTAAATCCTTAATTGCCTACTCCTCTATTAGCCACATAGGCCTAGTTGTAGCCGCAATCATAATCCAAACCCAATGAAGCCTATCAGGAGCAATAGCCCTAATAATCGCTCACGGATTCACCTCCTCAGCACTCTTCTGCCTGGCCAACACAAGCTACGAACGCATACACACTCGCATTCTTATCCTCACGCGGGGGCTCCACAATATTCTCCCAATAACTACATCANGGTGATTACTAGCCAACCTATTTAACATCGCCACCCCACCAACAATAAATTTTACAGGAGAACTCTTAATCATATCCTCCTTATTCAACTGATGTCCCACGTCAATCATTATACTAGGGATATCAATAATAATCACTGCCACATATTCCCTTCATGTATTCTTATCAACACAAATGGGACCCACCCTACTGAGCAATAAGACAGAAGCAACACACTCACGAGAACACCTCCTAATAGTTCTCCACATTGTCCCTCTAATTCTGATTTCCTTAAAACCAAGCCTAGTATTT----------------------------------------------------------------------------------------------------------------------------------------------------------------------------------------------------------------------------------------------------------------------------------------------------------------------------------------------------------------------------------------------------------------------------------------------------------------------------------------------------------------------------------------------------------------------------------------------------------------------------------------------------------------------------------------------------------------------------------------------------------------------------------------------------------------------------------------------------------------------------------------------------------------------------------------------------------------------------------------------------------------------------------------------------------------------------------------------------------------------------------------------------------------------------------------------------------------------------------------------------------------------------------------------------------------------------------------------------------------------------------------------------------------------------------------------------------------------------------------------------------------------------------------------------------------------------------------------------------------------------------------------------------------------------------------------------------------------------------------------------------------------------------------------------------------------------------------------------------------------------------------------------------------------------------------------------------------------------------------------------------------------------------------------------------------------------------------------------------------------------------------------------------------------------------------------------------------------------------------------------------------------------------------------------------------------------------------------------------------------------------------------------------------------------------------------AATAGACTGCGATTCAGGAAGAGGAAGCTGCGAGAGTCCATCTCTAGTGCAAGAGAAATATAAGGAAGTCAGAAAGCTGCTCCCTGCAGCAGAAGTACTGGATTCTGACGAGGTTCAAAAGAACGGTGATAGAAAAAAACTCTCAGAAACATTAAAACTAGACCCTGAAAAGCATCTCCCACAGTTGACTACTAAGAGCCTAAAGTCATCTACATGGCCTGGAGACCAGGCAGGGCACACTCACAGTCCAAAGTGTTCCTCTCATGATGCCATAGAGATCTGCAAAAGGGTACTCAAAGCCACAAATGTAAAAA------------GGGGGAGAAGTGAAGGAAAGCACTGTTCTCAACCTCCAGAACCCATTGAGACTGTTAGTAAAGAAAAAACAGCCCAACTGAAAGATGGAGCCAATATGTCTCTCAGTGCTCAGCACAATCAGGAGGCATTCTGGTTGGTGGCTCCAGAGCAGTTGCCTTTTACATCTACAAAGCCAATGGAT--------------------------------------------------------------------------------------------------------------------------------------------------------------------------------------------------------------------------------------------------------------------------------------------------------------------------------------------------------------------------------------------------------------------------------------------------------------------------------------------------------------------------------------------------------------------------------------------------------------------------------------------------------------------------------------------------------------------------------------------------------------------------------------------------------------------------------------------------------------------------------------------------------------------------------------------------------------------------------------------------------------------------------------------------------------------------------------------------------------------------------------------------------------------------------------------------------------------------------------------------------------------------------------------------------------------------------------------------------------------------------------------------------------------------------------------------------------------------------------------------------------------------------------------------------------------------------------------------------------------------------------------------------------------------------------------------------------------------------------------------------------------------------------------------------------------------------------------------------------------------------------------------------------------------------------------------------------------------------------------------------------------------------------------------------------------------------------------------------------------------------------------------------------------------------------------------------------------------------------------------------------------------------------------------------------------------------------------------------------------------------------------------------------------------------------------------------------------------------------------------------------------------------------------------------------------------------------------------------------------------------------------------------------------------------------------------------------------------------------------------------------------------------------------------------------------------------------------------------------------------------------------------------------------------------------------------------------------------------------------------------------------------------------------------------ATTGTCTCCCCGCTGGCTCAGCGCCCT---CTCCAACAGCAAGCCAAGGTCCCCGCCAAGGCCCCCGGCTTCCAT---------------------------------------TCTTCAACCGTCTCTCCCAAGACCCCCAATTCTTCGGTGTCTCTAAGTTTCGCCGGGAAGCAYCCRAGYAGCCCTAGTTCCTCAGGGCAGTCTTTCAAGTCRCCCTTTGTGGCCCTGTCCAGGCACGT---GGCTTCTACCGGAAGCGTGCCGTCCGCCATTTCCTCAACTCAGAGCTCAACWTCAGGCAGCATCCTGCCCGGYGCCTCTGTCCCTTCTTCTGGGCAGGCTCCCAGTCGCTTGTCACCCAGTTCCATGGTGAAGAAAGCCCTCGTCCCTCAAAAGCTGACTTTG----------------------------------------------------"/>
                        <sequence id="seq_Bitis_worthingtoni" taxon="Bitis_worthingtoni" totalcount="4" value="---------------------------------TTCGCCAAACAACTACGAGTTAACTTAAAACTTAAAAGACTTGACGGTACTTCACTACAACCTAGAGGAGCCTGTCC-ATAACCGACAACCCACGATTAACCCAACCCCCTCTTGCCAACAGTCTATATACCACCGTCGTAAGCCTACCTCGTAAGAGCAATAAAGTAAGCCAAATAGCCCTACTAAGACGACAGGTCGAGGTGTAACTTATGAGCGGGACCCAGATGGGCTACACTCTCTAAGAGAACACAAATGACACTACGAATGTAGTATCTGAAGGTGGATTTAGCAGTAAGCCAGGAATAAAACACCTGACTGAACAC--TGCAATGAAGTGCGTACACACCGCCCGTCACCCCTGCTAC------------------------------------------------------------------------------------------------------------GGCAAAATGAGAGTCCAACTGTCTCTTATAACAAATCAATTAAACTGATCTCCCAGTAAAAAAGCTGGGCTACACCCATAAGACCAGAAGACCCTGTGAAGCTTTAATTAACCTATTAAACCCTATAATAGCTAATTTCGGTTGGGGCGACCTTGGAATAAAAAAGAACTTCCTGACTTAGTCATATAACAGGCAAACAAGACCCAGATATCTGATTAATGAACCAAGTTACTCCAGGGATAACAGCGCTATCTTCTTCAAGAGCCCATATCAAAAAGAAGGTTTACGACCTCGATGTTGGATCAGGACATCCTAGTGGTGTAACCGCTACTAAGGGTTTGTTTGTTCAACAATTAATAGTCCTACGTGA-----------------------------------------------------------------------------------------------------------------------------------------------------------------------------------------------------------------------------------------------------------------------------------------------------------------------------------------------------------------------------------------------------------------------------------------------------------------------------------------------------------------------------------------------------------------------------------------------------------------------------------------------------------------------------------------------------------------------------------------------------------------------------------------------------------------------------------------------------------------------------------------------------------------------------------------------------------------------------------------------------------------------------------------------------------------------------------------------------------------------------------------------------------------------------------------------------------------------------------------------------------------------------------------------------------------------------------------------------------------------------------------------------------------------------------------------------------------------------------------------------------------------------------------------------------------------------------------------------------------------------------------------------------------------------------------------------------------------------------------------GGGTCGATACTCCTTGCTTGCCTAGTTATCCAAACTATTACTGGGTTCTTCCTAGCAATCCACTACACAGCGGATATTAACCTAGCTTTCTCATCTATTATTCACATCACCCGGGACATCCCCCATGGTTGAATTATCCAAAACACGCACGCTATCGGAGCATCCCTATTTTTCATGTGCATTTACATTCACATTGCACGAGGCCTTTATTACGGCTCCTATTTAAATAAAGAAGTATGACTCTCAGGCACTACCCTCCTAATTACTCTCATAGCAACTGCCTTCTTCGGATA-CGTTCTCCCATGAGGACAAATATCCTTCTGAGCAGCAACAGTTATCACTAATCTACTAACTGCAATCCCCTACCTAGGTACCACCCTAACCACTTGACTGTGAGGTGGATTTTCCATCAGTAATCCAACATTAACCCGATTTTTTGCCTTACATTTTATTCTCCCATTTGTCATTATCTCCCTATCATCCATCCATATCCTTCTTCTACACAGTGAGGGTTCCAGCAACCCCTTAGGTACAAACTCAGATATTGATAAAATCCCGTTCCACCCTTACCATTCCTATAAAGATATACTAATACTA-------------------------------------------------------------------------------------------------------------------------------------------------------------------------------------------------------------------------------------------------------------------------------------------------------------------------------------------------------------------------------------------------------------------------------------------------------------------------------AACCCAATATCATGAACCCTGATCTCAATAAGCATCGCCATAAGTACCTCACTTATCACCATCACAACCCACTGAGTCATAGCATGAACATGCCTAGAAATCAACACTCTCTCCATAACCCCAATTATCTCAAACACCCACCACCCCCGATCCACTGAGGCAGCAACAAAATACTTCCTTACTCAAACACTAGCCTCCATTATAATCCTTTTTGCAACAACATTTAATGCCCTCCACACCTCCAACTGAGAAATCAACCTTACCACGGAGCCAACAACAATAACAATCATCACCCTAGCCTTACTAATAAAAATAGCCGCAGCACCATTCCACTTCTGACTGCCAGAAGTAACACAAGGATCTACCACACTAACTACCCTGACCATCCTAACCTGACAAAAAATTGCACCCCTTATTATTCTTCTTCTAACCCATAATAACACCAACATAACCATCCTAACCGCATCAGCAATCCTCTCTATTCTACTAGGCGGACTCGGCGGCCTTAACCAAACCCAATTACGCAAACTAATAGCCTTCTCATCAATCTCCCATACTGGGTGAATCCTAGCCACCATTAACTTAGCACCCAACATCTCCCTCCTAACCTTCATAATCTATTCTATAACTACAACCCCTATTTTCCTTATACTCAACCTCTCACCCCTAACAACAATTAAAGATATAGGCACTATATGAACCTCCTCACCATTCCTCATAATAACAATACTTCTAACCATTATATCCTTAACAGGACTTCCCCCACTTACAGGATTTATACCTAAATGACTTATCCTTAACAAAATAGTTAGCTTTAACATAACTATAGAAGCCACTCTGATAGCTATGTGTTCTCTACCCAGCCTTTACCTATATATCNGTCTAGCATACGTATTAACTATAACTATTTCCCCACACTCCTCAACCACACCAATAAAATGACGTACACCACACAAAAACC-AAACCCCTCTTCCCCTAATAATAGCATCCATAATATTACTTCTCCTCCCCTTA------------------------------------------------------------------------------------------------------------------------------------------------------------------------------------------------------------------------------------------------------------------------------------------------------------------------------------------------------------------------------------------------------------------------------------------------------------------------------------------------------------------------------------------------------------------------------------------------------------------------------------------------------------------------------------------------------------------------------------------------------------------------------CCGACTTGTTCATCCCACTTTTAACCCTATCCCTATGGGGGGCAGTTTTAGCCAATCTAACTTGCCTTCAACAAACAGACCTAAAATCTTTAATTGCCTACTCCTCTATTAGTCACATAGGCTTAGTAGTAGCCGCAACCCTAATCCAAACACAATGAAGCTTATCGGGGGCAATAGCTCTAATAATTGCCCATGGTTTTACCTCTTCAGCACTCTTTTGTCTAGCTAATATAAGCTATGAACGCTTACACACTCGTATCCTCATTCTCACACGAGGCCTTCACAATGTCCTACCAATAGCTACATCCTGATGACTATTAATTAACCTAATAAACATTGCTACCCCCCCAACAATAAACTTTACAGGAGAACTTCTAATTGTATCCTCCTTATTCAACTGATGCCCAATAACGGCCATCATGCTTAGCTTATCACTAATAATCACTACTTCATACTCCCTACACATTTTTCTATCCACACAAATAGGACCCACCATTATCAATAATTGAATAGAACCAACGCACTCACGAGAACACCTCCTTATAGCCCTCCACATTCTTCCTCTAATCATGATCTCCTTAAAACCAGAACTAGTAAT------------------------------------------------------------------------------------------------------------------------------------------------------------------------------------------------------------------------------------------------------------------------------------------------------------------------------------------------------------------------------------------------------------------------------------------------------------------------------------------------------------------------------------------------------------------------------------------------------------------------------------------------------------------------------------------------------------------------------------------------------------------------------------------------------------------------------------------------------------------------------------------------------------------------------------------------------------------------------------------------------------------------------------------------------------------------------------------------------------------------------------------------------------------------------------------------------------------------------------------------------------------------------------------------------------------------------------------------------------------------------------------------------------------------------------------------------------------------------------------------------------------------------------------------------------------------------------------------------------------------------------------------------------------------------------------------------------------------------------------------------------------------------------------------------------------------------------------------------------------------------------------------------------------------------------------------------------------------------------------------------------------------------------------------------------------------------------------------------------------------------------------------------------------------------------------------------------------------------------------------------------------------------------------------------------------------------------------------------------------------------------------------------------------------------AAGCCAGCACACCAGGAAATAGACTGCAATTCAGGAAGAGGAAGCTGTGAGAGTCCATCTCTAGTGCAAGAGAAATATAAGGAAGTCAGAAAACTGCTCCCTGTAGTAGAAGTACTGGATTCTGACAAGGTTCAAAAGAACGGTGATAGAAAAAAACTCTCAGAAACATTAAAACTAGACCCTGAAAAGCGTCTCCCACAGTTGACTACTAAGAGCCTAAAGTCATCTACATGGCCTGGAGACCAGGCAGGGCGCAATCACAGTCCAAAGTGTTCCTCTCATGATGCCATAGAGATCTGCAAAAGGGTACTCAAAGCCACAAATGTAAAAAGGTCACCCATTTGGGAGAGAAGTGAAGGAAAGCACTGTTCTCAACCTCCAGAACCYGTTGAGACTGTAAGTAAAGAAAAAACAGCCCAACTGAAAGATGGAGCCAATATGTCTCTAAGTGCTCAGCACAATCAAGAGGCATTCTGGTTGGTGACTCCAGAGCAGTTGCCTTTTACATCTACAAAGCCAATGGAT--------------------------------------------------------------------------------------------------------------------------------------------------------------------------------------------------------------------------------------------------------------------------------------------------------------------------------------------------------------------------------------------------------------------------------------------------------------------------------------------------------------------------------------------------------------------------------------------------------------------------------------------------------------------------------------------------------------------------------------------------------------------------------------------------------------------------------------------------------------------------------------------------------------------------------------------------------------------------------------------------------------------------------------------------------------------------------------------------------------------------------------------------------------------------------------------------------------------------------------------------------------------------------------------------------------------------------------------------------------------------------------------------------------------------------------------------------------------------------------------------------------------------------------------------------------------------------------------------------------------------------------------------------------------------------------------------------------------------------------------------------------------------------------------------------------------------------------------------------------------------------------------------------------------------------------------------------------------------------------------------------------------------------------------------------------------------------------------------------------------------------------------------------------------------------------------------------------------------------------------------------------------------------------------------------------------------------------------------------------------------------------------------------------------------------------------------------------------------------------------------------------------------------------------------------------------------------------------------------------------------------------------------------------------------------------------------------------------------------------------------------------------------------------------------------------------------------------------------------------------------------------------------------------------------------------------------------------------------------------------------------------------------------------------------------ATTGTCTCCCCGCTGGCTCAGCGCCCTCTCCTCCAACAGCAAGCCAAGGCCCCCGCCAAGGCCCCCGGCTTCCAT---------------------------------------TCTTCAACCGTCTCTCCCAAGACCCCCAACTCTTCGGTGTCTCTAGGTTTCGCCGGGAAGCACCCGAGTAGCCCTAGTTCCTCMGGGCAGTCTTTCAAGTCGCCCTTTGTGGCCCTGTCCAGGCACGT---GGCTTCTACCGGAAGCGTGCCGCCCGGCATTTCCTCAACTCAGAGCTCAACGTCAGGCGGCATCCTGCCCGCCGCCTCGGTCCCTTCTTCTGGGCAGGCTCCCAGTCGCTCCTCGCCCAGTTCCATGGTGAAGAAAACCCTCGTCCCTCAAAAGCTGACTTTG----------------------------------------------------"/>
                        <sequence id="seq_Bitis_xeropaga" taxon="Bitis_xeropaga" totalcount="4" value="------------------------------TTGTTCGCCAAACAACTACGAGTTAACTTAAAACTTAAAAGACTTGACGGTGCTTCATC-CAACCTAGAGGAGCCTGTCTAATAACCGACAACCCACGATTAACCCAACCCTCTCTTGCCAACAGTCTATATACCGCCGTCGCAAGCTTACCTTGTAAAAGAACTAAAGTAAGCTCAACAGTACCACTAGAACGACAGGTCGAGGTGTAACTCATGAGCGGG-CCTAGATGGGCTACATTCTCCTAGAGAACACGGATAACACTAAGAAATTAGTAGTTGAAGGAGGATTTAGAAGTAAGATGGGCATAAAATACCCGACTGAACACAACGCAATGAAGTGCGTACACACCGCCCGTCACCCCTGCCAAT-----------------------------------------------------------------------------TTTGTCTATTAATTGTAGACCTGTATGAAAGGCAAAATGAAAGCCCAACTGTCTCTTATAACAAATCAATTAAACTGATCTCCCAGTACAAAAGCTGGGATATCACCATAAGACCAGAAGACCCTGTGAAGCTTTAACTAACCTATTAACCCATATAATAGCCAGTTTCGGTTGGGGCGACCTTGGAATAAAAAAGAACTTCCTGACTCA-TCATTTACAAGGCATACAAGACCCAGATATCTGATTAATGAACCAAGTTACTCCAGGGATAACAGCGCTATCTTCTTCAAGAGCCCATATCAAAAAGAAGGTTTACGACCTCGATGTTGGATCAGGACATCCTAGTAGTGCAACAGCTACTAAGGGTTCGTTTGTTCAACGATTAACAGT------------------------------------------------------------------------------------------------------------------------------------------------------------------------------------------------------------------------------------------------------------------------------------------------------------------------------------------------------------------------------------------------------------------------------------------------------------------------------------------------------------------------------------------------------------------------------------------------------------------------------------------------------------------------------------------------------------------------------------------------------------------------------------------------------------------------------------------------------------------------------------------------------------------------------------------------------------------------------------------------------------------------------------------------------------------------------------------------------------------------------------------------------------------------------------------------------------------------------------------------------------------------------------------------------------------------------------------------------------------------------------------------------------------------------------------------------------------------------------------------------------------------------------------------------------------------------------------------------------------------------------------------------------------------------------------------------------------------------------------------------------------------------------------------------------------------------------TTAACTTANCATTTTCATCCATCATTCACATTACACGTGATGTACCATACGGCTGAATTATACAAAATACGCACGCCATCGGAGCTTCCTTATTTTTCATATGCATCTACACCCACATTGCACGAGGGCTTTATTACGGGTCCTACTTAAATAAAGAAGTATGACTGTCAGGGACCACCCTACTAATCATCCTTATGGCCACCGCCTTCTTCGGTTA-TGTCCTCCCCTGAGGACAAATGTCATTTTGAGCGGCAACAGTCATCACAAACCTCCTAACTGCAGTTCCATACCTAGGCACCACCCTAACCACCTGACTGTGAGGCGGATTCTCCATCAATGATCCAACATTAACCCGATTCTTCGCCCTACACTTTATCCTCCCATTTACCATCATCTCACTGTCCTCTATCCATATCCTCCTTCTTCATAACGAGGGGTCCAGCAACCCACTGGGAACTAACTCAGACATCGATAAAATCCCATTCCACCCATACCACTCTTACAAAGACACTCTCATATTAACCTCTATAATCACATTAATATTTATAATC-TTATCATTTGACCCA---------------------------------------------------------------------------------------------------------------------------------------------------------------------------------------------------------------------------------------------------------------------------------------------------------------------------------------------------------------------------------------------------------------------------------AGCCTAACATCTTGAACCATAATCTCCATAAGCATTATCACAAGCACCCTTATAATCACAACTACAACCCACTGACTCATAGCATGAGCATGCCTAGAAATCAACACCCTCGCAATAACCCCAGTCATCTGCAACCCCCACCACCCCCGATCAATAGAGGCAACAACAAAATATTTCCTCACCCAAACATTAGCCTCCATCATCATCCTATTTGCAACAACATTAAATGCACTCAACACTTCCAACTGAGAGATCAGTATAACAACAGAAACAACTACAATATTAGTCGTAACCCTAGCCTTAATGATAAAAATAGCCGCAGCACCATTCCACTTTTGACTCCCAGAAGTAGCACAAGGCGCCACCACACTGACAGCCCTAACAATTCTAACATGACAAAAAATTGCTCCCCTAGCCATCCTACTAGCCAACCACAACAACACCAACTTAACAATCCTAACCTTCTCAGCAATCCTATCCATCTTAACCGGCGGCCTGGGAGGACTAAACCAAACCCAACTACGAAAATTAATAGCCTTCTCATCAATTGCCCACACCGGATGAATCCTAGCTACAATCACCATAGCACCAAATATCTCTACCCTAACCTTCATTGTATATACAATGACTACAACACCAATCTTTATTATATTTAACCTCTCATCCTCAACAACAATCAAAGATATCAGCACCATATGGGCCATATCACCGTTCCTCATAACAACCACACTTCTAACCATCCTGTCCCTAACAGGACTCCCCCCACTCACAGGATTTATACCAAAATGACTTATTCTCAACAAACTGACTGCCCTTAACATGGTTCTAGAGGCCACACTGATAGCCATATGCTCTTTACCAAGCCTCTACCTTTACATCCGATTAACATACACCCTCACTATAACTATACCACCCCACTCAACTACTATAACAATAAAATGACGTACCACATATAAAAACC-TCACCACAATTCCCCTCATCCTGACAGCCTTATCAGCCCTCCTCCTCCCCCTA-----------------------------------------------------------------------------------------------------------------------------------------------------------------------------------------------------------------------------------------------------------------------------------------------------------------------------------------------------------------------------------------------------------------------------------------------------------------------------------------------------------------------------------------------------------------------------------------------------------------------------------------------------------------------------------------------------------------------------GGAGGTTACGGCATTATTCGAATTATACAAGTTCTACCAACATCAAAAACAGACATATTTATCCCATTCATCACCTTATCACTATGGGGAGCAGTCCTAGCTAATCTAACCTGTCTCCAACAAACAGACCTAAAATCCTTAATCGCCTACTCCTCTATTAGCCACATAGGCCTAGTCGTAGCTGCAATCATAATCCAAACCCAATGAAGTCTATCGGGGGCAATAGCCTTAATAATTGCCCACGGCTTCACCTCCTCAGCACTCTTCTGCTTAGCTAACACAAGCTACGAACGCATACACACTCGCATCCTAATTCTCACACGAGGACTACACAATATTCTCCCAATAGCCACATCTTGATGACTATTGACCAACTTATTTAACATTGCCATCCCCCCAACAATAAACTTTACAGGAGAGCTCATAATTATATCCTCCCTATTCAACTGATGTCCCATAACAATCATAATACTAGGTATGTCCATAATAATCACCACCACATACTCCCTACATATTTTCCTATCAACACAAATAGGGCCAACCATACTAAATAACAAAACAGAAGCAACACACTCGCGAGAACACCTTCTAATAATCCTCCACATCATCCCACTAATCATAATCTCCCTAAAACCAGACTTAGTAATT-----------------------------------------------------------------------------------------------------------------------------------------------------------------------------------------------------------------------------------------------------------------------------------------------------------------------------------------------------------------------------------------------------------------------------------------------------------------------------------------------------------------------------------------------------------------------------------------------------------------------------------------------------------------------------------------------------------------------------------------------------------------------------------------------------------------------------------------------------------------------------------------------------------------------------------------------------------------------------------------------------------------------------------------------------------------------------------------------------------------------------------------------------------------------------------------------------------------------------------------------------------------------------------------------------------------------------------------------------------------------------------------------------------------------------------------------------------------------------------------------------------------------------------------------------------------------------------------------------------------------------------------------------------------------------------------------------------------------------------------------------------------------------------------------------------------------------------------------------------------------------------------------------------------------------------------------------------------------------------------------------------------------------------------------------------------------------------------------------------------------------------------------------------------------------------------------------------------------------------------------------------------------------------------------------------------------------------------------------------------------------------------------------------------------------AAGCCAGCACACCAGGAAATAGACTGCGATTCAGGAAGAGGAAGCTGTGAGAGTCCATCTCTAGTGCAAGAGAAATATAAGGAAGTCAGAAAACTACTCCCTGCAGCAGAAGTACCGGATTCTGACGAGGTTCAAAAGAACGGTGATAGAAAAAAACTCTCAGAAACATTAAAACTAGACCCTGAAAAGCATCTCCCACAGTTGACTACTAAGAGCCTAAAGTCATCTACATGGCCTGGAGACCAGGCAGGGTGCACTCACAGTCCAAAGTGTTCCTCTCATGATGCCATAGAGATCTGCAAAAGGGTACTCAAAGCCACAAATGTAAAAA------------GGGGGAGAAGTGAAGGAAAGCACTGTTCTCAACCTCCAGAACCCATTGAGACTGTTAGTAAAGAAAAAACAGCCCAACTGAAAGATGGAGCCAATATGTCTCTAAGTGCTCAGCACAATCAGGAGGCATTCTGGTTGGTGACTCCAGAGCAGTTGCCTTTTACATCTACAAAGCCAATGGAT--------------------------------------------------------------------------------------------------------------------------------------------------------------------------------------------------------------------------------------------------------------------------------------------------------------------------------------------------------------------------------------------------------------------------------------------------------------------------------------------------------------------------------------------------------------------------------------------------------------------------------------------------------------------------------------------------------------------------------------------------------------------------------------------------------------------------------------------------------------------------------------------------------------------------------------------------------------------------------------------------------------------------------------------------------------------------------------------------------------------------------------------------------------------------------------------------------------------------------------------------------------------------------------------------------------------------------------------------------------------------------------------------------------------------------------------------------------------------------------------------------------------------------------------------------------------------------------------------------------------------------------------------------------------------------------------------------------------------------------------------------------------------------------------------------------------------------------------------------------------------------------------------------------------------------------------------------------------------------------------------------------------------------------------------------------------------------------------------------------------------------------------------------------------------------------------------------------------------------------------------------------------------------------------------------------------------------------------------------------------------------------------------------------------------------------------------------------------------------------------------------------------------------------------------------------------------------------------------------------------------------------------------------------------------------------------------------------------------------------------------------------------------------------------------------------------------------------------------------------------------------------------------------------------------------------------------------------------------------------------------------------------------------------------------------ATTGTCTCCCCGCTGGCTCAGCGCCCT---CTCCAACAGCAAGCCAAGGCCCCCGCCAAGGCCCCCGGCTTCCAT---------------------------------------TCTTCAACCGTCTCTCCCAAGACCCCCAATTCTTCGGTGTCTCTAAGTTTCGCCGGGAAGCACCCAAGCAGCCCTAGTTCCTCAGGGCAGTCTTTCAARTCGCCCTTTGTGGCCCTGTCCAGGCACGT---GGCTTCGGCCGGAAGCGTGCCGTCCGCCATTTCCTCAACTCAGAGCTCAACTTCAGGCAGCATCCTGCCCGGCGCCTCTGTCCCTTCTTCTGGGCAGGCTCCCAGTCGCTTGTCACCCAGTTCCATGGTGAAGAAAACCCTCGTCCCTCAAAAGCTGACTTTG----------------------------------------------------"/>
                        <sequence id="seq_Bothriechis_aurifer" taxon="Bothriechis_aurifer" totalcount="4" value="GCCCAACCTAACACACAATTAAACTACCAATTGTTCGCCAAACAACTACGAGTCCACTTAAAACTTAAAAGACTTGACGGTACTTCACCACGCCCTAGAGGAGCCTGCCTAATAACCGACAACCCACGATTAACCCCACCCCTTCTTGCCAACAGTCTATATACCGCCGTCGCCAGCCTACCTTGTAAAAGAAAAAAAGTAGGCCAAACAGCACCACTAACACGACAGGTCGAGGTGTAACTTATGAAGGGGCCCAAGATGGGCTACATTCTCACCGAGCACACGGACAACACTACGAACTTAGTCTTTAAAGGCGGATTTAGCAGTAAGATAGGAATAAAATACCTAACTGAACATAACGCAATGAAGTGTGTACACACCGCCCGTCATCCCTGTCACCACGTATTAAAGGCAACGCCTGCCCAGTG-AAAATTAAACGGCCGCGGTACCCTAACCGTGCAAAGGTAGCATAATCATTTGTCTATTAATTGTAGACCTGTATGAAAGGCAAAATGAGAGCCCAACTGTCTCTTATAATAAATCAATTAAACTGATCTTCTAGTACAAAAGCTAGAATACCAACATAAGACCAGAAGACCCTGTGAAGCTTTAACTAACCTATTAAACCCAATAATAGTTACTTTCGGTTGGGGCGACCTTGGAATAAAAAAGAACTTCCTGACTAA-TCATGAAAAAGGCGAACAAGACCCAGACTACTGATAATTGAAATAGGTTACTCCAGGGATAACWGCGCCATCTTCTTTAAGAGCCCATATCAAAAAGAAGGTTTACGACCTCGATGTTGGATCAGGGCATCCCAGTAATGCAACCGTTACTAAAGGTTCGTTTGTTCAACGATTAACAGCCCTACGTGATC------------------------------------------------------------------------------------------------------------------------------------------------------------------------------------------------------------------------------------------------------------------------------------------------------------------------------------------------------------------------------------------------------------------------------------------------------------------------------------------------------------------------------------------------------------------------------------------------------------------------------------------------------------------------------------------------------------------------------------------------------------------------------------------------------------------------------------------------------------------------------------------------------------------------------------------------------------------------------------------------------------------------------------------------------------------------------------------------------------------------------------------------------------------------------------------------------------------------------------------------------------------------------------------------------------------------------------------------------------------------------------------------------------------------------------------------------------------------------------------------------------------------------------------------------------------------------------------------------------------------------------------------------------------TGTCCCACCACCACACACTCTCACTAT-TCAACCTTCTCCCGGTAGGATCAAACATCTCAACCTGATGAAACTTTGGATCAATACTACTCACCTGCTTATTTATCCAAATCATTACTGGATTCTTCCTAGCAATCCACTATACAGCCAACATTAATCTAGCCTTTTCCTCCATCGTCCACATCTCCCGAGATGTGCCATACGGCTGAATCATACAAAACACACACGCCATCGGCGCATCTATATTCTTCATCTGTATCTACATTCACATCGCACGAGGAATTTACTACGGCTCTTACCTAAACAAAGAAGTCTGACTATCCGGCACCACCCTCCTAATCATCTTAATAGCCACCGCCTTCTTTGGCTA-TGTACTGCCCTGAGGCCAAATATCATTCTGGGCAGCAACTGTAATCACAAACCTCCTAACCGCCATCCCCTACCTGGGGACAACACTCACCACCTGACTGTGAGGCGGCTTTGCAATCAACGACCCAACACTAACCCGCTTCTTCACCCTACATTTCATCCTCCCATTTTTCCTCATCTCTTTATCCTCAGCCCATATTCTACTTCTACACAACGAAGGTTCTAACAACCCCCTAGGGACAAACTCAGACATCGATAAAATCCCATTCCACCCCTACCACTCATACAAAGACGCCCTTATACTAACAACAATAATCACTCTTCTATTTGTCGTT-CTCTCATTAACCCCA-----------------------------------------------------------------------------------------------------------------------------------------------------------------------------------------------------------------------------------------------------------------------------------------------------------------------------------------------------------------------------------------------------------------------------------------------------------------------------------------------------------------------------------------------------------------------------------------------------------------------------------------------------------------------------------------------------------------------------------------------------------------------------------------------------------------------------------------------------------------------------------------------------------------------------------------------------------------------------------------------------------------------------------------------------------------------------------------------------------------------------------------------------------------------------------------------------------------------------------------------------------------------------------------------------------------------------------------------------------------------------------------------------------------------------------------------------------------------------------------------------------------------------------------------------------------------------------------------------------------------------------------------------------------------------------------------------------------------------------------------------------------------------------------------------------------------------------------------------------------------------------------------------------------------------------------------------------------------------------------------------------------------------------------------------------------------------------------------------------------------------------------------------------------------CCCATTGCC-GGTTCAATAATCTTAGCAGCAGTCCTCCTAAAACTCGGAGGATACGGCATTATCCGCATAATACAAACCCTGCCCACAACAAAAACCGAGATGTTTCTCCCATTCCTAGTACTAGCCCTCTGGGGAGCCATCCTAGCCAACTTAACATGCCTGCAACAAACGGACCTAAAATYCCTAATCGCCTACTCTTCTATTAGCCATATAGGCCTAGTAGTAGCCGCAATCATCATCCAAACACCATGAGGACTTTCAGGAGCCATAGCCCTAATAATCGCCCACGGCTTTACCTCGTCAGCACTTTTCTGCCTAGCCAACACAACCTACGAACGCACACACACCCGAATCCTAATCCTCACACGCGGATTCCACAACATTCTCCCCATGGCTACAACCTGATGACTATTAGCTAATCTTATAAACATCGCTACCCCCCCCTCCATAAACTTTACAGGCGAATTGCTAATTATATCTGCCCTCTTCAACTGATGCCCAACAACAATTATCCTTCTTGGGCTCTCAATACTAATCACCGNCTCCTACTCCATACACATATTCCTATCTACACAAATAGGCCCAACCCTACTTAACAATCAAACAACACCAATACACTCACGAGAACACCTCCTTATAACCCTTCACCTTATCCCCTTAATACTAAT------------------------------------------------------------------------------------------------------------------------------------------------------------------------------------------------------------------------------------------------------------------------------------------------------------------------------------------------------------------------------------------------------------------------------------------------------------------------------------------------------------------------------------------------------------------------------------------------------------------------------------------------------------------------------------------------------------------------------------------------------------------------------------------------------------------------------------------------------------------------------------------------------------------------------------------------------------------------------------------------------------------------------------------------------------------------------------------------------------------------------------------------------------------------------------------------------------------------------------------------------------------------------------------------------------------------------------------------------------------------------------------------------------------------------------------------------------------------------------------------------------------------------------------------------------------------------------------------------------------------------------------------------------------------------------------------------------------------------------------------------------------------------------------------------------------------------------------------------------------------------------------------------------------------------------------------------------------------------------------------------------------------------------------------------------------------------------------------------------------------------------------------------------------------------------------------------------------------------------------------------------------------------------------------------------------------------------------------------------------------------------------------------------------------------------------------------------------------------------------------------------------------------------------------------------------------------------------------------------------------------------------------------------------------------------------------------------------------------------------------------------------------------------------------------------------------------------------------------------------------------------------------------------------------------------------------------------------------------------------------------------------------------------------------------------------------------------------------------------------------------------------------------------TGAGCCAAAGGGAGACAGAAGCTCACCAAGCAAAGCTGCAGCACCTCTGTCGCATCTGTGGAGCCTCACTGAAAACTGACCCTTACAAAAAGTGTCATCCAGTTCATGGGCCAGTGGATGAGGAGACCCAGGCTCTTTTGAGAAAGAAAGAGAAAAGAGCCACTTCCTGGCCAGATCTTCTTGCCAAAGTTTTTAAGATTGATGTAAAGGGAGATATTGACACAACCCATCCTACTCATTTTTGTCACAATTGTTGGAAAGTGATTCAGAGAAAAGTCAGCAATGCCCCCCATGAAGCACATCTTCTAGAGAAAGACCCAGTGGAGTGGCATCCCCATTCAACAAGCTGTGATGTTTGTGTCACTTCCTTTCGTGAAGTCAAGAGAAAGAAACCAATGTTGAATTCACAGCTGAGCAAAAAGCTCAGGATTATTGCTGGACATACTAGAAAAATARGATGCGTAAGAAAGGTAAAGCAACTAAATAACAAAAGTTTAATGAAAAAGATTTCGAACTGTAAGCAGATCCACCTCAGCACAAAAATCCTTGCAATAGACTACCCTGTGGACTTTGTAAAGTCAATATCTTGCCAGATCTGTGAGCACATCCTGGCTGATCCAGTAGAAACAACATGTAAACACTTATTCTGTAGAGTCTGCATTCTTAAATGTCTTAAAGTAATGGGAAGCTATTGCCCATCCTGCCAATATCCTTGTTTTCCCACTGATCTAGTGAGCCCTGTAAAATCCTTCCTAAGCATCCTCAACAATTYGGTTTTGAGATGCCCAATAAAAGGCTGTCATGAGGAGRTCTTTTTGGAAAAATACTGCCAWCATCGTTC--------------------------------------------------------------------------------------------------------------------------------------------------------------------------------------------------------------------------------------------------------------------------------------------------------------------------------------------------------------------------------------------------------------------------------------------------------------------------------------------------------------------------------------------------------------------------------------------------------------------------------------------------------------------------------------------------------------------------------------------------------------------------------------------------------------------------------------------------------------------------------------------------------------------------------------------------------------------------------------------------------------------------------------------------------------------------------------------------------------------------------------------------------------------------------------------------------------------------------------------------------------------------------------------------------------------------------------------------------------------------------------------------------------------------------------------------------------------------------------------------------------------------------------------------------------------------------------------------------------------------------------------------------------------------------------------------------------------------------------------------------------------------------------------------------------------------------------------------------------------------------------------------------------------------------------------------------------------------------------------------------------------------------------------------------------------------------------------------------------------------------------------------------------------------------------------------------------------------------------------------------------------------------------------------------------------------------------------------------------------------------------------------------------------------------------------------------------------------------------------------"/>
                        <sequence id="seq_Bothriechis_bicolor" taxon="Bothriechis_bicolor" totalcount="4" value="GCCTAACCTAACACACAATTAAACCACCAATTGTTCGCCAAACAACTACGAGTCCACTTAAAACTTAAAAGACTTGACGGTACTTCACCACGCCCTAGAGGAGCCTGTCTAACAACCGACAACCCACGATTAACCCAACCCCCTCTTGCCAACAGTCTATATACCGCCGTCGCCAGCCTACCTTGTAAAAGAAAAAAAGTAGGCCAAATAGCACCACTAACACGACAGGTCGAGGTGTAACTTATGAGGAGGCCCAAGATGGGCTACATTCTCACCGAGCACACGGACAACACTATGAACTTAGTCTTTAAAGGCGGATTTAGCAGTAAGATAGGAATAAAATACCTAACTGAACATAACGCAATGAAGTGTGTACACACCGCCCGTCATCCCTGTCACCACGTATTAAAGGCAACGCCTGCCCAGTG-AAAATTAAACGGCCGCGGTACCCTAACCGTGCAAAGGTAGCATAATCATTTGTCTATTAATTGTAGACCTGTATGAAAGGCAAAATGAGAGCCCAACTGTCTCTTATAATAAATCAATTAAACTGATCTCCTAGTACAAAAGCTAGAATACCAACATAAGACCAGAGGACCCCGTGAAGCTTTAACTAACCTATTAAACCCAATAATAGCTACTTTCGGTTGGGGCGACCTTGGAATAAAAAAGAACTTCCTGACTAA-TCATAAAAAAGGCAAACAAGACCCAGACCACTGATAACTGAAATAAGTTACTCCAGGGATAACAGCGCCATCTTCTTTAAGAGCCCATATCAAAAAGAAGGTTTACGACCTCGATGTTGGATCAGGGCATCCCAGTAATGCAACCGTTACTAAAGGTTCGTTTGTTCAACGATTAACAGCCCTACGTGATC------------------------------------------------------------------------------------------------------------------------------------------------------------------------------------------------------------------------------------------------------------------------------------------------------------------------------------------------------------------------------------------------------------------------------------------------------------------------------------------------------------------------------------------------------------------------------------------------------------------------------------------------------------------------------------------------------------------------------------------------------------------------------------------------------------------------------------------------------------------------------------------------------------------------------------------------------------------------------------------------------------------------------------------------------------------------------------------------------------------------------------------------------------------------------------------------------------------------------------------------------------------------------------------------------------------------------------------------------------------------------------------------------------------------------------------------------------------------------------------------------------------------------------------------------------------------------------------------------------------------------------------------------------------TGTCCAACCACCACACACTCTCACTAT-TTAACCTCCTCCCGGTAGGATTAAACATCTCAACCTGATGAAACTTTGGGTCAATACTACTCACCTGTTTAATAATCCAAGTCATTACTGGTTTTTTCCTAGCAATCCACTACACAGCCAACATTAATTTAGCCTTTTCCTCAATTGTCCACATCTCCCGAGATGTGCCCTACGGCTGAATCATACAAAACACACACGCCATCAGCGCATCTATATTCTTCATCTGTATCTACATCCACATCGCACGAGGGATCTACTACGGCTCTTACCTAAACAAAGAAGTCTGACTATCCGGCACCACCCTCCTGATCATCTTAATAGCCACCGCCTTCTTCGGCTA-TGTGCTGCCCTGAGGCCAAATATCATTCTGAGCAGCAACTGTAATCACAAACCTCCTAACCGCCATCCCCTACCTAGGAACAACACTTACCACCTGATTATGGGGGGGCTTTGCAATCAACGACCCAACATTAACCCGCTTTTTCACCCTACACTTCATCCTCCCATTCATCCTCATCTCTTTATCCTCAGCCCACATCCTACTTCTACACAACGAAGGCTCTAACAACCCCTTAGGAACAAACTCAGACATCGACAAAATCCCATTCCACCCCTATCACTCCTACAAAGACGCCCTTATATTAACAACAATAGTTACTCTTCTATTTATCGTT-CTCTCATTAACCCCA-----------------------------------------------------------------------------------------------------------------------------------------------------------------------------------------------------------------------------------------------------------------------------------------------------------------------------------------------------------------------------------------------------------------------------------------------------------------------------------------------------------------------------------------------------------------------------------------------------------------------------------------------------------------------------------------------------------------------------------------------------------------------------------------------------------------------------------------------------------------------------------------------------------------------------------------------------------------------------------------------------------------------------------------------------------------------------------------------------------------------------------------------------------------------------------------------------------------------------------------------------------------------------------------------------------------------------------------------------------------------------------------------------------------------------------------------------------------------------------------------------------------------------------------------------------------------------------------------------------------------------------------------------------------------------------------------------------------------------------------------------------------------------------------------------------------------------------------------------------------------------------------------------------------------------------------------------------------------------------------------------------------------------------------------------------------------------------------------------------------------------------------------------------------------CCCATTGCT-GGTTCAATAGTCTTAGCAGCAGTCCTCTTAAAACTCGGAGGATATGGCATTATCCGTATAATACAAACCCTCCCCACAACAAAAACCGAGATATTCCTCCCATTCCTGGTACTAGCCCTCTGAGGGGCCATCCTGGCCAACTTAACTTGCCTGCAACAAACGGACCTAAAATCCCTAATCGCCTATTCTTCTATCAGCCACATAGGCCTAGTAGTAGCCGCAATCATCATCCAAACACCGTGGGGACTTTCAGGAGCCATAGCCCTAATAATCGCCCACGGTTTTACCTCATCAGCACTTTTCTGCCTAGCCAATACAACCTACGAACGCACACACACCCGAATCCTAATCCTCACGCGCGGATTCCACAACATTCTCCCCATGACTACAACCTGATGATTATTGGCCAACCTTATAAACATAGCTACCCCCCCCTCCATAAACTTTGCAGGCGAGCTGCTAATCATATCAGCCCTCTTCAACTGATGCCCAACAACAATAATTCTCCTTGGGCTGTCTATACTAATCACTGCCTCCTACTCCATACACATATTTCTATCTACACAAATAGGCCAAACCCTGCTCAACAATCAAACGACACCAATACACTCACGAGAACACCTCCTCATGGCCCTTCACCTTATCCCCCTAATGCTAAT------------------------------------------------------------------------------------------------------------------------------------------------------------------------------------------------------------------------------------------------------------------------------------------------------------------------------------------------------------------------------------------------------------------------------------------------------------------------------------------------------------------------------------------------------------------------------------------------------------------------------------------------------------------------------------------------------------------------------------------------------------------------------------------------------------------------------------------------------------------------------------------------------------------------------------------------------------------------------------------------------------------------------------------------------------------------------------------------------------------------------------------------------------------------------------------------------------------------------------------------------------------------------------------------------------------------------------------------------------------------------------------------------------------------------------------------------------------------------------------------------------------------------------------------------------------------------------------------------------------------------------------------------------------------------------------------------------------------------------------------------------------------------------------------------------------------------------------------------------------------------------------------------------------------------------------------------------------------------------------------------------------------------------------------------------------------------------------------------------------------------------------------------------------------------------------------------------------------------------------------------------------------------------------------------------------------------------------------------------------------------------------------------------------------------------------------------------------------------------------------------------------------------------------------------------------------------------------------------------------------------------------------------------------------------------------------------------------------------------------------------------------------------------------------------------------------------------------------------------------------------------------------------------------------------------------------------------------------------------------------------------------------------------------------------------------------------------------------------------------------------------------------------------TGAGCCAAAGGGAGACAGAAGCTCACCAAGCAAAGCTGCAGCACCTCTGTCGCATCTGTGGAGCCTCACTGAAAACTGACCCTTACAAAAAGTGTCATCCAGTTCATGGGCCAGTGGATGAGGAGACCCAGGCTCTTTTGAGAAAGAAAGAGAAAAGAGCCACTTCCTGGCCAGATCTTCTTGCCAAAGTTTTTAAGATTGATGTAAGGGGAGATATTGACACAACCCATCCTACTCATTTTTGTCACAATTGTTGGAAAGTGATTCAGAGAAAAGTCAGCAATGCCCCCCATGAAGCACATCTTCTAGAGAAAGACCCAGTGGAGTGGCATCCCCATTCAACAAGCTGTGATGTTTGTGTCACTTCCTTTCGTGGAGTCAAGAGAAAGAAACCAATGTTGAATTCACAGCTGAGCAAAAAACTCAGGATTATTGCTGGACATACTAGAAAAATAAGATGCGTAAGAAAGGTAAAGCAACTAAATAACAAAAGTTTAATGAAAAAGATTTCCAACTGTAAGCAGATCCACCTCAGTACAAAAATCCTTGCAATAGACTACCCTGTGGACTTTGTAAAGTCAATATCTTGCCAGATCTGTGAGCACATCCTGGCTGATCCAGTAGAAACAACATGTAAACACTTATTCTGTAGAGCCTGCATTCTTAAATGTCTTAAAGTAATGGGAAGCTATTGCCCATCCTGCCAATATCCTTGTTTTCCCACTGATCTAGTGAGCCCTGTAAAATCCTTCCTAAGCATCCTCAACAATTTGGTTTTGAGATGCCCAATAAAAGGCTGTCATGAGGAGGTCTTTTTGGAAAAATACTGCCAACATCGTTC--------------------------------------------------------------------------------------------------------------------------------------------------------------------------------------------------------------------------------------------------------------------------------------------------------------------------------------------------------------------------------------------------------------------------------------------------------------------------------------------------------------------------------------------------------------------------------------------------------------------------------------------------------------------------------------------------------------------------------------------------------------------------------------------------------------------------------------------------------------------------------------------------------------------------------------------------------------------------------------------------------------------------------------------------------------------------------------------------------------------------------------------------------------------------------------------------------------------------------------------------------------------------------------------------------------------------------------------------------------------------------------------------------------------------------------------------------------------------------------------------------------------------------------------------------------------------------------------------------------------------------------------------------------------------------------------------------------------------------------------------------------------------------------------------------------------------------------------------------------------------------------------------------------------------------------------------------------------------------------------------------------------------------------------------------------------------------------------------------------------------------------------------------------------------------------------------------------------------------------------------------------------------------------------------------------------------------------------------------------------------------------------------------------------------------------------------------------------------------------------------"/>
                        <sequence id="seq_Bothriechis_guifarroi" taxon="Bothriechis_guifarroi" totalcount="4" value="GCCCAACCTAACACACAATTAAATTACCAATTGTTCGCCAAACAACTACGAGTCCACTTAAAACTTAAAAGACTTGACGGTACTTCACCACGCCCTAGAGGAGCCTGTCTAACAACCGACAACCCACGATTAACCCAACCCCCTCTTGCCAACAGTCTATATACCGCCGTCGCCAGCTTACCTTGTAAAAGAAAAAAAGTAAGCCAAATAGCATCACTAGCACGACAGGTCGAGGTGTAACTTATGGGGGGGGCCAAGATGGGCTACATTCTCACCGAGCACACGGACAACACCATGAAATTGGTCTTCAAAGGCGGATTTAGCAGTAAGACAGGAATAGAATACCTGACTGAACACAACGCAATGAAGTGTGTACACACCGCCCGTCATCCCTGCCACCACGCATTAAAGGCAACGCCTGCCCAGTG-AAAATTAAACGGCCGCGGTACCCTAACCGTGCAAAGGTAGCATAATCATTTGTCTATTAATTGTAGACCTGTATGAAAGGCAAAATGAGAGCCCAGCTGTCTCCTATAACAAATCAATTAAACTGATCTCCTAGTACAAAAGCTAGAATACCAACATAAGACCAGAAGACCCTGTGAAGCTTTAACTAACCTATTAAACCCAATAATAGCTACTTTCGGTTGGGGCGACCTTGGAATAAAAAAGAACTTCCTGACTTA-TCATAAAAAAGGCAAACAGGACCCAGATCACTGACAATTGAAATAAGTTACTCCAGGGATAACAGCGCTATCTTCTTTAAGAGCCCATATCAAAAAGAAGGTTTACGACCTCGATGTTGGATCAGGGCATCCTAGTGATGCAACCGTTACTAAAGGTTCGTTTGTTCAACGATTAATAGCCCTACGTGATC--------------------------------------------------------------------------------------------------------------------------------------------------------------------------------------------------------------------------------------------------------------------------------------------------------------------------------------------------------------------------------------------------------------------------------------------------------------------------------------------------------------------------------------------------------------------------------------------------------------------------------------------------------------------------------------------------------------------------------------------------------------------------------------------------------------------------------------------------------------------------------------------------------------------------------------------------------------------------------------------------------------------------------------------------------------------------------------------------------------------------------------------------------------------------------------------------------------------------------------------------------------------------------------------------------------------------------------------------------------------------------------------------------------------------------------------------------------------------------------------------------------------------------------------------------------------------------------------------------------------------------------------------------------------TCCCACCATCACACACTCTCACTAT-TCAACCTCCTCCCGGTAGGGTCAAACATCTCAACCTGATGAAATTTCGGATCATTACTACTTTCCTGTCTAATAATCCAAGTTATTACCGGGTTCTTCCTAGCAATCCACTACACAGCCAACATCAACCTAGCCTTTTCCTCCATCATCCACATCTCCCGAGACGTACCATACGGCTGAATCATACAAAACACACACGCCATCAGCGCATCCTTATTTTTTATCTGTATTTATATCCATATCGCACGAGGAATTTACTACGGCTCCTACTTAAACAAAGAAGTCTGATTATCCGGCACCACCCTTCTAATTATCCTAATAGCCACAGCCTTCTTTGGCTA-TGTCCTACCCTGAGGACAAATATCATTCTGAGCAGCAACAGTTATCACAAATCTCCTAACCGCCATTCCCTACCTAGGAACAACACTCACCACCTGATTATGGGGCGGCTTCGCAATCAACGACCCAACACTAACCCGCTTCTTTGCCCTACACTTCATCCTCCCATTCATCATCATCTCTTTATCCTCAGCCCATATCCTACTTCTACACAACGAGGGTTCCAACAACCCCCTAGGAACAAACTCAGACATCGACAAAATCCCATTTCACCCTTACCACTCCTACAAAGATACCCTCATATTAACAACAATAATTACCCTACTATTTATCATT-CTCTCATTA---------------------------------------------------------------------------------------------------------------------------------------------------------------------------------------------------------------------------------------------------------------------------------------------------------------------------------------------------------------------------------------------------------------------------------------------------------------------------------------------------------------------------------------------------------------------------------------------------------------------------------------------------------------------------------------------------------------------------------------------------------------------------------------------------------------------------------------------------------------------------------------------------------------------------------------------------------------------------------------------------------------------------------------------------------------------------------------------------------------------------------------------------------------------------------------------------------------------------------------------------------------------------------------------------------------------------------------------------------------------------------------------------------------------------------------------------------------------------------------------------------------------------------------------------------------------------------------------------------------------------------------------------------------------------------------------------------------------------------------------------------------------------------------------------------------------------------------------------------------------------------------------------------------------------------------------------------------------------------------------------------------------------------------------------------------------------------------------------------------------------------------------------------------------------------------------ATAGTCTTAGCAGCAATCCTACTAAAACTCGGAGGATACGGCATTATCCGCATAATACAAGTTTTACCCACAACAAAAACCGAGATGTTTCTCCCATTTCTTGTACTGGCCTTATGGGGGGCTATCCTGGCTAACTTAACATGCCTACAACAAACTGACCTAAAATCCCTAATCGCCTATTCCTCTATTAGTCACATAGGCTTAGTAGTAGCCGCAATCATTATCCAAACACCCTGGGGACTCTCCGGAGCCATGGCTCTAATAGTTGCCCATGGTTTTACCTCGTCATCACTTTTCTGCCTAGCCAATACAACCTATGAACGCACACACACCCGAATCCTAATCCTCACACGCGGATTTCACAATATTCTCCCTATAGCCACAACCTGATGACTATTAACCAACCTCATAAACATCGCTACCCCCCCCTTCATAAACTTTACAGGGGAACTACTTATTATATCCGCCCTTTTTAACTGATGCCCAACAACAATTATCCTCCTCGGACTATCAATACTAATCACTGCCTCCTATTCCCTACACATATTCCTATCAACACAGATAGGCCCAACCACACTCAACAATCAAACAGCACCTATACACTCACGAGAACACCTCCTTATTACCCTTCACCTTATCCCACTAACACTC------------------------------------------------------------------------------------------------------------------------------------------------------------------------------------------------------------------------------------------------------------------------------------------------------------------------------------------------------------------------------------------------------------------------------------------------------------------------------------------------------------------------------------------------------------------------------------------------------------------------------------------------------------------------------------------------------------------------------------------------------------------------------------------------------------------------------------------------------------------------------------------------------------------------------------------------------------------------------------------------------------------------------------------------------------------------------------------------------------------------------------------------------------------------------------------------------------------------------------------------------------------------------------------------------------------------------------------------------------------------------------------------------------------------------------------------------------------------------------------------------------------------------------------------------------------------------------------------------------------------------------------------------------------------------------------------------------------------------------------------------------------------------------------------------------------------------------------------------------------------------------------------------------------------------------------------------------------------------------------------------------------------------------------------------------------------------------------------------------------------------------------------------------------------------------------------------------------------------------------------------------------------------------------------------------------------------------------------------------------------------------------------------------------------------------------------------------------------------------------------------------------------------------------------------------------------------------------------------------------------------------------------------------------------------------------------------------------------------------------------------------------------------------------------------------------------------------------------------------------------------------------------------------------------------------------------------------------------------------------------------------------TGCTAAAAAAAATGTGACAGGTTCTGTGGATATCACTGATGAACAACCTAAGGCAGCAGCTATAATGTCACAAGTGCTCTTTGAAGCAGACACCGAGCTGAATAAAAATAGCTTGGCAGGAGAGAAAGAGGTGTTTCACATGAGCCAAAGGGAGACAGAAGCTCACCAAGCAAAGCTGCAGCACCTCTGTCGCATCTGTGGAGCCTCACTGAAAACTGACCCTTACAAAAAGTGTCATCCAGTTCATGGGCCAGTGGATGAGGAGACCCAGGCTCTTTTGAGAAAGAAAGAGAAAAGAGCCACTTCCTGGCCAGATCTTCTTGCCAAAGTTTTTAAGATTGATGTAAGGGGAGATATTGACACAACCCATCCTACTCATTTTTGTCACAATTGTTGGAAAGTGATTCAGAGAAAAGTCAGCAATGCCCCCCATGAAGCACATCTTCTAGAGAAAGACCCAGTGGAGTGGCATCCCCATTCAACAAGCTGTGATGTTTGTGTCACTTCCTTTCGTGGAGTCAAGAGAAAGAAACCAATGTTGAATTCACAGCTGAGCAAAAAACTCAGGATTATTGCTGGACATACTAGAAAAATAAGATGCGTAAGAAAGGTAAAGCAACTAAATAACAAAAGTTTAATGAAAAAGATTTCGAACTGTAAGCAGATCCACCTCAGTACAAAAATCCTTGCAATAGACTACCCTGTGGACTTTGTAAAGTCAATATCTTGCCAGATCTGTGAGCACATCCTGGCTGATCCAGTAGAAACAACATGTAAACACTTATTCTGTAGAGTCTGCATTCTTAAATGTCTTAAAGTAATGGGAAGCTATTGCCCATCCTGCCAATATCCTTGTTTTCCCACTGATCTAGTGAGCCCTGTAAAATCCTTCCTAAGCATCCTCAACAATTTGGTTTTGAGATGCCCAATAAAAGGCTGTCATGAGGAGGTCTTTTTGGAAAAAT------------------------------------------------------------------------------------------------------------------------------------------------------------------------------------------------------------------------------------------------------------------------------------------------------------------------------------------------------------------------------------------------------------------------------------------------------------------------------------------------------------------------------------------------------------------------------------------------------------------------------------------------------------------------------------------------------------------------------------------------------------------------------------------------------------------------------------------------------------------------------------------------------------------------------------------------------------------------------------------------------------------------------------------------------------------------------------------------------------------------------------------------------------------------------------------------------------------------------------------------------------------------------------------------------------------------------------------------------------------------------------------------------------------------------------------------------------------------------------------------------------------------------------------------------------------------------------------------------------------------------------------------------------------------------------------------------------------------------------------------------------------------------------------------------------------------------------------------------------------------------------------------------------------------------------------------------------------------------------------------------------------------------------------------------------------------------------------------------------------------------------------------------------------------------------------------------------------------------------------------------------------------------------------------------------------------------------------------------------------------------------------------------------------------------------------------------------------------------------------------------------------"/>
                        <sequence id="seq_Bothriechis_lateralis" taxon="Bothriechis_lateralis" totalcount="4" value="GCCCAACCTAACACACAATTAAATTACCAATTGTTCGCCAAACAACTACGAGTCCACTTAAAACTTAAAAGACTTGACGGTACTCCACCACGCCCTAGAGGAGCCTGTCTAACAACCGACAATCCACGATTAACCCAACCCCCTCTTGCCAACAGTCTATATACCGCCGTCGCCAGCTTACCTTGTAAAAGAAAAAAAGTAAGCCAAATAGCATCACTAACACGACAGGTCGAGGTGTAACTTATGGGGGGGGCTAAGATGGGCTACATTCTCACCGAGCATACGGAAAACACCATGAAAGTGGTCTTCAAAGGCGGATTTAGCAGTAAGACAGGAATAGAATACCTGACTGAACACAACGCAATGAATTTTTTACACACCGCCCGTCATCCCTGCCACCACGTATTAAAGGCAACG-CTGCCCAGTG-AAAATTAAACGGCCGCGGTACCCTAACCGTGCAAAGGTAGCATAATCATTTGTCTATTAATTGTAGACCTGTATGAAAGGCAAAATGAGAGCCCAACTGTCTCCTATAACAAATCAATTAAACTGATCTCCTAGTACAAAAGCTAGAATACCTTCATAAGACCAGAAGACCCTGTGAAGCTTTAACTAACCTATTAAGCCTAATAATAGCTACTTTCGGTTGGGGCGACCTTGGAATAAAAAAGAACTTCCTGACTTA-CCATAAAAAAGGCAAACAGGACCCAGATCACTGACAATTGAAATAAGTTACTCCAGGGATAACAGCGCTATCTTCTTTAAGAGCCCATATCAAAAAGAAGGTTTACGACCTCGATGTTGGATCAGGACATCCTAGTAATGCAACCGTTACTAAAGGTTCGTTTGTTCAACGATTAATAGCCCTACGTGATC---------------------------------------------GGAACCCTATACCTCGTATTCGGCACATGATCAGGACTTGTCGGTGCTGGCCTCAGCATTCTAATGCGAATGGAGCTGACGCAGCCAGGAACACTATTTGGCAGCGACCAGATCTTTAATGTCTTAGTAACTGCCCATGCATTCATCATAATCTTCTTCATGGTAATACCCATTATAATCGGGGGCTTCGGAAATTGACTAATCCCCCTAATAATTGGGACTCCTGATATAGCCTTCCCCCGTATAAACAACATGAGCTTCTGGCTCCTCCCCCCAGCACTGCTCCTACTACTATCCTCCTCCTATATTGAAGCAGGCGCAGGAACAGGCTGAACTGTCTACCCACCCCTCTCAGGAAACCTAGTCCACTCCGGCCCCTCCGTGGACTTAGCCATCTTCTCTCTTCATCTGGCCGGAGCGTCATCCATCCTTGGAGCAATCAACTTCATTACCACATGCATCAACATAAAACCTAAATCAATACCAATATTTAACATCCCCCTTTTCGTCTGGTCTGTCATAATCACCGCAATCATACTACTCCTGGCCCTACCCGTGCTCGCGGCAGCAATCACCATACTCCTGACCGACCGAAACCTAAACACAACCTTCTTTGACCCTTGCGGCGGAGGGGACCCAGTTCTATTCCAACACCTATTCTGATTCTTCGG----------------------------------------------------------------------------------------------------------------------------------------------------------------------------------------------------------------------------------------------------------------------------------------------------------------------------------------------------------------------------------------------------------------------------------------------------------------------------------------------------------------------------------------------------------------------------------------------------------------------------------------------------------------------------------------------------------------------------------------------------------------------------------------------------------------------------------------------------------------------------------------------------------------------TGTCCCACCACCACWCACTCTCACTAT-TTAATCTCCTCCCGGTAGGATCAAACATCTCAACCTGATGAAATTTCGGATCAATACTACTTTCCTGTCTAATAATCCAAGTTATTACCGGATTCTTCCTAGCAATCCACTACACAGCCAACATCAACCTAGCCTTTTCCTCCATCATCCACATCTCCCGAGACGTACCATACGGCTGAATCATACAAAACACACATGCCATCAGCGCATCCTTATTTTTCATCTGTATTTATATCCATATCGCACGAGGAATTTACTACGGCTCCTACCTAAACAAAGAAGTCTGATTATCCGGCACCACCCTTCTAATTATCCTAATAGCCACAGCCTTCTTTGGCTA-TGTCCTGCCCTGAGGACAAATATCATTCTGAGCAGCAACAGTAATCACAAACCTCCTAACCGCCATTCCATACCTAGGAACAACACTTACCACCTGGTTATGAGGCGGCTTCGCAATCAACGACCCAACACTAACCCGCTTCTTCGCCTTACACTTCATCCTCCCATTCATCATCATCTCCCTATCCTCAGCCCACATCCTACTTCTACACAGCGAGGGCTCCAACAACCCCCTGGGGACAAACTCAGACATCGACAAAATCCCATTCCACCCCTACCACTCCTACAAGGACACCCTTATATTAACAACAATAATTACCCTACTATTTATCATT-ATCTCATTAACCCC-----------------------------------------------------------------------------------------------------------------------------------------------------------------------------------------------------------------------------------------------------------------------------------------------------------------------------------------------------------------------------------------------------------------------------------------------------------------------------------------------------------------------------------------------------------------------------------------------------------------------------------------------------------------------------------------------------------------------------------------------------------------------------------------------------------------------------------------------------------------------------------------------------------------------------------------------------------------------------------------------------------------------------------------------------------------------------------------------------------------------------------------------------------------------------------------------------------------------------------------------------------------------------------------------------------------------------------------------------------------------------------------------------------------------------------------------------------------------------------------------------------------------------------------------------------------------------------------------------------------------------------------------------------------------------------------------------------------------------------------------------------------------------------------------------------------------------------------------------------------------------------------------------------------------------------------------------------------------------------------------------------------------------------------------------------------------------------------------------------------------------------------------------------------------CCCCATTGCC-GGCTCAATAGTCTTAGCAGCAATTCTACTAAAACTCGGAGGATATGGCATTATTCGCATAATACAAGTTCTACCCACAACAAAAACCGAGATGTTTCTCCCATTTCTTGTACTAGCCTTATGGGGGGCTATTCTAGCTAACCTAACATGCCTACAACAAACTGACCTAAAATCCCTAATCGCCTATTCCTCTATTAGTCACATAGGCTTAGTAGTAGCCGCAATCATCATCCAAACACCCTGAGGACTCTCAGGGGCCATAGCCCTAATAGTCGCCCATGGCTTTACCTCATCATCACTTTTCTGCCTAGCCAATACAACCTATGAACGCACACACACCCGAATCCTAATCCTCACACGCGGATTCCACAATATTCTCCCCATAGCCACAACCTGGTGACTATTAGCCAACCTCCTAAACATCGCCACCCCCCCCTCCATAAACTTTACAGGAGAACTGCTAATTATATCCGCCCTTTTTAACTGATGCCCAACAACAATTATCCTCCTCGGACTATCAATACTAATTACTGCCTCCTACTCCCTTCACATATTCCTATCTACACAGATAGGCCCAACCGCACTCAGCAATCAAACGGCACCTATACACTCACGAGAACACCTCCTTATTACCCTTCACCTCATCCCACTAATACTTATCTCTATAAAACCGGAACTAGTCATC-----------------------------------------------------------------------------------------------------------------------------------------------------------------------------------------------------------------------------------------------------------------------------------------------------------------------------------------------------------------------------------------------------------------------------------------------------------------------------------------------------------------------------------------------------------------------------------------------------------------------------------------------------------------------------------------------------------------------------------------------------------------------------------------------------------------------------------------------------------------------------------------------------------------------------------------------------------------------------------------------------------------------------------------------------------------------------------------------------------------------------------------------------------------------------------------------------------------------------------------------------------------------------------------------------------------------------------------------------------------------------------------------------------------------------------------------------------------------------------------------------------------------------------------------------------------------------------------------------------------------------------------------------------------------------------------------------------------------------------------------------------------------------------------------------------------------------------------------------------------------------------------------------------------------------------------------------------------------------------------------------------------------------------------------------------------------------------------------------------------------------------------------------------------------------------------------------------------------------------------------------------------------------------------------------------------------------------------------------------------------------------------------------------------------------------------------------------------------------------------------------------------------------------------------------------------------------------------------------------------------------------------------------------------------------------------------------------------------------------------------------------------------------------------------------------------------------------------------------------------------------------------------------------------------------------------------------------------------------------------------------------------------------------------------------------------------------------------------------------------------------------TGAGCCAAAGGGAGACAGAAGCTCACCAAGCAAAGCTGCAGCACCTCTGTCGCATCTGTGGAGCCTCACTGAAAACTGACCCTTACAAAAAGTGTCATCCAGTTCATGGGCCAGTGGATGAGGAGACCCAGGCTCTTTTGAGAAAGAAAGAGAAAAGAGCCACTTCCTGGCCAGATCTTCTTGCCAAAGTTTTTAAGATTGATGTAAGGGGAGATATTGACACAACCCATCCTACTCATTTTTGTCACAATTGTTGGAAAGTGATTCAGAGAAAAGTCAGCAATGCCCCCCATGAAGCACATCTTCTAGAGAAAGACCCAGTGGAGTGGCATCCCCATTCAACAAGCTGTGATGTTTGTGTCACTTCCTTTCGTGGAGTCAARAGAAAGAAACCAATGTTGAATTCACAGCTGAGCAAAAAACTCAGGATTATTGCTGGACATACTAGAAAAATAAGATGCGTAAGAAAGGTAAAGCAACTAAATAACAAAAGTTTAATGAAAAAGATTTCGAACTGTAAGCAGATCCACCTCAGTACAAAAATCCTTGCAATAGACTACCCTGTGGACTTTGTAAAGTCAATATCTTGCCAGATCTGTGAGCACATCCTGGCTGATCCAGTAGAAACAACATGTAAACACTTATTCTGTAGAGTCTGCATTCTTAAATGTCTTAAAGTAATGGGAAGYTATTGCCCATCCTGCCAATATCCTTGTTTTCCCACTGATCTAGTGAGCCCTGTAAAATCCTTCCTAAGCATCCTCAACAATTTGGTTTTGAGATGCCCAATAAAAGGCTGTCATGAGGAGGTCTTTTTGGAAAAATACTGCCAACATCGTTC--------------------------------------------------------------------------------------------------------------------------------------------------------------------------------------------------------------------------------------------------------------------------------------------------------------------------------------------------------------------------------------------------------------------------------------------------------------------------------------------------------------------------------------------------------------------------------------------------------------------------------------------------------------------------------------------------------------------------------------------------------------------------------------------------------------------------------------------------------------------------------------------------------------------------------------------------------------------------------------------------------------------------------------------------------------------------------------------------------------------------------------------------------------------------------------------------------------------------------------------------------------------------------------------------------------------------------------------------------------------------------------------------------------------------------------------------------------------------------------------------------------------------------------------------------------------------------------------------------------------------------------------------------------------------------------------------------------------------------------------------------------------------------------------------------------------------------------------------------------------------------------------------------------------------------------------------------------------------------------------------------------------------------------------------------------------------------------------------------------------------------------------------------------------------------------------------------------------------------------------------------------------------------------------------------------------------------------------------------------------------------------------------------------------------------------------------------------------------------------------------"/>
                        <sequence id="seq_Bothriechis_marchi" taxon="Bothriechis_marchi" totalcount="4" value="GCCCAACCTAACACACAATTAAACTACCAATTGTTCGCCAAACAACTACGAGTCCACTTAAAACTTAAAAGACTTGACGGTACTTCACCACGCCCTAGAGGAGCCTGTCTAATAACCGACAACCCACGATTAACCTAACCTCTTCTTGCCAACAGTCTATATACCGCCGTCGCCAGCCTACCTTGTAAAAGAAAAATAGTAGGCCAAATAGCACCACTAATACGACAGGTCGAGGTGTAACTTATGAAGAGGTCCAAGATGGGCTACATTCTCACCGAGCATACGGACAACACTATGAACTTAGTATTTAAAGGCGGATTTAGCAGTAAGATAGGAATAAAATACCTAACTGAACATAACGCAATGAAGTGTGTACACACCGCCCGTCATCCCTGTCACCACGTATTAAAGGCAACGCCTGCCCAGTG-AAAATTAAACGGCCGCGGTACCCTAACCGTGCAAAGGTAGCATAATCATTTGTCTATTAATTGTAGACCTGTATGAAAGGCAAAATGAGAGCCCGACTGTCTCTTATAATAAATCAATTAAACTGATCCTCTAGTACAAAAGCTAGAATGCCAACATAAGACCAGAAGACCCTGTGAAGCTTTAACTAACCTATTAAACCCAATAATAACTACTTTCGGTTGGGGCGACCTTGGAATAAAAAAGAACTTCCTGACTAA-TCATAAAAAAGGCAAACAAGACCCAGATTACTGATAATTGAAATAAGTTACTCCAGGGATAACAGCGCCATCTTCTTTAAGAGCCCATATCAAAAAGAAGGTTTACGACCTCGATGTTGGATCAGGGCATCCCAGTAATGCAACCGTTACTAAAGGTTCGTTTGTTCAACGATTAACAGCCCTACGTGATC------------------------------------------------------------------------------------------------------------------------------------------------------------------------------------------------------------------------------------------------------------------------------------------------------------------------------------------------------------------------------------------------------------------------------------------------------------------------------------------------------------------------------------------------------------------------------------------------------------------------------------------------------------------------------------------------------------------------------------------------------------------------------------------------------------------------------------------------------------------------------------------------------------------------------------------------------------------------------------------------------------------------------------------------------------------------------------------------------------------------------------------------------------------------------------------------------------------------------------------------------------------------------------------------------------------------------------------------------------------------------------------------------------------------------------------------------------------------------------------------------------------------------------------------------------------------------------------------------------------------------------------------------------------TGTCCCAC---CATATACTCTCACTAT-TCAACCTCCCACCGGTAGGATCAAACATCTCAACCTGATGAAACTTTGGGTCAATACTACTCACCTGCCTAATAGTCCAAGTCATTACTGGATTCTTCCTAGCAATCCACTACACAGCCAACATTAATCTGGCCTTTTCCTCTATCATCCACATCTCCCGAGATGTGCCCTACGGCTGAGTTATACAAAATACACACGCCATCAGCGCATCTATATTCTTCATCTGTATCTATATTCACATCGCACGAGGAATTTACTATGGCTCTTACCTAAATAAAGAAGTTTGACTATCCGGCACCACCCTCCTAATCATCTTAATAGCCACCGCCTTCTTCGGCTA-TGTGCTGCCCTGAGGCCAAATATCATTCTGGGCAGCAACAGTAATCACAAATCTTCTAACCGCCATCCCCTACCTAGGAACAACACTCACCACATGGCTATGAGGCGGCTTTGCAATCAACGACCCGACACTTACCCGTTTCTTCACCCTACATTTCATCCTCCCATTCATCCTCATCTCCTTATCCTCAGCCCACATCCTACTTCTACACAACGAAGGTTCTAACAACCCCCTAGGGACAAACTCAGACATCGACAAAATCCCATTCCACCCCTACCACTCCTATAAAGACACCCTTATATTAACAATAATAATTACCCTACTATTTATCATT-CTATCATTAACCCCA-----------------------------------------------------------------------------------------------------------------------------------------------------------------------------------------------------------------------------------------------------------------------------------------------------------------------------------------------------------------------------------------------------------------------------------------------------------------------------------------------------------------------------------------------------------------------------------------------------------------------------------------------------------------------------------------------------------------------------------------------------------------------------------------------------------------------------------------------------------------------------------------------------------------------------------------------------------------------------------------------------------------------------------------------------------------------------------------------------------------------------------------------------------------------------------------------------------------------------------------------------------------------------------------------------------------------------------------------------------------------------------------------------------------------------------------------------------------------------------------------------------------------------------------------------------------------------------------------------------------------------------------------------------------------------------------------------------------------------------------------------------------------------------------------------------------------------------------------------------------------------------------------------------------------------------------------------------------------------------------------------------------------------------------------------------------------------------------------------------------------------------------------------------------------CCCATTGCT-GGCTCAATAATCCTAGCAGCAGTTCTCCTAAAACTCGGAGGATACGGCATTATCCGTATAATACAAACTCTACCCACAACAAAAACCGAAATATTTCTCCCATTCCTAGTATTGGCCCTCTGAGGGGCCATCCTGGCCAATTTAACATGCCTGCAACAAACAGACCTAAAATCCCTAATCGCCTACTCTTCTATCAGCCACATAGGTTTAGTAGTAGCCGCAATCATCATCCAAACACCATGAGGACTTTCAGGGGCCATAACCCTAATAATCGCCCACGGCTTCACCTCATCAGCACTTTTCTGCCTAGCCAACACAACCTACGAACGCACACACACCCGAATCCTAATCCTTACACGCGGATTCCACAACATTCTCCCCATAACCACAACCTGATGACTATTGGCCAATCTTATAAACATCGGTACCCCCCCCTCCATAAACTTTACAGGCGAGCTGCTAATTATATCTGCCCTCTTCAACTGATGCCCAACAACAATTATTCTTCTTGGACTATCAATATTAATCACTGCCTCCTACTCTATACACATATTCTTATCCACACAAATAGGCCCAACCCTACTAAACAATCAAACGACACCAATACACTCACGAGAACACCTTCTTATAACCCTTCACCTAATCCCGTTAATATTAAT------------------------------------------------------------------------------------------------------------------------------------------------------------------------------------------------------------------------------------------------------------------------------------------------------------------------------------------------------------------------------------------------------------------------------------------------------------------------------------------------------------------------------------------------------------------------------------------------------------------------------------------------------------------------------------------------------------------------------------------------------------------------------------------------------------------------------------------------------------------------------------------------------------------------------------------------------------------------------------------------------------------------------------------------------------------------------------------------------------------------------------------------------------------------------------------------------------------------------------------------------------------------------------------------------------------------------------------------------------------------------------------------------------------------------------------------------------------------------------------------------------------------------------------------------------------------------------------------------------------------------------------------------------------------------------------------------------------------------------------------------------------------------------------------------------------------------------------------------------------------------------------------------------------------------------------------------------------------------------------------------------------------------------------------------------------------------------------------------------------------------------------------------------------------------------------------------------------------------------------------------------------------------------------------------------------------------------------------------------------------------------------------------------------------------------------------------------------------------------------------------------------------------------------------------------------------------------------------------------------------------------------------------------------------------------------------------------------------------------------------------------------------------------------------------------------------------------------------------------------------------------------------------------------------------------------------------------------------------------------------------------------------------------------------------------------------------------------------------------------------------------------------------------TGAGCCAAAGGGAGACAGAAGCTCACCAAGCAAAGCTGCAGCACCTCTGTCGCATCTGTGGAGCCTCACTGAAAACTGATCCTTACAAAAAGTGTCATCCAGTTCATGGGCCAGTGGATGAGGAGACCCAGGCTCTTTTGAGAAAGAAAGRGAAAAGAGCMACTTCCTGGCCAGATCTTCTTGCCAAAGTTTTTAAGATTGATGTAAGGGGRGATATTGACACAATCCATCCTACTCATTTTTGTCACAATTGTTGGAAAGTGATTCAGAGAAAAGTCAGCAATGCCCCCCATGAAGCACATCTTCTAGAGAAAGACCCAGTGGAGTGGCATCCCCATTCAACAAGCTGTGATGTTTGTGTCACTTCCTTTCGTGGAGTCAAGAGAAAGAAACCAATGTTGAATTCACAGCTGAGCAAAAAACTCAGGATTATTGCTGGACATACTAGAAAAATAAGATGCGTAAGAAAGGTAAAGCAACTAAATAACAAAAGTTTAATGAAAAAGATTTCGAACTGTAAGCAGATCCACCTCAGTACAAAAATCCTTGCAATAGACTACCCTGTGGACTTTGTAAAGTCAATATCTTGCCAGATCTGTGAGCACATCCTGGCTGATCCAGTAGAAACAACATGTAAACACTTATTCTGTAGAGTCTGCATTCTTAAATGTCTTAAAGTAATGGGAAGCTATTGCCCATCCTGCCAATATCCTTGTTTTCCCACTGATCTAGTGAGCCCTGTAAAATCCTTCYTAAGCATCCTCAACAATTTGGTTTTGAGATGCCCAATAAAAGGCTGTCATGAGGAGGTCTTTTTGGAAAAATACTGCCAACATCGTTC--------------------------------------------------------------------------------------------------------------------------------------------------------------------------------------------------------------------------------------------------------------------------------------------------------------------------------------------------------------------------------------------------------------------------------------------------------------------------------------------------------------------------------------------------------------------------------------------------------------------------------------------------------------------------------------------------------------------------------------------------------------------------------------------------------------------------------------------------------------------------------------------------------------------------------------------------------------------------------------------------------------------------------------------------------------------------------------------------------------------------------------------------------------------------------------------------------------------------------------------------------------------------------------------------------------------------------------------------------------------------------------------------------------------------------------------------------------------------------------------------------------------------------------------------------------------------------------------------------------------------------------------------------------------------------------------------------------------------------------------------------------------------------------------------------------------------------------------------------------------------------------------------------------------------------------------------------------------------------------------------------------------------------------------------------------------------------------------------------------------------------------------------------------------------------------------------------------------------------------------------------------------------------------------------------------------------------------------------------------------------------------------------------------------------------------------------------------------------------------------------"/>
                        <sequence id="seq_Bothriechis_nigroviridis" taxon="Bothriechis_nigroviridis" totalcount="4" value="GCCTAATCTAACACACAATTAAACTACCAATTGTTCGCCAAACAACTACGAGTCCACTTAAAACTTARAAGACTTGACGGTACTTCACCACGCCCTAGAGGAGCCTGTCTAACAACAGATAATCCAYGATCAACCCAACCCCCTCTTGCMAACAGTCTATATACCGCCGTCGCCAGCTTACCTTGTAAAAGAAAAAAAGTAAGCTAAATAGCACCACTAATACGACAGGTCGAGGTGTAACTAATGAGGGGG-ATAAGATGGGCTAYATTCTCACSGAGCATACGGACAACACTACGAAASTAGTCTTCAAAGGCGGATTTAGCAGTAAGACAGGAATAGAATACCCAACTGAACACAACGCAATGAAGTGCGTACACGCCGCCCGTCATCCCTGCCACAATGTATTAAAGGCTACG-CGGCCCAGTG-AAAATTAAACGGCCGCGGTACCCTAACCGTGCAAAGGTAGCATAATCATTTGTCTATTAATTGTAGACCTGTATGAAAGGCAAAATGAGAGCCCAACTGTCTCTTATAACAAATCAATTAAACTGATCTCCTAGTACAAAAGCTAGAATACCAACATAAGACCAGAAGACCCTGTGAAGCTTTAACTAACCTATTAAACCCAATAATAGCTACTTTCGGTTGGGGCGACCTTGGAATAAAAAAGAACTTCCTGACTTCCTCATAAACAAGGCAAACAAGACCCAGATTACTGATAATTGAAATAAGTTACTCCAGGGATAACAGCGCTATCTTCTTTAAGAGCCCATATCAAAAAGAAGGTTTACGACCTCGATGTTGGATCAGGGCACCCCAGTAATGCAACCGTTACTAAAGGTTCGTTTGTTCAACGATTAATAGCCCTACGTGATC------------------------------------------------------------------------------------------------------------------------------------------------------------------------------------------------------------------------------------------------------------------------------------------------------------------------------------------------------------------------------------------------------------------------------------------------------------------------------------------------------------------------------------------------------------------------------------------------------------------------------------------------------------------------------------------------------------------------------------------------------------------------------------------------------------------------------------------------------------------------------------------------------------------------------------------------------------------------------------------------------------------------------------------------------------------------------------------------------------------------------------------------------------------------------------------------------------------------------------------------------------------------------------------------------------------------------------------------------------------------------------------------------------------------------------------------------------------------------------------------------------------------------------------------------------------------------------------------------------------------------------------------------------------TGTCCCAC---CATATACTCTTACTAT-TTAACCTCCTACCAGTAGGATCAAATATCTCAACCTGGTGGAATTTTGGATCAATACTACTCGCCTGCCTACTAATCCAAATTATTACCGGCTTCTTCCTGGCAATCCACTACACAGCCAATATTAATATAGCCTTCTCCTCTATCATCCACATCTCCCGAGATGTACCATACGGTTGAATTATACAAAATACACACGCCATTTGCGCATCCATGTTTTTCATCTGCATTTACATCCACATCGCACGAGGAATCTACTACGGCTCCTACCTAAACAAAGAAGTCTGACTGTCCGGCACTACTCTTCTAATTATCCTTATAGCCACTGCCTTCTTTGGCTA-TGTCCTGCCCTGAGGCCAAATATCGTTCTGAGCGGCAACAGTAATCACAAATCTCTTAACCGCCATCCCCTACCTAGGAACGACACTTACTACTTGACTATGAGGTGGGTTTGCAATCAACGACCCAACATTAACCCGTTTTTTCGCTATACACTTCATTCTCCCATTCATCCTCATCTCTCTATCCTCAGCGCACATCCTACTTCTACACAACGAGGGCTCTAACAACCCCCTGGGAACAAACTCAGACATCGACAAAATCCCATTCCACCCCTACCACACCTACAAAGACACCCTTATTTTAACAACAATGATTACCCTACTATTCATCTCC-CTCTCATTACTCCAG-----------------------------------------------------------------------------------------------------------------------------------------------------------------------------------------------------------------------------------------------------------------------------------------------------------------------------------------------------------------------------------------------------------------------------------------------------------------------------------------------------------------------------------------------------------------------------------------------------------------------------------------------------------------------------------------------------------------------------------------------------------------------------------------------------------------------------------------------------------------------------------------------------------------------------------------------------------------------------------------------------------------------------------------------------------------------------------------------------------------------------------------------------------------------------------------------------------------------------------------------------------------------------------------------------------------------------------------------------------------------------------------------------------------------------------------------------------------------------------------------------------------------------------------------------------------------------------------------------------------------------------------------------------------------------------------------------------------------------------------------------------------------------------------------------------------------------------------------------------------------------------------------------------------------------------------------------------------------------------------------------------------------------------------------------------------------------------------------------------------------------------------------------------------------CCCATTGCC-GGCTCAATAGTCTTAGCAGCAATTCTCCTAAAACTAGGAGGATACGGCATTATCCGTATAATACAGATCATGCCCACAACAAAAACAGAACTATTTCTCCCATTCCTCGTACTAGCCCTATGGGGGGCTATCCTGGCCAACCTGACATGCCTTCAACAAACTGACCTGAAATCCTTAATCGCCTATTCCTCTATCAGCCATATAGGCCTAGTAGTAGCCGCAATTATTATCCAAACACCATGAGGACTCTCAGGAGCCATAGCCCTAATAATTGCCCACGGCTTTACCTCATCAGCAYTCTTCTGCCTAGCCAACACAACCTACGAACGCACACACACTCGAATTCTAATCCTCACACGAGGATTTCACAACATTCTCCCCATGAGCACAACCTGATGACTGCTGGCCAACCTCATAAACATCGCTACCCCCCCTTCAATAAACTTTACAGGCGAACTTCTAATTATATCAGCTCTCTTCAACTGATGCCCAACAACAATTATCCTCCTCGGACTATCAATACTAATCACAGCATCCTACTCCCTGCACATATTCTTATCAACACAAATAGGCCCGACCCCACTCAACAATCAAACAGCACCAGCACACTCACGAGAACACCTCCTTATAGCACTCCACCTAATCCCACTAATACTAGTCTCCATAAAACCAGAACTAGTCATT--------------------------------------------------------------------------------------------------------------------------------------------------------------------------------------------------------------------------------------------------------------------------------------------------------------------------------------------------------------------------------------------------------------------------------------------------------------------------------------------------------------------------------------------------------------------------------------------------------------------------------------------------------------------------------------------------------------------------------------------------------------------------------------------------------------------------------------------------------------------------------------------------------------------------------------------------------------------------------------------------------------------------------------------------------------------------------------------------------------------------------------------------------------------------------------------------------------------------------------------------------------------------------------------------------------------------------------------------------------------------------------------------------------------------------------------------------------------------------------------------------------------------------------------------------------------------------------------------------------------------------------------------------------------------------------------------------------------------------------------------------------------------------------------------------------------------------------------------------------------------------------------------------------------------------------------------------------------------------------------------------------------------------------------------------------------------------------------------------------------------------------------------------------------------------------------------------------------------------------------------------------------------------------------------------------------------------------------------------------------------------------------------------------------------------------------------------------------------------------------------------------------------------------------------------------------------------------------------------------------------------------------------------------------------------------------------------------------------------------------------------------------------------------------------------------------------------------------------------------------------------------------------------------------------------------------------------------------------------------CTGCTAAAAAAAATGTGACAGGTTCTGTGGATATCACTGATGAACAACCTAAGGCAGCAGCTATAATGTCACAAGTGCTCTTTGAAGCAGACACCGAGCTGAATAAAAATAGCTTGGCAGGAGAGAAAGAGGTGTTTCACATGAGCCAAAGGGAGACAGAAGCTCACCAAGCAAAGCTGCAGCACCTCTGTCGCATCTGTGGAGCCTCACTGAAAACTGACCCTTACAAAAAGTGTCATCCAGTTCATGGGCCAGTGGATGAGGAGACCCAGGCTCTTTTGAGAAAGAAAGAGAAAAGAGCCACTTCCTGGCCAGATCTTCTTGCCAAAGTTTTTAAGATTGATGTAAGGGGAGATATTGACACAACCCATCCTACTCATTTTTGTCACAATTGTTGGAAAGTGATTCAGAGAAAAGTCAGCAATGCCCCCCATGAAGCACATCTTCTAGAGAAAGACCCAGTGGAGTGGCATCCCCATTCAACAAGCTGTGATGTTTGTGTCACTTCCTTTCGTGGAGTCAAGAGAAAGAAACCAATGTTGAATTCACAGCTGAGCAAAAAACTCAGGATTATTGCTGGACATACTAGAAAAATAAGATGCGTAAGAAAGGTAAAGCAACTAAATAACAAAAGTTTAATGAAAAAGATTTCGAACTGTAAACAGATCCACCTCAGTACAAAAATCCTTGCAATAGACTACCCTGTGGACTTTGTAAAGTCAATATCTTGCCAGATCTGTGAGCACATCCTGGCTGATCCAGTAGAAACAACATGTAAACACTTATTCTGTAGAGGCTGCATTCTTGAATGTCTTAAAGTAATGGGAAGCTATTGCCCATCCTGCCAATATCCTTGTTTTCCCACTGATCTAGTGAGCCCTGTAAAATCCTTCCTAAGCATCCTCAACAATTTGGTTTTGAGATGCCCAATAAAAGGCTGTCATGAGGAGGTCTTTTTGGAAAAATACTGCCAACATCGTTC--------------------------------------------------------------------------------------------------------------------------------------------------------------------------------------------------------------------------------------------------------------------------------------------------------------------------------------------------------------------------------------------------------------------------------------------------------------------------------------------------------------------------------------------------------------------------------------------------------------------------------------------------------------------------------------------------------------------------------------------------------------------------------------------------------------------------------------------------------------------------------------------------------------------------------------------------------------------------------------------------------------------------------------------------------------------------------------------------------------------------------------------------------------------------------------------------------------------------------------------------------------------------------------------------------------------------------------------------------------------------------------------------------------------------------------------------------------------------------------------------------------------------------------------------------------------------------------------------------------------------------------------------------------------------------------------------------------------------------------------------------------------------------------------------------------------------------------------------------------------------------------------------------------------------------------------------------------------------------------------------------------------------------------------------------------------------------------------------------------------------------------------------------------------------------------------------------------------------------------------------------------------------------------------------------------------------------------------------------------------------------------------------------------------------------------------------------------------------------------------------"/>
[truncated: 3,151,726 more chars]
