# Supplementary material for: Calibrating the tree of vipers under the fossilized birth-death model
Source: Sci Rep. 2019 Apr 2;9:5510. doi: 10.1038/s41598-019-41290-2 (PMC6445296; doi:10.1038/s41598-019-41290-2)
Supplement: Supplementary file 2 — Additional Dataset 1 [file 41598_2019_41290_MOESM2_ESM.zip › Viperinae_FBD.nex]

#NEXUS
begin taxa;
	dimensions ntax=126;
	taxlabels
	Agkistrodon_contortrix_0
	Atheris_barbouri_0
	Atheris_ceratophora_0
	Atheris_chlorechis_0
	Atheris_desaixi_0
	Atheris_hispida_0
	Atheris_mabuensis_0
	Atheris_matildae_0
	Atheris_nitschei_0
	Atheris_rungweensis_0
	Atheris_squamigera_0
	Azemiops_feae_0
	Bitis_albanica_0
	Bitis_arietans_0
	Bitis_armata_0
	Bitis_atropos_0
	Bitis_caudalis_0
	Bitis_cornuta_0
	Bitis_gabonica_0
	Bitis_inornata_0
	Bitis_nasicornis_0
	Bitis_parviocula_0
	Bitis_peringueyi_0
	Bitis_rhinoceros_0
	Bitis_rubida_0
	Bitis_schneideri_0
	Bitis_worthingtoni_0
	Bitis_xeropaga_0
	Boa_constrictor
	Bungarus_fasciatus
	Causus_bilineatus_0
	Causus_defilippii_0
	Causus_lichtensteinii_0
	Causus_maculatus_0
	Causus_resimus_0
	Causus_rhombeatus_0
	Cerastes_cerastes_0
	Cerastes_gasperettii_0
	Cerastes_vipera_0
	Coronella_austriaca
	Crotalus_tigris_0
	Cylindrophis_ruffus
	Daboia_mauritanica_0
	Daboia_palaestinae_0
	Daboia_russelii_0
	Daboia_siamensis_0
	Echis_borkini_0
	Echis_carinatus_0
	Echis_coloratus_0
	Echis_jogeri_0
	Echis_khosatzkii_0
	Echis_leucogaster_0
	Echis_ocellatus_0
	Echis_omanensis_0
	Echis_pyramidum_0
	Eirenis_modestus
	Eristicophis_macmahoni_0
	Gloydius_halys_0
	Gonyosoma_oxycephalum
	Macrovipera_lebetina_0
	Macrovipera_razii_0
	Macrovipera_schweizeri_0
	Montivipera_albizona_0
	Montivipera_bornmuelleri_0
	Montivipera_bulgardaghica_0
	Montivipera_kuhrangica_0
	Montivipera_latifii_0
	Montivipera_raddei_0
	Montivipera_wagneri_0
	Montivipera_xanthina_0
	Ophiophagus_hannah
	Pituophis_deppei
	Proatheris_superciliaris_0
	Protobothrops_mucrosquamatus_0
	Pseudocerastes_fieldi_0
	Pseudocerastes_persicus_0
	Pseudocerastes_urarachnoides_0
	Sistrurus_catenatus_0
	Spalerosophis_diadema
	Vipera_altaica_0
	Vipera_ammodytes_0
	Vipera_anatolica_0
	Vipera_aspis_0
	Vipera_barani_0
	Vipera_berus_0
	Vipera_dinniki_0
	Vipera_eriwanensis_0
	Vipera_graeca_0
	Vipera_kaznakovi_0
	Vipera_latastei_0
	Vipera_lotievi_0
	Vipera_monticola_0
	Vipera_orlovi_0
	Vipera_renardi_0
	Vipera_seoanei_0
	Vipera_transcaucasiana_0
	Vipera_ursinii_0
	Vipera_walser_0
	Bitis_arietans_fossil_2.5
	Bitis_olduvaiensis_2.775
	Bitis_sp_17.25
	Daboia_mauritanica_fossil_0.1025
	Daboia_maxima_3.55
	Macrovipera_gedulyi_5.765
	Macrovipera_burgenlandica_8.75
	Macrovipera_sp_11.95
	Macrovipera_kuchurganica_5.05
	Montivipera_xanthina_fossil_4.715
	Vipera_sp_Macro_Monti_5.165
	Vipera_platyspondyla_17.5
	Vipera_ammodytes_fossil_2.6675
	Vipera_aspis_fossil_1.5
	Vipera_natiensis_4.465
	Vipera_aspis_group_13.425
	Vipera_meotica_6.466
	Vipera_berus_fossil_1.1005
	Vipera_ursinii_fossil_1.31
	Vipera_berus_group_5.35
	Vipera_latastei_fossil_1.18
	Vipera_antiqua_19.75
	Vipera_maghrebiana_13.05
	Vipera_sp_11.515
	Oriental_viper_10
	Vipera_sarmatica_9.7
	Vipera_ukrainica_11.527
	Vipera_sensu_lato_16.375
;
end;
begin characters;
	dimensions nchar=10418;
	format datatype=dna missing=? gap=-;
	matrix
	Agkistrodon_contortrix_0	AATTGTTCGCCAAACAACTACGAGTTAT-ACTTAAAACTTAAAAGACTTGACGGTACTTCACCACACCCTAGAGGAGCCTGTCTAATAACCGATAATCCACGATTAACCCAACCCCCTCTTGCCAACAGTCTATATACCGCCGTCGCCAGCTTACCTTGTAAAAGAAATATAGTGAGCTAAATAGTCTTCACTAAAACGACAGGTCGAGGTGTAACTAATGAGGT---TAAGATGGCTACATTCTCCAACCGAGAACACGAACAATACTATGAAATTAGTACTTAAAGGCGGATTTAGCAGTAAGATAAGAATAAAAAGCTTAACTGAACATAACGCAATGAAGTGCGTACACACCGCCCGTCATCCCTGCACGGCCGCGGTATCCTAACCGTGCAAAG…
	Atheris_barbouri_0	---------------------------------------------------------------------------------------------------------------------------------------------------------------------------------------------------------------------------------------------------------------------------------------------------------------------------------------------------------------------------------------------------------------…
	Atheris_ceratophora_0	AATTGTTCGCCAAATAACTACGAGTAGTAACTTAAAACTTAAAAGACTTGACGGTGCTTCATCACAACCTAGAGGAGCCTGTCTAATAACCGATAACCCACGATTAACCCAACCCACTCTTGCCAACAGTCTATATACCACCGTCGCAAGCTTACCTTATAAAAGAAACAAAGTGAGCTAAATAGTC-ACACTAAAACGACAGGTCGAGGTGTAACCTATGAGGG-TAAAGATGGGCTACATTCTCT--CAGAGAATACGAATAACACTATGAACATAGTGTTTGAAGGAGGATTTAGCAGTAAGATAGGAATAWAACACCTAACTGAATATAACGCAATGAGGTGCGTACACACCGCCCGTCACCCCTGCACGGCCGCGGTATCCTAACCGTGCAAAA…
	Atheris_chlorechis_0	-----------------------------------ACATTAAAAGACTTGACGGTGCTTCATCACGACCTAGAGGAGCCTGTCTAACAACCGATAATCCACGATTAACCCAACCCACTCTCGCCAACAGTCTATATACCACCGTCGCAAGCTTACCTTATAAAAGAAACGAAGTAAACTAAATAGTCAGCACTAAAACGACAGGTCGAGGTGTAACCCATGAGGG-TTAAGATGGGCTACATTCTC-TACAGAGAATACGAATAACACTATGAACATGGTGATTGAAGGAGGATTTAGCAGTAAGATAGGGATAAAATACCTAACTGAATATAACGCAATGAAGTGCGTACACACCGCCCGTCACCCCTGC----------------------------…
	Atheris_desaixi_0	---------------------------------------------------------------------------------------------------------------------------------------------------------------------------------------------------------------------------------------------------------------------------------------------------------------------------------------------------------------------------------------------------------------…
	Atheris_hispida_0	---------------------------------------------------------------------------------------------------------------------------------------------------------------------------------------------------------------------------------------------------------------------------------------------------------------------------------------------------------------------------------------------------------------…
	Atheris_mabuensis_0	---------------------------------------------------------------------------------------------------------------------------------------------------------------------------------------------------------------------------------------------------------------------------------------------------------------------------------------------------------------------------------------------------------------…
	Atheris_matildae_0	---------------------------------------------------------------------------------------------------------------------------------------------------------------------------------------------------------------------------------------------------------------------------------------------------------------------------------------------------------------------------------------------------------------…
	Atheris_nitschei_0	AATTGTTCGCCAAACAACTACGAGTAGTAACTTAAAACTTAAAAGACTTGACGGTGCTTCATCACAACCTAGAGGAGCCTGTCTAATAACCGATAACCCACGATTAACCCAACCTACTCTTGCCAACAGTCTATATACCACCGTCGCAAGCTTACCTTATAAAAGAAACAAAGTGAGCTAAACAGTCAACACTAAAACGACAGGTCGAGGTGTAACTCATGAAGG-TAAAGATGGGCTACATTCTC-TACAGAGAATACGAATAATACTATGAACATAGTAATTGAAGGAGGATTTAGCAGTAAGATAGGAATAAAACGCCTAACTGAATATAACGCAATGAAGTGCGTACACACCGCCCGTCACCCCTGCACGGCCGCGGTATCCTAACCGTGCAAAG…
	Atheris_rungweensis_0	---------------------------------------------------------------------------------------------------------------------------------------------------------------------------------------------------------------------------------------------------------------------------------------------------------------------------------------------------------------------------------------------------------------…
	Atheris_squamigera_0	-----------AAACAACTACGAGTAGTAACTTAAAACTTAAAAGACTTGACGGTGCTTCACCACAACCTAGAGGAGCCTGTCTGATAACCGATAACCCACGATTAACCCAACCCACTCTTGCCAACAGTCTATATACCACCGTCGCAAGCTTACCTTATAAAAGAAACAAAGTGAGCTAAACAGTCAACACTAAAACGACAGGTCGAGGTGTAACCTATGAGGG-TAAAGATGGACTACATTCTC-CGCAGAGAATACGAATAACACTATGAACATAGTGTTTGAAGGTGGATTTAGCAGTAAGATAGGAATAAAATACCTAACTGAATATAACGCAATGAAGTGCGT--------------------------------------------------…
	Azemiops_feae_0	----GTTCGCCAAACAACTACGAGTAATAACTTAAAACTTAAAAGACTTGACGGTGCTTCATCACAACCTAGAGGAGCCTGTCTAACAACCGACAACCCACGATTAACCCAACCCTTTCTTGCCAACAGTCTATATACCGCCGTCGCCAGCTTACCTTGTAAAGGAAATATAGTGAGCTAAATAGTCTGCACTAAAACGACAGGTCGAGGTGTAACCAATGAAGGATCAAGATGGGCTACATTCTCCTGCCGAGAATACGAATAACACTATGAAAATAGTGCTTGAAGGCGGATTTAGCAGTAAGATAAGAATAAAACACTTAACTGAACATATAGCAATGAAGTGCGTACACACCGCCCGTCATCCCTGCACGGCCGCGGTATCCTAACCGTGCAAAG…
	Bitis_albanica_0	-----------------------------------------------------------------------------------------------------------------------------------------------------------------------------------------------------------------------------------------------------------------------------------------------------------------------------------------------------------------------------------NNNGCCGCGGTATCCTAACCGTGCAAAG…
	Bitis_arietans_0	AATTGTTCGCCAAACAACTACGAGTAGTAACTTAAAACTTAAAAGACTTGACGGTACTTCACCACAACCTAGAGGAGCCTGTCTAATAACCGATAACCCACGTTTAACCCAACCCCCTCTTGCCAACAGTCTATATACCACCGTCGCAAGCTTACCTTGTAAAAGAAACAAAGTAAGCTAAATAGCTTTCACTAAAACGACAGGTCGAGGTGTAACTCATGAGGGACCTAGATGGGCTACATTCTCCCCTGGAGAATACGAACAACACCACGAACTAGGTGTTTGAAGGAGGATTTAGCAGTAAGATGGGGATAAAATACCCAACTGAACACAACGCAATGAAGTGCGTACACACCGCCCGTCACCCCTGTNNNNNNNNGGTATCCTAACCGTGCAAAG…
	Bitis_armata_0	-----------------------------------------------------------------------------------------------------------------------------------------------------------------------------------------------------------------------------------------------------------------------------------------------------------------------------------------------------------------------------------NNNNNNGCGGTATCCTAACCGTGCAAAG…
	Bitis_atropos_0	--TTGTTCGCCAAACAACTACGAGTAGTAACTTAAAACTTAAAAGACTTGACGGTACTTCATCACCACCTAGAGGAGCCTGT-TAACAACCGACAACCCACGATTAACCCAACCCCCTCTTGCCAACAGTCTATATACCGCCGTCGCAAGCTTACCTTGTAAGAGAACTAAAGTAAGCTCAACAGTCCCCACTAAAACGACAGGTCGAGGTGTAACTCATGAGGGACCCAGATGGGCTACATTCTCTTTTAGAGAATACGAACAACACTACGAACTTAGTGGTTGAAGGAGGATTTAGAAGTAAGATGGGCATAAAATACCCAACTGAACATAGCGCAATGAAGTGCGTACACACCGCCCGTCACCCCTGC----------------------------…
	Bitis_caudalis_0	--TTGTTCGCCAAACAACTACGAGTAGTAACTTAAAACTTAAAAGACTTGACGGTGCTTCATAACCACCTAGAGGAGCCTGTCTGATAACCGACAACCCACGTTTAACCCAACCCCCCCTTGCCAACAGTCTATATACCGCCGTCGCAAGCTTACCTTGTAAAAGGAATAAAGTAAGCTGAATAGTCCCCACTAATACGACAGGTCGAGGTGTAACCCATGGGGGGCCTAGATGGGCTACATTCTCTCATAGAG-ATACGGATATTACCATCAACTTAGTAATTGAAGAAGGATTTAGAAGTAAGATGGGAACAGAATGCCCAACTGAACACAACGCAATGAAGTGCGTACACACCGCCCGTCACCCCTGC----------------------------…
	Bitis_cornuta_0	--TTGTTCGCCAAACAACTACGAGTAGTAACTTAAAATTAAAAGACTTGTACGGTACTTCATCACCACCTAGAGGAGCCTGTCTAATAACCGACAACCCACGATTAACCCAACCCCCTCTTGCCAACAGTCTATATACCGCCGTCGCAAGCTTACCTTGTAAAAGAACGAAAGTAAGCTCAATAGTCCTCACTAAAACGACAGGTCGAGGTGTAACCCATGAGGGACCTAGATGGGCTACATTCTCTCTTAGAGAATACGAATAACACTACGAACTTAGTGGTTGAAGGAGGATTTAGAAGTAAGATGGGCATAAAATACCCAACTGAACATAACGCAATGAAGTGCGTACACACCGCCCGTCACCCCTGC----------------------------…
	Bitis_gabonica_0	--TTGTTCGCCAAACAACTACGAGTAGTAACTTAAAACTTAAAAGACTTGACGGTGCTTCACCACAGCCTAGAGGAGCCTGTCTAATAACCGACAACCCACGATTAACCCAACCCCCTCTTGCCAACAGTCTATA-ACCGCCGTCGCAAGCTTACCTTGTAAAAGAAATAAAGTGAGCCTAATAGCCCCCACTAAGACGACAGGCCGAGGTGTAACCTATGAAGGACCCAGATGGGCTACATTCTCTACTAGAG-ATACGAATAACACTTTGAACCAAGTGTTTGAAGGAGGATTTAGAAGTAAGCTAGGAATAAAATACCTAACTGAACACAACGCAATGAAGTGCGTACACACCGCCCGTCACCCCTGC----------------------------…
	Bitis_inornata_0	-----------------------------------------------------------------------------------------------------------------------------------------------------------------------------------------------------------------------------------------------------------------------------------------------------------------------------------------------------------------------------------ACGGCCGCGGTATCCTAACCGTGCAAAG…
	Bitis_nasicornis_0	AATTGTTCGCCAAACAACTACGAGTAGTAACTTAAAACTTAAAAGACTTGACGGTGCTTCACCACAGCCTAGAGGAGCCTGTCTAATAACCGACAACCCACGATTAACCCAACCCTCTCTTGCCAACAGTCTATATACCGCCGTCGTAAGCTTACCTTGTAAAAGAAATAAAGTGAGCTTAATAGCCCCCACTAAAACGACAGGCCGAGGTGTAACCTATGAGGGACCCAGATGGGCTACATTCTCTACTAGAG-ATACGAATAACACTTCGAACTAAGTGATTGAAGAAGGATTTAGAAGTAAGCTAGGAATAAAATACCTAACTGAACACAACGCAATGAAGCGCGTACACACCGCCCGTCACCCCTGCACGGCCGCGGTATCCTAACCGTGCAAAG…
	Bitis_parviocula_0	-----------------------------------------------------------------------------------------------------------------------------------------------------------------------------------------------------------------------------------------------------------------------------------------------------------------------------------------------------------------------------------ACGGCCGCGGTATCCTAACCGTGCAAAG…
	Bitis_peringueyi_0	AATTGTTCGCCAAACAACTACGAGTAGTAACTTAAAACTTAAAAGACTTGACGGTGCTTCATAACCACCTAGAGGAGCCTGTCTAATAACCGACAACCCACGTTTAACCCAACCCCCCCTTGCCAACAGTCTATATACCGCCGTCGCAAGCTTACCTTGTAAAAGGAGTAAAGTAAGCTAAATAGTCCCCACTAATACGACAGGTCGAGGTGTAACTCATGGGGGACCCAGATGGGCTACATTCTCTAATAGAG-ATACGGATATTACCACCAACTAAGTAATTGAAGGAGGATTTAGAAGTAAGATGGGAACAAAATACCCAACTGAACACAACGCAATGAAGTGCGTACACACCGCCCGTCACCCCTGTACGGCCGCGGTACCCTAACCGTGCAAAG…
	Bitis_rhinoceros_0	--TTGTTCGCCAAACAACTACGAGTAGTAACTTAAAACTTAAAAGACTTGACGGTGCTTCACCACGGCCTAGAGGAGCCTGTCTAATAACCGATAACCCACGATTAACCCAACCCTCTCTTGCCAACAGTCTATATACCGCCGTCGTAAGCTTACCTTGTAAAAGAATTAAAGTGAGCCCAATAGCCCCCACTAAGACGACAGGCCGAGGTGTAACCTATGAGGGACCCAGATGGGCTACATTCTCTATTAGAG-ATGCGAATAACACTTTGAACTAAGTGATTGAAGAAGGATTTAGAAGTAAGCCAGGAATAAAATACCTAACTGAACATAACGCAATGAAGTGCGTACACACCGCCCGTCACCCCTGT----------------------------…
	Bitis_rubida_0	--TTGTTCGCCAAACAACTACGAGTAGTAACTTAAAACTTAAAAGACTTGACGGTACTTCATCACCACCTAGAGGAGCCTGTCTAATAACCGACAACCCACGATTAACCCAACCCCCTCTTGCCAACAGTCTATATACCGCCGTCGCAAGCTTACCTTGTAAAAGAATTAAAGTAAGCTCAATAGTCCTCACTAAAACGACAGGTCGAGGTGTAACCCATGAGGGACCTAGATGGGCTACATTCTCTTTTAGAGAATACGAATAACACTACGAACTAAGTGTTTGAAGGAGGATTTAGAAGTAAGATGGGCATAAAATACCCAACTGAACATAACGCAATGAAGTGCGTACACACCGCCCGTCACCCCTGC----------------------------…
	Bitis_schneideri_0	-----------------------------------------------------------------------------------------------------------------------------------------------------------------------------------------------------------------------------------------------------------------------------------------------------------------------------------------------------------------------------------ACGGCCGCGGTACCCTAACCGTGCAAAG…
	Bitis_worthingtoni_0	-----TTCGCCAAACAACTACGAGTAGTAACTTAAAACTTAAAAGACTTGACGGTACTTCACTACAACCTAGAGGAGCCTGTCC-ATAACCGACAACCCACGATTAACCCAACCCCCTCTTGCCAACAGTCTATATACCACCGTCGTAAGCCTACCTCGTAAGAGCAATAAAGTAAGCCAAATAGCCTTTACTAAGACGACAGGTCGAGGTGTAACTTATGAGGGACCCAGATGGGCTACACTCTCTATAAGAGAACACAAATGACACTACGAATGTAGTATCTGAAGGTGGATTTAGCAGTAAGCCAGGAATAAAACACCTGACTGAACAC--TGCAATGAAGTGCGTACACACCGCCCGTCACCCCTGT----------------------------…
	Bitis_xeropaga_0	--TTGTTCGCCAAACAACTACGAGTAGTAACTTAAAACTTAAAAGACTTGACGGTGCTTCATC-CAACCTAGAGGAGCCTGTCTAATAACCGACAACCCACGATTAACCCAACCCTCTCTTGCCAACAGTCTATATACCGCCGTCGCAAGCTTACCTTGTAAAAGAACTAAAGTAAGCTCAACAGTCCCCACTAGAACGACAGGTCGAGGTGTAACTCATGAGGG-CCTAGATGGGCTACATTCTCTTCTAGAGAACACGGATAACACTAAGAAATTAGTAGTTGAAGGAGGATTTAGAAGTAAGATGGGCATAAAATACCCGACTGAACACAACGCAATGAAGTGCGTACACACCGCCCGTCACCCCTGC----------------------------…
	Boa_constrictor	AGTTGCTCGCCAAACCACTACGAGTGAAAACTTAAAATTTAAAAGACTTGACGGTACTTCACC-CAACCTAGAGGAGCCTGTCTAATAACCGATAACCCACGATCAACCCAACCGCCACTAGCACTCAGCCTATATACCGCCGTCGCCAGCCCACCTTGTGAAAGAAACCAAGTGAGCACAACAGTCCACACTAACACGACAGGTCGAGGTGTAGCTTATGGCGGACAAAGATGGGCTACATTATCTAACAGATAAAACGGAAAAAGCCGTGAAAACCAAGCCTGAAGGAGGATTTAGTAGTAAGATGAGGACATAATACTCAACTGAAAACAAAGAAATGAAGTGCGTACACACCGCCCGTCATCCCTGTACGGCCGCGGTACCCTAACCGTGCAAAG…
	Bungarus_fasciatus	AATTGTTCGCCAAATAACTACGAGTAAAAACTTAAAATTTAAAAGACTTGACGGTACTTCACATCAACCTAGAGGAGCCTGTCTAATAACCGATAATCCACGATTAACCCAACCCTATCTAGCTAACAGTCTATATACCGCCGTCGCCAGCTTACCTTGTGAAAGAAATAAAGTAAGCATAATAACCTACATTAATACGACAGGTCGAGGTGTAACTAATGAGGAAATAAGATGGGCTACATTTTCTAACAGAAAACACGGATAA-GCTATGAAAATAAAAACTGAAGGAGGATTTAGCAATAAGATGAGAACATAATACCCAACTGAAATTAATGCAATGAAGTGCGCACACACCGCCCGTCATCCCTGTACGGCCGCGGTATCCTAACCGTGCAAAG…
	Causus_bilineatus_0	----------------------------------------------------------------------------------------------------------------------------------------------------------------------------------------------------------------------------------------------------------------------------------------------------------------------------------------------------------------------------------------CGCGGTATCCTAACCGTGCAAAG…
	Causus_defilippii_0	AATTGTCCGCCAAACAACTACGAGTCCTAACTTAAAACTTAAAAGACTTGACGGTACTTCACCACAACCTAGAGGAGCCTGTCTAATAACCGATAACCCACGATTAACCCCACCCTATCTTGCCCACAGTCTATATACCACCGTCACAAGCTTACCTTATAAAAGAAACAAAGTGAGCTAAATAGCTAACACTAAAATGACAGGTCGAGGTGTAACTTATGAGGG-ATAAGATGGGCTACATTCTCTAACAGAGGATACGAACGATACTATGAATATAGTACCTGAAGGAGGATTTAGCAGTAAGCCAAGAATAAAACACTTAACTGAACATAACGCAATGAAGTACGTACACACCGCCCGTCACCCCTGCACGGCCGCGGTATCCTAACCGTGCAAAG…
	Causus_lichtensteinii_0	----GTCCGCCAAACAACTACGAGT-CCAACTTAAAACTTAAAAGACTTGACGGTACTTCACCACAACCTAGAGGAGCCTGTCTAATAACCGATAACCCACGATTAACCCCACCCTATCTTGCCCACAGTCTATATACCACCGTCATAAGCTTACCTTATAAAAGAAACAAAGTGAGCTAAACAGCTAACACTAATATGACAGGTCGAGGTGTAACTTATGAGGG-GTAAGATGGGCTACATTCTCCCATAGAGAATACGGATCACACTGTGAACACAGTGTCTGAAGGAGGATTTAGCAGTAAGCCGAGAATAGAACACCTAACTGAACACAACGCAATGAAGTGCGTACACACCGCCCGTCATCCCTGC-----CGCGGTATCCTAACCGTGCAAAG…
	Causus_maculatus_0	----------------------------------------------------------------------------------------------------------------------------------------------------------------------------------------------------------------------------------------------------------------------------------------------------------------------------------------------------------------------------------------CGCGGTATCCTAACCGTGCAAAG…
	Causus_resimus_0	AATTGTCCGCCAAACAACTACGAGTCTT-ACTTAAAACTTAAAAGACTTGACGGTACTTCATCACAATCTAGAGGAGCCTGTCTAATAACCGATAACCCACGATTAACCCCACCCTATCTCGCCTACAGTCTATATACCACCGTCACAAGCTTACCTTATAAAAGAAACGAAGTGAGCCAAATAGCTAACACTAATATGACAGGTCGAGGTGTAACTAATGAGGG-GTAAGATGGACTACATTCTCTAACAGAGAATACGAATGATTCTATGAATATAGCACCTGAAGGTGGATTTAGCAGTAAGCTAAGAATAAAATACTTAACTGAAAATAAAGCAATGAAGTGCGTACACACCGCCCGTCATCCCTGCACGGCCGCGGTACCCTAACCGTGCAAAG…
	Causus_rhombeatus_0	AATTGTCCGCCAAACAACTACGAGTTCT-ACTTAAAACTTAAAAGACTTGACGGTACTTCACCACAATCTAGAGGAGCCTGTCTAATAACCGAYAACCCACGATTAACCCCACCCTATCTTGCCCACAGTCTATATACCACCGTCACAAGCTTACCTTATAAAAGAAACAAAGTGAGCCAAATAGTCCACACTAGTATGACAGGTCGAGGTGTAACTTATGAGGG-ATCAGATGGGCTACATTCTTCAATAAAGAACACGAATGATACCATGAACATAGTACCTGAAGGAGGATTTAGCAGTAAGCTAAGAATAAAACACTTAACTGAACACAACGCAATGAAGTGCGTACACACCGCCCGTCATCCCTGTACGGCCGCGGTATCCTAACCGTGCAAAG…
	Cerastes_cerastes_0	-ATTGTTCGCCAAACAACTACGAGTAGTAACTTAAAACTTAAAAGACTTGACGGTACTTCACTACATCCTAGAGGAGCCTGTCTAATAACCGACAACCCACGATTAACCCCACCCTATCTTGCCAACAGTCTATATACCACCGTCGCAAGCTTACCTTGTAAAAGAACCACAGTGAGCTCAACAGCCAACTCTAATACGACAGGTCGAGGTGTAACTAATGAGGGTCACAGATGGGCTACATTCTCTTTTAGAGAATACGGATAACACTATGAACATAGTGTTTGAAGGAGGATTTAGCAGTAAGATGGGAATAAACTACCTAGCTGAACATTTCGCAATGAAGTGCGTACACACCGCCCGTCACCCCTGC---GCCGCGGTACCCTAACCGTGCAAAG…
	Cerastes_gasperettii_0	-------CGCCAAACAACTACGAGTAGTAACTTAAAACTTAAAAGACTTGACGGTACTTCACCACAACCTAGAGGAGCCTGTCTAATAACCGACAACCCACGATTAACCCAACCCTATCTTGCCAACAGTCTATATACCACCGTCGCAAGCTCACCTTGTAAAAGAACTATAGCGAGCTCAATAGTCACCACTAACACGACAGGTCGAGGTGTAACTCATGAGGGTCACAGATGGGCTACACTCTCTTCTAGAGAACACGAATAACACCATGAACATGGTGCTTGAAGGAGGATTTAGCAGTAAGATAGGAATAAACTACCTAACTGAACATTTAGCAATGAAGTGCGCACACACCGCCCGTCACCCCTGCACGGCCGCGGTACCCTAACCGTGCAAAG…
	Cerastes_vipera_0	---------------------------------------------------------------------------------------------------------------------------------------------------------------------------------------------------------------------------------------------------------------------------------------------------------------------------------------------------------------------------------------------------------------…
	Coronella_austriaca	TATTGTTCGCCAAATAACTACGAGTAAAAACTTAAAATTTAAAAGACTTGACGGTACCTCAAAACAACCTAGAGGAGCCTGTCTAATAACCGATACTCCACGATTAACCCAACCCACTCTAGCTAACAGCCTATATACCGCCGTCGCCAGCCTACCTTGTGAAAGAAACAAAGTGAGCCAAACAGC-CCCACTAATACGACAGGTCGAGGTGTAGCTAATGAGGGTCAAAGATGGGCTACATTTTCTAACAGAAAACACGAATTAATCCATGAAATAAGAAACTGAAGGCGGATTTAGCAGTATGCTGGGAACAACATACCCAGCTGAAATTAACGCAATGAGGTGCGTACACACCGCCCGTCATCCCTGTACGGCCGCGGTATCCTAACCGTGCAAAG…
	Crotalus_tigris_0	AATTGTCCGCCAAACAACTACGAGTTAT-ACTTAAAACTTAAAAGACTTGACGGTGCTTCACCACGCCCTAGAGGAGCCTGTCTAGTAACCGATAATCCACGATTAACCCAACCCCCTCTAGCTGACAGTCTATATACCGCCGTCGCCAGCCTACCTTGTAAAAGAAATAAAGTAAGCCTAACAGTTCACGCTTAAACGACAGGTCGAGGTGTAACTAATGAGGGACTAAGATGGGCTACATTCTCTCGCTGAGAATACGAACAACACTATGAAATTAGTGTTTAAAGGCGGAATTAGCAGTAAGATAAGAATAAAATACTTAACTGAATATAACGCAATGAAGTGCGTACACACCGCCCGTCACCCCTGCACGGCCGCGGTACCCTAACCGTGCAAAG…
	Cylindrophis_ruffus	AGTTGCCCGCCAAATAACTACGAGTGAAAACTTAAAACTTAAAGGACTTGACGGTACTTCACACCAACCTAGAGGAGCCTGTCTATTAACCGATATTCCACGATTAACCCAACCATTTCTAGCATCCAGCCTATATACCGCCGTCGCCAGCCTACCTTGTAAAAGAAACAAAGTAAGCTAAACAGTTTACACTAACACGACAGGTCAAGGTGTAACTAATGATGGACCAAGATGGGCTACATTATCTAACAGATAACACGAATAAAGTCATGAAACTAACTCTTAAAGGCGGATTTAGCAGTAAGCCGAGAATAGAACACTCAACTGAAACCAATGCAATGAAGTGCGTACACACCGCCCGTCATCCCTGTACGGCCGCGGTACCCTAACCGTGCAAAG…
	Daboia_mauritanica_0	---------------AACTACGAGTTGTAACTTAAAACTTAAAAGACTTGACGGTGCTTCACCACAATCTAGAGGAGCCTGTCT-ATAACCGACAACCCACGATTAACCCCTCCCCTTCTCGCCAACAGTCTATATACCACCGTCGTAAGCTTACCTTGTAAAAGAACCAAAATGAGCTTAATAGCTAACACTAAAACGACAGGTCGAGGTGTAACCCATGAGGG-TAAAGATGGGCTACATTCTCTTACAGAGAACACGAATAACACTATGAACACAGTGATTGAAGGTGGATTTAGCAGTAAGATAGGAATAAAATACCTAACTGAACACACAGCAATGAAGTGCGTACACACCGCCCGTCATCCCTGC----------------------------…
	Daboia_palaestinae_0	------------------------------------------------TGACGGTACTTCACCACAMCCTAGAGGAGCCTGTCCAGTAACCGACGACCCACGATTAACCTCTCTCTTTCTCGCCAACAGTCTATATACCACCGTCGTAAGCTTATCCTATAAAAGAACCAAAATGAGCTAAATAGTTAACACTAAAATGACAGGTCGAGGTGTAACTCATGAGAG-CAAAGATGGGCTACATTCTCTCACAGAGAACACGAATATCACTATGAACATAGTGATTGAAGGTGGATTTAACAGTAAGATAAGAATAAAATACCTAACTGAACACACAGCAATGAAGTGCGTACACACCGCCCGTCATCCCTGC----------------------------…
	Daboia_russelii_0	AATTGTTCGCCAAACAACTACGAGTAGTAACTTAAAACTTAAAAGACTTGACGGTGCTTCACCACAACCTAGAGGAGCCTGTCC-ATAACCGACAACCCACGATTAACCCCACCCTCTCTCGCCAACAGTCTATATACCACCGTCATAAGCTTACCTTGTAAAAGAAACAAAATGAGCTAAATAGCCTACGCTAAAACGACAGGTCGAGGTGTAACCCATGAGGG-CAAAGATGGGCTACATTCTCCTACAGAGCATACGAATAACACTATGAATATAGTGACTGAAGGTGGATTTAGTAGTAAGATAGGAATAAAATACCAAACTGAACATAAAGCAATGAAGTGCGTACACACCGCCCGTCATCCCTGCACGGCCGCGGTATCCTAACCGTGCAAAG…
	Daboia_siamensis_0	---------------------------------------------------------------------------------------------------------------------------------------------------------------------------------------------------------------------------------------------------------------------------------------------------------------------------------------------------------------------------------------------------------------…
	Echis_borkini_0	AATTGTTCGCCAAACAACTACGAGTAGTAACTTAAAACTTAAAAGACTTGACGGTGCCTCACTACAACCTAGAGGAGCCTGTGCAATAACCGATAACCCACGTTTAACCCAGCCCCATCTTGCCAACAGTCTATATACCACCGTCGCAAGCTTACCTTGTGAAAGCTATAAAGTAAGCCAAATAACC-ACATTAAGACGACAGGTCGAGGTGTAACTTATGAGGGACTACCATGGGCTACACTCTC---CCCCGAGCACAAACAATACAATGAAAA-AGTATTCAAAGAAGGATTTAGCAGTAAGACCGGAATAAAATGCCGACCTGAACACAACGCAATGAGGCGCGTACACACCGCCCGTCACCCCTG-ACGGCCGCGGTATCCTAACCGTGCAAAG…
	Echis_carinatus_0	-ATTGTTCGCCAAATTACTACGAGTAGTAACTTAAAACTTAAAAGACTTGACGGTGCTTCACTACACCCCAGAGGAGCCTGTGCAATAACCGATAACCCACGTTTAACCCTACCCCCCTTTGCCAACAGTCTATATACCGCCGTCGTAAGCCTACCTTGTGAGAGTATCATAGTAGGCCAAATAACC-ACATTAAGACGACAGGTCGAGGTGTAACTAATAGGGGACTAGCATGGGCTACACTCTCC--CCCCGAGCACAAATAATACTATGAAAA-AGTATTTGAAGAAGGATTTAGCAGTAAGCCGGGAACATAATACCCGCCTGAACATAACGCAATGAAGCGCGTACACACCGCCCGTCACCCCTGCACGGCCGCGGTATCCTAACCGTGCAAAG…
	Echis_coloratus_0	AATTGTTCGCCAAACAACTACGAGTAGTAACTTAAAACTTAAAAGACTTGACGGTGCTTCACTACAACCTAGAGGGGCCTGTGCAGTAACCGATAACCCACGTTTAACCCAACCCCCCCTCGCCAACAGTCTATATACCGCCGTCGTAAGCTTACCTTGTGAAAGCTATAAAGTAAGCCTAATAACCTACATTAAAACTACAGGTCGAGGTGTAACCAATGGGGGACTATCATGGGCCACACTCTCT--CTTAGAGCACGGACAATACCATGAAAA-AGTATTCAAAGAAGGATTTAGCAGTAAGCC-GGGACAAAATTCCCGCCTGAACATAACGCAATGAAGCGTGTACACACCGCCCGTCACCCCTGCACGGCCGCGGTATCCTAACCGTGCAAAG…
	Echis_jogeri_0	AATTGTTCGCCAAACAACTACGAGTAGTAACTTAAAACTTAAAAGACTTGACGGTGCTTCACCACAACCTAGAGGAGCCTGTGCAATAACCGATAACCCACGTTTTACCCTACCCACTCTTGCCAACAGTCTATATACCGCCGTCGAAAGCTTACCCTGCAAAAGCTATAAAGTAAGCCCGATAACC-CCGTTAAAACGACAGGTCGAGGTGTAACTAATGAGGGACTAGCATGGGCTACACTCTCT--TCCAGAGCACGGATAACCCCATGAAAA-AGTATTTTAAGAAGGATTTAGCAGTAAGCCGAGAACAACATACCCGACTGAACATAACGCAATGAAGTGCGTACACACCGCCCGTCACCCCTG-ACGGCCGCGGTATCCTAACCGTGCAAAG…
	Echis_khosatzkii_0	AATTGTTCGCCAAACAACTACGAGTAGTAACTTAAAACTTAAAAGACTTGACGGTGCCTCACTACAACCTAGAGGAGCCTGTGCAATAACCGATAACCCACGTTTAACCCAACCCTATCTCGCCAACAGTCTATATACCACCGTCGCAAGCTTACCTTGTGAAAGTTATAAAGTAAGCCAAATAACC-ACATTAAGACGACAGGTCGAGGTGTAACTAATGAGGGATTACCATGGGCTACACTCTC---CCCCGAGCACGAACAATACGATGAAAA-AGTATTTAAAGAAGGATTTAGCAGTAAGACCGGAATAAAATGCCGACCTGAACACAACGCAATGAGGCGCGTACACACCGCCCGTCACCCCTG-ACGGCCGCGGTATCCTAACCGTGCAAAG…
	Echis_leucogaster_0	AATTGTTCGCCAAACAACTACGAGTAGTAACTTAAAACTTAAAAGACTTGACGGTGCCTCACCACAACCTAGAGGAGCCTGTGCAATAACCGATAACCCACGTTTAACCCAGCCCCGTCTTGCCAACAGTCTATATACCACCGTCGCAAGCTTACCTTGTGAGAGTAATAAAGTAAGCTAAATAACC-CCATTAAGACGACAGGTCGAGGTGTAACTAATGAGGGATTTCCATGGGCTACACTCTT---TCCTAAGCACGGACAATACAATGAAAA-AGTATTCAAAGAAGGATTTAGCAGTAAGACCGGAATAAAATGCCGACCTGAACACAACGCAATGAGGCGCGTACACACCGCCCGTCACCCCTG-ACGGCCGCGGTATCCTAACCGTGCAAAG…
	Echis_ocellatus_0	--TTGTTCGCCAAACAACTACGAGTAGTAACTTAAAACTTAAAAGACTTGACGGTGCTTCACCACTACCTAGAGGAGCCTGTGCAATAACCGATAACCCACGTTTTACCCTACCCGCCCTTGCCAACAGTCTATATACCGCCGTCGAAAGCTTACCTTGTAAAAGCTATAAAGTAAGCCCAATAACA-CCATTAAAACGACAGGTCGAGGTGTAACTAATGGGGGACCAGCATGGGCTACACTCTCT--TCCAGAGCACGGACAATCCCATGAAAA-AGCATTTTAAGTAGGATTTAGCAGTAAGCCGAGAACAACATACTCAACTGAACATAACGCAATGAAGCGCGTACACACCGCCCGTCACCCCTGTACGGCCGCGGTATCCTAACCGTGCAAAG…
	Echis_omanensis_0	AATTGTTCGCCAAACAACTACGAGTAGTAACTTAAAACTTAAAAGACTTGACGGTGCTTCACTACAACCTAGAGGGGCCTGTGCAATAACCGATAATCCACGTTTAACCCAACCCCCTCTCGCCAACAGTCTATATACCGCCGTCGCAAGCTTACCTTGTGAAAGCAATAAAGTAAGCCTAACAACCTACATTAAAACGACAGGTCGAGGTGTAACCAATGAGGGACTATCATGGGCCACACTCTCT--CTTAGAGCACGGAAAATATCATGAAAA-AGTATTCAAAGAAGGATTTAGCAGTAAGCC-GGGATAAAATTCCCGCCTGAACATAACGCAATGAAGCGTGTACACACCGCCCGTCACCCCTG-ACGGCCGCGGTATCCTAACCGTGCAAAG…
	Echis_pyramidum_0	AATTGTTCGCCAAACAACTACGAGTAGTAACTTAAAACTTAAAAGACTTGACGGTGCCTCACTACAACCTAGAGGAGCCTGTGCAATAACCGATAACCCACGTTTAACCCAGCCCCGTCTTGCCAACAGTCTATATACCACCGTCGCAAGCTTACCTTGTGAAAGCTATAAAGTAAGCTAAATAACC-CCATTAAGACGACAGGTCGAGGTGTAACTAATGAGGGACAACCATGGGCTACACTCTT---CCCCAAGCACGGACAATACAATGAAAA-AGTATTCAAAGAAGGATTTAGCAGTAAGACCGGAATAAAATGCCGACCTGAACACAACGCAATGAGGCGCGTACACACCGCCCGTCACCCCTGAACGGCCGCGGTATCCTAACCGTGCAAAG…
	Eirenis_modestus	AATTGTTCGCCAAATAACTACGAGTAAAAACTTAAAATTTAAAAGACTTGACGGTACCTCACAACAACCTAGAGGAGCCTGTCC-ATAACCGATACCCCACGATTAACCCCACCCCCCCTAGCCAACAGTCTATATACCGCCGTCGCCAGCTTACCTTGTGAAAGAAACAAAGTAAGCCCAATAGTACACACTAACACGACAGGTCGAGGTGTAACTAATGGGGGGCCAAGATGGGCTACATTTTCTAACAGAAAATACGAATAA-ACTATGAAAA-AGAAACTGAAGGCGGATTTAGCAGTACATTAAGAATAAAATACTTAGTCGAAATAAATGCAATGAGGTGCGTACACACCGCCCGTCATCCCTGTACGGCCGCGGTACCCTAACCGTGCAAAG…
	Eristicophis_macmahoni_0	--TTGTTCGCCAAACAACTACGAGTAGTAACTTAAAACTTAAAAGACTTGACGGTGCTTCACCACAACCTAGAGGAGCCTGTCTAGTAACCGATGACCCACGATTAACCCCACCCCTTCTCGCCAACAGTCTATATACCGCCGTCGTAAGCTTACCCTGTAAAAGAACCAAAGTAAGCTAAATAGTCACCACTAAAACGACAGGTCGAGGTGTAACCTATGAGGG-GAATGATGGGCTACACTCTCTTACTGAGAACACGAATTACATTACGAACCTAATGTATGAAGGCGGATTTAGCAGTAAGATGGGGATAAAACACCTAACTGAACATAACGCAATGAAGCGCGTACACACCGCCCGTCATCCCTGC----------------------------…
	Gloydius_halys_0	AATTGTTCGCCAAACAACTACGAGCCAT-ACTTGAAACTTAAAAGACTTGACGGTACTTCATCACGACCTAGAGGAGCCTGTCTAATAACCGACAATCCACGATTAACCCAGCCCCTTCTTGCCAACAGTCTATATACCACCGTCGCCAGCTTACCTTGTAAAAGAAATAAAGTGAGCTAGATAGTCAACACTAAAACGACAGGTCGAGGTGTAACTTATGAGGGACCAAGATGGGCTACATTCTCCAACCGAGAATACGAATAACACTATGAAACTAATGTTTGAAGGCGGATTTAGCAGTAAGATAAGAATAAAACACTTAACTGAACACAACGCAATGAAGTGCGTACACACCGCCCGTCATCCCTGCACGGCCGCGGTATCCTAACCGTGCAAAG…
	Gonyosoma_oxycephalum	AATTGTTCGCCAAACAACTACGAGTGTAAACTTAAAACTTAAAAGACTTGACGGTACCTCACAACAACCTAGAGGAGCCTGTCTAATAACCGATACTCCACGATTAACCCAACCCCTTCTAGCTAACAGTCTATATACCGCCGTCGCCAGCCTACCTTATGAAAGAAACAAAGTAGACTAAATAGTAAGCACAAATACGACAGGTCGAGGTGTAACTTATGAGGGGCTAAGATGGGCTACACTTTCTAACAGAAAACACGAATCA-ACCATGAAAC-AGAAACTGAAGGTGGATTTAGCAGTAAACTAAGAACAAAATACTTAATAGAAACCAAAGCAATGAGGTGCGTACACACCGCCCGTCATCCCTGCACGGCCGCGGTATCCTAACCGTGCAAAG…
	Macrovipera_lebetina_0	------------------TACGAGTTGTAACTT-AAACTTAAAAGACTTGACGGTGCTTCATC-CAACCTAGAGGAGCCTGTCC-ATAACCGATAACCCACGTTTAACCCCACCCCCTCTTGCCAACAGTCTATATACCGCCGTCACAAGCTTACCTTGTAAAAGAAACAAAGTAGGCCAAAAAGCCTACGCTAACACGACAGGTCGAGGTGTAACCAATGAGGG-CAAAGATGGGCTACATTCTCTTACAGAGAATACGAACAACACTATGAACATAGTGATAGAAGGAGGATTTAGTAGTAAGATAGGAATAAAACACCCAACTGAACATAACGCAATGAAGTGCGTACACACCGCCCGTCATCCCTGC----------------------------…
	Macrovipera_razii_0	---------------------------------------------------------------------------------------------------------------------------------------------------------------------------------------------------------------------------------------------------------------------------------------------------------------------------------------------------------------------------------------------------------------…
	Macrovipera_schweizeri_0	------------AACAACTACGAGTTGTAACTTAAAACTTAAAAGACTTGACGGTGCTTCATC-CAACCTAGAGGAGCCTGTCCAATAACCGATAACCCGCGTTTAACCCCACCCCCTCTCGCCAACAGTCTATATACCGCCGTCACAAGCTTACCTTGTAAAAGAAACAAAGTAGGCCAAAAAGTCTACGCTAACACGACAGGTCGAGGTGTAACTAATGAGGG-CAAAGATGGGCTACATTCTCTTACAGAGAATACGAACAACACTATGAACATAGTGATAGAAGGAGGATTTAGTAGTAAGATGGGAATAAAACACCCAACTGAACTTAACGCAATGAAGTGCGTACACACCGCCCGTCATCCCTGC----------------------------…
	Montivipera_albizona_0	--TTGTTCGCCAAACAACTACGAGTAGTAACTTAAAACTTAAAAGACTTGACGGTACTTCATCACAACCTAGAGGAGCCTGTCCAATAACCGATAACCCACGATTAACCCAACCCCTTCTCGCCAACAGTCTATATACCACCGTCGCAAGCTTACCCTGTAAAAGAAACAAAGTAAGCTAAAAAGTCTACACTAAAACGACAGGTCGAGGTGTAACTCATGAGGG-CAAAGATGGGCTACACTCTCTTACAGAGAACACGGACAACACTGTGAACATAGTGATCGAAGGAGGATTTAGCAGTAAGATAGGAACAAAATACCCAACTGAACACAACGCAATGAAGTGCGTACACACCGCCCGTCATCCCTGC----------------------------…
	Montivipera_bornmuelleri_0	---------------------------------------------------------------------------------------------------------------------------------------------------------------------------------------------------------------------------------------------------------------------------------------------------------------------------------------------------------------------------------------------------------------…
	Montivipera_bulgardaghica_0	---------------------------------------------------------------------------------------------------------------------------------------------------------------------------------------------------------------------------------------------------------------------------------------------------------------------------------------------------------------------------------------------------------------…
	Montivipera_kuhrangica_0	---------------------------------------------------------------------------------------------------------------------------------------------------------------------------------------------------------------------------------------------------------------------------------------------------------------------------------------------------------------------------------------------------------------…
	Montivipera_latifii_0	AATTGTTCGCCAAACAACTACGAGTAGTAACTTAAAACTTAAAAGACTTGACGGTGCTTCATCACAACCTAGAGGAGCCTGTCCAATAACCGATAACCCACGATTAACCCCACCCCCTCTCGCCAACAGTCTATATACCACCGTCGCAAGCTTACCCTGTAAAAGAAACAAAGTAGGCTAAAAAGTCTACACTAAAACGACAGGTCGAGGTGTAACTTATGAGGG-CAAAGATGGGCTACACTCTCTTACAGAGAACACGAACAACACTACGAACACAGTGATCGAAGGAGGATTTAGCAGTAAGATAAG-------------------------------------------------------------ACGGCCGCGGTATCCTAACCGTGCAAAG…
	Montivipera_raddei_0	AATTGTTCGCCAAACAACTACGAGTAGTAACTTAAAACTTAAAAGACTTGACGGTGCTTCATCACAACCTAGAGGAGCCTGTCCAATAACCGATAACCCACGATTAACCCCACCCCCTCTCGCCAACAGTCTATATACCACCGTCGCAAGCTTACCCTGTAAAAGAAACAAAGTAGGCTAAAAAGTCTACACTAAAACGACAGGTCGAGGTGTAACTTATGAGGG-CAAAGATGGGCTACACTCTCTTACAGAGAACACGAACAACACTACGAACACAGTGATCGAAGGAGGATTTAGCAGTAAGATAGGAACAAAATACCTAACTGAACATAACGCAATGAAGTGCGTACACACCGCCCGTCATCCCTGC----------------------------…
	Montivipera_wagneri_0	AATTGTTCGCCAAACAACTACGAGTAGTAACTTAAAACTTAAAAGACTTGACGGTGCTTCATCACAACCTAGAGGAGCCTGTCCAATAACCGATAACCCACGATTAACCCCACCCCTTCTCGCCAACAGTCTATATACCACCGTCGCAAGCTTACCCTGTAAAAGAAACAAAGTAAGCTAAAAAGTCTACACTAAAACGACAGGTCGAGGTGTAACTCATGAGGG-CAAAGATGGGCTACACTCTCTTACAGAGAACACGGACAACACTACGAACATAGT-----------------------------------------------------------------------------------------------------------------------…
	Montivipera_xanthina_0	--TTGTTCGCCAAACAACTACGAGTAGTAACTTAAAACTTAAAAGACTTGACGGTGCTTCATCACAACCTAGAGGAGCCTGTCCAATAACCGATAACCCACGATTAACCTCACCCCTTCTCGCCAACAGTCTATATACCACCGTCGCAAGCCTACCCTGTAAAAGAAACAAAGTAGACTTAAAAGTCTACACTAAAACGACAGGTCGAGGTGTAACTCATGAGGG-GAAAGATGGGCTACACTCTCTTACAGAGAACACGGACAACACTATGAACATAGTGATCGAAGGAGGATTTAGCAGTAAGATAGGAACAAAATACCTAACTGAACACAACGCAATGAAGTGCGTACACACCGCCCGTCATCCCTGC----------------------------…
	Ophiophagus_hannah	AATTGTTCGCCAAATAACTACGAGTTAAAACTTAAAATTTAAAAGACTTGACGGTACTTCACACCAACCTAGAGGAGCCTGTCTATTAACCGATAATCCACGATTAACCCAACCCTTTCTAGCCAACAGTCTATATACCGCCGTCGCCAGCTTACCTTGTGAAAGAAACAAAGTAAGCCCAATAACTCACATTAATACGACAGGTCGAGGTGTAACCAATGAGGGGCCAAGATGGGCTACATTTTCTAACAGAAAAAACGAATAA-ACTATGAAACTAGAAACTGAAGGCGGATTTAGCAGTAAGCTAAGAATAGAATACTTAACCGAAATTAACGCAATGAAGTGCGCACACACCGCCCGTCATCCCTGTACGGCCGCGGTACCCTAACCGTGCAAAG…
	Pituophis_deppei	CATTGTTCGCCAAATAACTACGAGTAAAAACTTAAAATTTAAAAGACTTGACGGTACCTCAAAACAACCTAGAGGAGCCTGTCTAATAACCGATACTCCACGATTAACCCTACCCGCCCTAGCTAACAGTCTATATACCGCCGTCGCCAGCCTACCTTGTGAAAGAAACAAAGTAAGCCAAATAGTATACACTAGTACGACAGGTCGAGGTGTAACTCATGGGGGTCAAAGATGGGCTACATTTTCTAACAGAATATACGGATAAATCTATGAAAC-AGAAACTGAAGGCGGATTTAGAAGTACAATGGGAACAACAACCCCAATAGAAATTAACGCAATGAGGTGCGTACACACCGCCCGTCATCCCTGTACGGCCGCGGTATCCTAACCGTGCAAAG…
	Proatheris_superciliaris_0	--TTGTTCGCCAAACAACTACGAGTAGTAACTTAAAACTTAAAAGACTTGACGGTACTTCACCACAACCTAGAGGAGCCTGTCTAATAACCGATAATCCACGCTTAACCCAACCTTATCTAGCCAACAGTCTATATACCACCGCCGTAAGCTTACCTTGTAAAAGGAATAAAGTAAGCCAAATAGTGGACACTAAAACGACAGGTCGAGGTGTAACTTATGAGGG-CTCAGATGGGCTACATTCTCTTACAGAGAACACGAATAGGCTTATGAATATAAACCTTAAAGGAGGATTTAGCAGTAAGATAAGAATAAAATACCTATCTGAACACAACGCAATGAAGTGCGTACACACCGCCCGTCACCCCTGT----------------------------…
	Protobothrops_mucrosquamatus_0	AATTGTCCGCCAAACAACTACGAGTTAT-ACTTAAAACTTAAAAGACTTGACGGTACTTCACCACAACCTAGAGGAGCCTGTCTAATAACCGATAATCCACGATTAATCTCACCCTTTCTTGCCAACAGTCTATATACCGCCGTCGCCAGCCTACCTTGTAAAAGAAATAAAGTAAGCCAAACAGTCTACACTAAAATGACAGGTCGAGGTGTAACCAATGAGGGGCTAAGATGGGCTACATTCTCCAACCGAGAATACGAACAGCACTATGAAACAAGTGCCCAAAGGCGGATTTAGCAGTAAGATAAGAATAAAACACTTAACTGAACACAACGCAATGAAGTGCGTACACACCGCCCGTCATCCCTGTACGGCCGCGGTATCCTAACCGTGCAAAG…
	Pseudocerastes_fieldi_0	--TTGTTCGCCAAACAACTACGAGTAGTAACTTAAAACTTAAAAGACTTGACGGTGCTTCATCACAACCTAGAGGAGCCTGTCTAGTAACCGATGACCCACGATTAACCCCACCCCTTCTAGCCAACAGTCTATATACCGCCGTCTCAAGCTTACCCCGTGAGGGTAACAGAGTGAGCTAAATAGTTACCCCTAAAACGACAGGTCGAGGTGTAACTCATGAGGGGCAAAGATGGGCTACACTCTCTCACAGAGAACACGCATTACATCATGAATCAGGTGTATGAAGGTGGATTTAGCAGTAAGATAAGAATAAAAAACCTAACTGAACATAACGCAATGAAGCGCGTACACACCGCCCGTCATCCCTGC----------------------------…
	Pseudocerastes_persicus_0	---------------------------------------------------------------------------------------------------------------------------------------------------------------------------------------------------------------------------------------------------------------------------------------------------------------------------------------------------------------------------------------------------------------…
	Pseudocerastes_urarachnoides_0	---------------------------------------------------------------------------------------------------------------------------------------------------------------------------------------------------------------------------------------------------------------------------------------------------------------------------------------------------------------------------------------------------------------…
	Sistrurus_catenatus_0	AATTGTCCGCCAAACAACTACGAGTAGT-ACTTAAAACTTAAAAGACTTGACGGTGCTTCACCACGCCCTAGAGGAGCCTGTCTAGCAACCGATAATCCACGATTAACCCAGCCTCCTCTGGCTAACAGTCTATATACCGCCGTCGCCAGCTTACCTTGTAAAAGAAATAAAGTAAGCCAAACAGTTTTCCCTAAAACGACAGGTCGAGGTGTAACTAATGAAGGACTAAGATGGGCTACATTCTCCTACCGAGAATACGAACAATACTATGAAATTAGTATTTAAAGGCGGATTTAGCAGTAAGATAAGAATAAAATACTTAACTGAACATAACGCAATGAAGTGCGTACACACCGCCCGTCACCCCTGCACGGCCGCGGTACCCTAACCGTGCAAAG…
	Spalerosophis_diadema	AATTGTTCGCCAAATAACTACGAGTAAAAACTTAAAATTTAAAAGACTTGACGGTACCTCACAACAGCTTAGAGGAGCCTGTCC-ATAACCGATACTCCACGATTAACCCAACCCCCCCTGGCCATCAGTCTATATACCGCCGTCGCCAGCCTACCTTATGAAAGAAAAAAAGTAAACATAATAGTACACACTAACACGACAGGTCGAGGTGTAACTAATGGGGGGCCAAGATGGGCTACATTTTCTACCAGAAAAAACGAATTAAACAATGAAAA-AGAAACTGAAGGCGGATTTAACAGTAAACTAAGAACACAATACCTAGTCGAAATCAATGCAATGAGGTGCGCACACACCGCCCGTCATCCCTGTACGGCCGCGGTACCCTAACCGTGCAAAG…
	Vipera_altaica_0	---------------------------------------------------------------------------------------------------------------------------------------------------------------------------------------------------------------------------------------------------------------------------------------------------------------------------------------------------------------------------------------------------------------…
	Vipera_ammodytes_0	AATTGTTCGCCAAACAACTACGAGTAGTAACTTAAAACTTAAAAGACTTGACGGTGCTTCATCACAGCCTAGAGGAGCCTGTCTAATAACCGACAACCCACGTTTAACCCCGCCCCTTCTTGCCAACAGTCTATATACCACCGTCGCAAGCTTACCCCGTAAGAGTTTTAAAGTGAGCTACAAAGTGTACACTTAAACGACAGGTCGAGGTGTAACCCATGAGGGACAAAGATGGGCTACATTCTCTAACAGAGAACACGAATCTCACTATGAATATGGTGACTGAAGGAGGATTTAGCAGTAAGATAAGAATAAAATACCTAACTGAACATTAAGCAATGAAGTGCGTACACACCGCCCGTCATCCCTGC----------------------------…
	Vipera_anatolica_0	---------------------------------------------------------------------------------------------------------------------------------------------------------------------------------------------------------------------------------------------------------------------------------------------------------------------------------------------------------------------------------------------------------------…
	Vipera_aspis_0	AATTGTTCGCCAAACAACTACGAGTAGTAACTTAAAACTTAAAAGACTTGACGGTACTTCACCACAGCCTAGAGGGGCCTGTCTAATAACCGACAACCCACGATTAACCCCGCCCCTTCTCGCCAACAGTCTATATACCACCGTCGCAAGCTTACCCCGTAAGCGATACAAAGTGAGCTACAAAGTTTACACTAAAACGACAGGTCGAGGTGTAACCTATGAGGGACAAAGATGGGCTACATTCTCTCATAGAGAACACGAATTTCACTATGAATATAGTGACTGAAGGAGGATTTAGCAGTAAGMTAAGAATAAAATACCAAGGT-AACATAACGCAATGAAGT------------------------------------------------------…
	Vipera_barani_0	---------------------------------------------------------------------------------------------------------------------------------------------------------------------------------------------------------------------------------------------------------------------------------------------------------------------------------------------------------------------------------------------------------------…
	Vipera_berus_0	AATTGTTCGCCAAATAACTACGAGTAGTAACTTAAAACTTAAAAGACTTGACGGTGCTTCACCACAACCTAGAGGAGCCTGTCTAATAACCGATAACCCACGATTAACCCGACCCCTTCTCGCCAACAGTCTATATACCACCGTCGTAAGCTTACCCTATAAACGGTACAAAGTGAGCTACATAGTTTACACTAAAACGACAGGTCGAGGTGTAACCCATGAGGGGCAAAGATGGGCTACATTCTCTTACAGAGAACACGAATCTCACTATGAATATAGTGACTGAAGGAGGATTTAGCAGTAAGATAGGAATAA--------------------------------------------------------ACGGCCGCGGTATCCTAACCGTGCAAAG…
	Vipera_dinniki_0	---------------------------------------------------------------------------------------------------------------------------------------------------------------------------------------------------------------------------------------------------------------------------------------------------------------------------------------------------------------------------------------------------------------…
	Vipera_eriwanensis_0	AATTGTTCGCCAAACAACTACGAGTAGTAACTTAAAACTTAAAAGACTTGACGGTACTTCATCACAACCTAGAGGAGCCTGTCTAATAACCGACAACCCACGATTAACCCCACCCCTTCTCGCCAACAGTCTATATACCACCGTCGCAAGCTTACCCCATAAGCGGTACAAAGTGAGCTACAAAGTTTACACTAAAACGACAGGTCGAGGTGTAACCCATGAGGGACAAAGATGGGCTACATTCTCTTATAGAGAACACGAATTTCACTATGAATATAGTGACTGAAGGCGGATTTAGCAGTAAGATAAGAATAAAACACCTATCTGAACATAAAGCAATGAAGTGCGTACACACCGCCCGTCACCCCTGCACGGCCGCGGTATCCTAACCGTGCAAAG…
	Vipera_graeca_0	---------------------------------------------------------------------------------------------------------------------------------------------------------------------------------------------------------------------------------------------------------------------------------------------------------------------------------------------------------------------------------------------------------------…
	Vipera_kaznakovi_0	---------------------------------------------------------------------------------------------------------------------------------------------------------------------------------------------------------------------------------------------------------------------------------------------------------------------------------------------------------------------------------------------------------------…
	Vipera_latastei_0	---------------------------------------------------------------------------------------------------------------------------------------------------------------------------------------------------------------------------------------------------------------------------------------------------------------------------------------------------------------------------------------------------------------…
	Vipera_lotievi_0	---------------------------------------------------------------------------------------------------------------------------------------------------------------------------------------------------------------------------------------------------------------------------------------------------------------------------------------------------------------------------------------------------------------…
	Vipera_monticola_0	---------------------------------------------------------------------------------------------------------------------------------------------------------------------------------------------------------------------------------------------------------------------------------------------------------------------------------------------------------------------------------------------------------------…
	Vipera_orlovi_0	---------------------------------------------------------------------------------------------------------------------------------------------------------------------------------------------------------------------------------------------------------------------------------------------------------------------------------------------------------------------------------------------------------------…
	Vipera_renardi_0	---------------------------------------------------------------------------------------------------------------------------------------------------------------------------------------------------------------------------------------------------------------------------------------------------------------------------------------------------------------------------------------------------------------…
	Vipera_seoanei_0	---------------------------------------------------------------------------------------------------------------------------------------------------------------------------------------------------------------------------------------------------------------------------------------------------------------------------------------------------------------------------------------------------------------…
	Vipera_transcaucasiana_0	---------------------------------------------------------------------------------------------------------------------------------------------------------------------------------------------------------------------------------------------------------------------------------------------------------------------------------------------------------------------------------------------------------------…
	Vipera_ursinii_0	AATTGTTCGCCAAACAACTACGAGTAGTAACTTAAAACTTAAAAGACTTGACGGTACTTCATCACAACCTAGAGGAGCCTGTCTAATAACCGACAACCCACGATTAACCCCACCCCTTCTCGCCAACAGTCTATATACCACCGTCGCAAGCTTACCCCATAAGCGGTACAAAGTGAGCTACAAAGTTTACACTAAAACGACAGGTCGAGGTGTAACCCATGAGGGACAAAGATGGGCTACATTCTCTTATAGAGAACACGAATTTCACTATGAATATAGTGACTGAAGGCGGATTTAGCAGTAAGATAAGAATAAAATACCTATCTGAACATAAAGCAATGAAGTGCGTACACACCGCCCGTCATCCCTGC----------------------------…
	Vipera_walser_0	-----------------------------------------------------------------------------------------------------------------------------------------------------------------------------------------------------------------------------------------------------------------------------------------------------------------------------------------------------------------------------------ACGGCCGCGGTATCCTAACCGTGCAAAG…
	Bitis_arietans_fossil_2.5 ?????????????????????????????????????????????????????????????????????????????????????????????????????????????????????????????????????????????????????????????????????????????????????????????????????????????????????????????????????????????????????????????????????????????????????????????????????????????????????????????????????????????????????????????????????????????????????…
	Bitis_olduvaiensis_2.775 ??????????????????????????????????????????????????????????????????????????????????????????????????????????????????????????????????????????????????????????????????????????????????????????????????????????????????????????????????????????????????????????????????????????????????????????????????????????????????????????????????????????????????????????????????????????????????????…
	Bitis_sp_17.25 ????????????????????????????????????????????????????????????????????????????????????????????????????????????????????????????????????????????????????????????????????????????????????????????????????????????????????????????????????????????????????????????????????????????????????????????????????????????????????????????????????????????????????????????????????????????????????????????????…
	Daboia_mauritanica_fossil_0.1025 ??????????????????????????????????????????????????????????????????????????????????????????????????????????????????????????????????????????????????????????????????????????????????????????????????????????????????????????????????????????????????????????????????????????????????????????????????????????????????????????????????????????????????????????????????????????????…
	Daboia_maxima_3.55 ????????????????????????????????????????????????????????????????????????????????????????????????????????????????????????????????????????????????????????????????????????????????????????????????????????????????????????????????????????????????????????????????????????????????????????????????????????????????????????????????????????????????????????????????????????????????????????????…
	Macrovipera_gedulyi_5.765 ?????????????????????????????????????????????????????????????????????????????????????????????????????????????????????????????????????????????????????????????????????????????????????????????????????????????????????????????????????????????????????????????????????????????????????????????????????????????????????????????????????????????????????????????????????????????????????…
	Macrovipera_burgenlandica_8.75 ????????????????????????????????????????????????????????????????????????????????????????????????????????????????????????????????????????????????????????????????????????????????????????????????????????????????????????????????????????????????????????????????????????????????????????????????????????????????????????????????????????????????????????????????????????????????…
	Macrovipera_sp_11.95 ??????????????????????????????????????????????????????????????????????????????????????????????????????????????????????????????????????????????????????????????????????????????????????????????????????????????????????????????????????????????????????????????????????????????????????????????????????????????????????????????????????????????????????????????????????????????????????????…
	Macrovipera_kuchurganica_5.05 ?????????????????????????????????????????????????????????????????????????????????????????????????????????????????????????????????????????????????????????????????????????????????????????????????????????????????????????????????????????????????????????????????????????????????????????????????????????????????????????????????????????????????????????????????????????????????…
	Montivipera_xanthina_fossil_4.715 ?????????????????????????????????????????????????????????????????????????????????????????????????????????????????????????????????????????????????????????????????????????????????????????????????????????????????????????????????????????????????????????????????????????????????????????????????????????????????????????????????????????????????????????????????????????????…
	Vipera_sp_Macro_Monti_5.165 ???????????????????????????????????????????????????????????????????????????????????????????????????????????????????????????????????????????????????????????????????????????????????????????????????????????????????????????????????????????????????????????????????????????????????????????????????????????????????????????????????????????????????????????????????????????????????…
	Vipera_platyspondyla_17.5 ?????????????????????????????????????????????????????????????????????????????????????????????????????????????????????????????????????????????????????????????????????????????????????????????????????????????????????????????????????????????????????????????????????????????????????????????????????????????????????????????????????????????????????????????????????????????????????…
	Vipera_ammodytes_fossil_2.6675 ????????????????????????????????????????????????????????????????????????????????????????????????????????????????????????????????????????????????????????????????????????????????????????????????????????????????????????????????????????????????????????????????????????????????????????????????????????????????????????????????????????????????????????????????????????????????…
	Vipera_aspis_fossil_1.5 ???????????????????????????????????????????????????????????????????????????????????????????????????????????????????????????????????????????????????????????????????????????????????????????????????????????????????????????????????????????????????????????????????????????????????????????????????????????????????????????????????????????????????????????????????????????????????????…
	Vipera_natiensis_4.465 ????????????????????????????????????????????????????????????????????????????????????????????????????????????????????????????????????????????????????????????????????????????????????????????????????????????????????????????????????????????????????????????????????????????????????????????????????????????????????????????????????????????????????????????????????????????????????????…
	Vipera_aspis_group_13.425 ?????????????????????????????????????????????????????????????????????????????????????????????????????????????????????????????????????????????????????????????????????????????????????????????????????????????????????????????????????????????????????????????????????????????????????????????????????????????????????????????????????????????????????????????????????????????????????…
	Vipera_meotica_6.466 ??????????????????????????????????????????????????????????????????????????????????????????????????????????????????????????????????????????????????????????????????????????????????????????????????????????????????????????????????????????????????????????????????????????????????????????????????????????????????????????????????????????????????????????????????????????????????????????…
	Vipera_berus_fossil_1.1005 ????????????????????????????????????????????????????????????????????????????????????????????????????????????????????????????????????????????????????????????????????????????????????????????????????????????????????????????????????????????????????????????????????????????????????????????????????????????????????????????????????????????????????????????????????????????????????…
	Vipera_ursinii_fossil_1.31 ????????????????????????????????????????????????????????????????????????????????????????????????????????????????????????????????????????????????????????????????????????????????????????????????????????????????????????????????????????????????????????????????????????????????????????????????????????????????????????????????????????????????????????????????????????????????????…
	Vipera_berus_group_5.35 ???????????????????????????????????????????????????????????????????????????????????????????????????????????????????????????????????????????????????????????????????????????????????????????????????????????????????????????????????????????????????????????????????????????????????????????????????????????????????????????????????????????????????????????????????????????????????????…
	Vipera_latastei_fossil_1.18 ???????????????????????????????????????????????????????????????????????????????????????????????????????????????????????????????????????????????????????????????????????????????????????????????????????????????????????????????????????????????????????????????????????????????????????????????????????????????????????????????????????????????????????????????????????????????????…
	Vipera_antiqua_19.75 ??????????????????????????????????????????????????????????????????????????????????????????????????????????????????????????????????????????????????????????????????????????????????????????????????????????????????????????????????????????????????????????????????????????????????????????????????????????????????????????????????????????????????????????????????????????????????????????…
	Vipera_maghrebiana_13.05 ??????????????????????????????????????????????????????????????????????????????????????????????????????????????????????????????????????????????????????????????????????????????????????????????????????????????????????????????????????????????????????????????????????????????????????????????????????????????????????????????????????????????????????????????????????????????????????…
	Vipera_sp_11.515 ??????????????????????????????????????????????????????????????????????????????????????????????????????????????????????????????????????????????????????????????????????????????????????????????????????????????????????????????????????????????????????????????????????????????????????????????????????????????????????????????????????????????????????????????????????????????????????????????…
	Oriental_viper_10 ?????????????????????????????????????????????????????????????????????????????????????????????????????????????????????????????????????????????????????????????????????????????????????????????????????????????????????????????????????????????????????????????????????????????????????????????????????????????????????????????????????????????????????????????????????????????????????????????…
	Vipera_sarmatica_9.7 ??????????????????????????????????????????????????????????????????????????????????????????????????????????????????????????????????????????????????????????????????????????????????????????????????????????????????????????????????????????????????????????????????????????????????????????????????????????????????????????????????????????????????????????????????????????????????????????…
	Vipera_ukrainica_11.527 ???????????????????????????????????????????????????????????????????????????????????????????????????????????????????????????????????????????????????????????????????????????????????????????????????????????????????????????????????????????????????????????????????????????????????????????????????????????????????????????????????????????????????????????????????????????????????????…
	Vipera_sensu_lato_16.375 ??????????????????????????????????????????????????????????????????????????????????????????????????????????????????????????????????????????????????????????????????????????????????????????????????????????????????????????????????????????????????????????????????????????????????????????????????????????????????????????????????????????????????????????????????????????????????????…
;
end;
BEGIN assumptions;
CHARSET 12S = 1-371;
CHARSET 16S = 372-800;
CHARSET COI = 801-1744;
CHARSET CYTB = 1745-2875;
CHARSET ND2 = 2876-3907;
CHARSET ND4 = 3908-4732;
CHARSET BDNF = 4733-5400;
CHARSET CMOS = 5401-6119;
CHARSET JUN = 6120-6462;
CHARSET NT3 = 6463-6981;
CHARSET PRLR = 6982-7540;
CHARSET RAG1 = 7541-9945;
CHARSET UBN1 = 9946-10418;
taxset 1_Bitis_arietans = Bitis_arietans_0 Bitis_arietans_fossil_2.5;
taxset 2_Bitis_arietans_olduvaiensis = Bitis_arietans_0 Bitis_arietans_fossil_2.5 Bitis_olduvaiensis_2.775;
taxset 3_Bitis = Bitis_albanica_0 Bitis_arietans_0 Bitis_armata_0 Bitis_atropos_0 Bitis_caudalis_0 Bitis_cornuta_0 Bitis_gabonica_0 Bitis_inornata_0 Bitis_nasicornis_0 Bitis_parviocula_0 Bitis_peringueyi_0 Bitis_rhinoceros_0 Bitis_rubida_0 Bitis_schneideri_0 Bitis_worthingtoni_0 Bitis_xeropaga_0 Bitis_arietans_fossil_2.5 Bitis_olduvaiensis_2.775 Bitis_sp_17.25;
taxset 4_Daboia_mauritanica = Daboia_mauritanica_0 Daboia_mauritanica_fossil_0.1025;
taxset 5_Daboia = Daboia_siamensis_0 Daboia_mauritanica_0 Daboia_palaestinae_0 Daboia_russelii_0 Daboia_mauritanica_fossil_0.1025 Daboia_maxima_3.55;
taxset 6_Montivipera_xanthina = Montivipera_xanthina_0 Montivipera_xanthina_fossil_4.715;
taxset 7_Macrovipera_gedulyi_burgenlandica = Macrovipera_gedulyi_5.765 Macrovipera_burgenlandica_8.75;
taxset 8_Macrovipera = Macrovipera_lebetina_0 Macrovipera_schweizeri_0 Macrovipera_razii_0 Macrovipera_gedulyi_5.765 Macrovipera_burgenlandica_8.75 Macrovipera_sp_11.95 Macrovipera_kuchurganica_5.05;
taxset 9_Vipera_ammodytes = Vipera_ammodytes_0 Vipera_ammodytes_fossil_2.6675;
taxset 10_Vipera_aspis = Vipera_aspis_0 Vipera_aspis_fossil_1.5;
taxset 11_Vipera_aspis_natiensis = Vipera_aspis_0 Vipera_aspis_fossil_1.5 Vipera_natiensis_4.465;
taxset 12_Macrovipera_Montivipera = Macrovipera_lebetina_0 Macrovipera_schweizeri_0 Macrovipera_razii_0 Macrovipera_gedulyi_5.765 Macrovipera_burgenlandica_8.75 Macrovipera_sp_11.95 Macrovipera_kuchurganica_5.05 Montivipera_albizona_0 Montivipera_bornmuelleri_0 Montivipera_bulgardaghica_0 Montivipera_kuhrangica_0 Montivipera_latifii_0 Montivipera_raddei_0 Montivipera_wagneri_0 Montivipera_xanthin…
taxset 13_Vipera_berus = Vipera_berus_0 Vipera_berus_fossil_1.1005;
taxset 14_Vipera_ursinii = Vipera_ursinii_0 Vipera_ursinii_fossil_1.31;
taxset 15_Vipera_latastei = Vipera_latastei_0 Vipera_latastei_fossil_1.18;
taxset 16_Vipera_berus_group = Vipera_berus_0 Vipera_barani_0 Vipera_seoanei_0 Vipera_berus_fossil_1.1005 Vipera_walser_0 Vipera_dinniki_0 Vipera_kaznakovi_0 Vipera_orlovi_0 Vipera_lotievi_0 Vipera_altaica_0 Vipera_renardi_0 Vipera_eriwanensis_0 Vipera_ursinii_0 Vipera_ursinii_fossil_1.31 Vipera_graeca_0 Vipera_anatolica_0 Vipera_berus_group_5.35;
taxset 17_Vipera_aspis_group = Vipera_aspis_0 Vipera_aspis_fossil_1.5 Vipera_natiensis_4.465 Vipera_latastei_0 Vipera_latastei_fossil_1.18 Vipera_monticola_0 Vipera_meotica_6.466 Vipera_aspis_group_13.425 Vipera_ammodytes_0 Vipera_ammodytes_fossil_2.6675 Vipera_transcaucasiana_0;
taxset 18_Vipera = Vipera_aspis_0 Vipera_aspis_fossil_1.5 Vipera_natiensis_4.465 Vipera_latastei_0 Vipera_latastei_fossil_1.18 Vipera_monticola_0 Vipera_meotica_6.466 Vipera_aspis_group_13.425 Vipera_ammodytes_0 Vipera_ammodytes_fossil_2.6675 Vipera_transcaucasiana_0 Vipera_berus_0 Vipera_barani_0 Vipera_seoanei_0 Vipera_berus_fossil_1.1005 Vipera_walser_0 Vipera_dinniki_0 Vipera_kaznakovi_0 Vipe…
taxset 19_Oriental_vipers = Macrovipera_lebetina_0 Macrovipera_schweizeri_0 Macrovipera_razii_0 Macrovipera_gedulyi_5.765 Macrovipera_burgenlandica_8.75 Macrovipera_sp_11.95 Macrovipera_kuchurganica_5.05 Montivipera_xanthina_0 Montivipera_xanthina_fossil_4.715 Montivipera_albizona_0 Montivipera_bornmuelleri_0 Montivipera_bulgardaghica_0 Montivipera_kuhrangica_0 Montivipera_latifii_0 Montivipera_r…
taxset 20_Vipera_Macro_Monti_Daboia = Macrovipera_lebetina_0 Macrovipera_schweizeri_0 Macrovipera_razii_0 Macrovipera_gedulyi_5.765 Macrovipera_burgenlandica_8.75 Macrovipera_sp_11.95 Macrovipera_kuchurganica_5.05 Montivipera_xanthina_0 Montivipera_xanthina_fossil_4.715 Montivipera_albizona_0 Montivipera_bornmuelleri_0 Montivipera_bulgardaghica_0 Montivipera_kuhrangica_0 Montivipera_latifii_0 Mon…
taxset 21_Viperinae = Atheris_barbouri_0 Atheris_ceratophora_0 Atheris_desaixi_0 Atheris_hispida_0 Atheris_chlorechis_0 Atheris_mabuensis_0 Atheris_matildae_0 Atheris_nitschei_0 Atheris_rungweensis_0 Atheris_squamigera_0 Bitis_albanica_0 Bitis_arietans_0 Bitis_armata_0 Bitis_atropos_0 Bitis_caudalis_0 Bitis_cornuta_0 Bitis_gabonica_0 Bitis_inornata_0 Bitis_nasicornis_0 Bitis_parviocula_0 Bitis_pe…
end;
