# Supplementary material for: Calibrating the tree of vipers under the fossilized birth-death model
Source: Sci Rep. 2019 Apr 2;9:5510. doi: 10.1038/s41598-019-41290-2 (PMC6445296; doi:10.1038/s41598-019-41290-2)
Supplement: Supplementary file 2 — Additional Dataset 1 [file 41598_2019_41290_MOESM2_ESM.zip › Viperinae_FBD.tre]

#NEXUS
Begin taxa;
	Dimensions ntax=98;
	Taxlabels
		Agkistrodon_contortrix
		Atheris_barbouri
		Atheris_ceratophora
		Atheris_chlorechis
		Atheris_desaixi
		Atheris_hispida
		Atheris_mabuensis
		Atheris_matildae
		Atheris_nitschei
		Atheris_rungweensis
		Atheris_squamigera
		Azemiops_feae
		Bitis_albanica
		Bitis_arietans
		Bitis_armata
		Bitis_atropos
		Bitis_caudalis
		Bitis_cornuta
		Bitis_gabonica
		Bitis_inornata
		Bitis_nasicornis
		Bitis_parviocula
		Bitis_peringueyi
		Bitis_rhinoceros
		Bitis_rubida
		Bitis_schneideri
		Bitis_worthingtoni
		Bitis_xeropaga
		Boa_constrictor
		Bungarus_fasciatus
		Causus_bilineatus
		Causus_defilippii
		Causus_lichtensteinii
		Causus_maculatus
		Causus_resimus
		Causus_rhombeatus
		Cerastes_cerastes
		Cerastes_gasperettii
		Cerastes_vipera
		Coronella_austriaca
		Crotalus_tigris
		Cylindrophis_ruffus
		Daboia_mauritanica
		Daboia_palaestinae
		Daboia_russelii
		Daboia_siamensis
		Echis_borkini
		Echis_carinatus
		Echis_coloratus
		Echis_jogeri
		Echis_khosatzkii
		Echis_leucogaster
		Echis_ocellatus
		Echis_omanensis
		Echis_pyramidum
		Eirenis_modestus
		Eristicophis_macmahoni
		Gloydius_halys
		Gonyosoma_oxycephalum
		Macrovipera_lebetina
		Macrovipera_razii
		Macrovipera_schweizeri
		Montivipera_albizona
		Montivipera_bornmuelleri
		Montivipera_bulgardaghica
		Montivipera_kuhrangica
		Montivipera_latifii
		Montivipera_raddei
		Montivipera_wagneri
		Montivipera_xanthina
		Ophiophagus_hannah
		Pituophis_deppei
		Proatheris_superciliaris
		Protobothrops_mucrosquamatus
		Pseudocerastes_fieldi
		Pseudocerastes_persicus
		Pseudocerastes_urarachnoides
		Sistrurus_catenatus
		Spalerosophis_diadema
		Vipera_altaica
		Vipera_ammodytes
		Vipera_anatolica
		Vipera_aspis
		Vipera_barani
		Vipera_berus
		Vipera_dinniki
		Vipera_eriwanensis
		Vipera_graeca
		Vipera_kaznakovi
		Vipera_latastei
		Vipera_lotievi
		Vipera_monticola
		Vipera_orlovi
		Vipera_renardi
		Vipera_seoanei
		Vipera_transcaucasiana
		Vipera_ursinii
		Vipera_walser
		;
End;
Begin trees;
	Translate
		1 Agkistrodon_contortrix,
		2 Atheris_barbouri,
		3 Atheris_ceratophora,
		4 Atheris_chlorechis,
		5 Atheris_desaixi,
		6 Atheris_hispida,
		7 Atheris_mabuensis,
		8 Atheris_matildae,
		9 Atheris_nitschei,
		10 Atheris_rungweensis,
		11 Atheris_squamigera,
		12 Azemiops_feae,
		13 Bitis_albanica,
		14 Bitis_arietans,
		15 Bitis_armata,
		16 Bitis_atropos,
		17 Bitis_caudalis,
		18 Bitis_cornuta,
		19 Bitis_gabonica,
		20 Bitis_inornata,
		21 Bitis_nasicornis,
		22 Bitis_parviocula,
		23 Bitis_peringueyi,
		24 Bitis_rhinoceros,
		25 Bitis_rubida,
		26 Bitis_schneideri,
		27 Bitis_worthingtoni,
		28 Bitis_xeropaga,
		29 Boa_constrictor,
		30 Bungarus_fasciatus,
		31 Causus_bilineatus,
		32 Causus_defilippii,
		33 Causus_lichtensteinii,
		34 Causus_maculatus,
		35 Causus_resimus,
		36 Causus_rhombeatus,
		37 Cerastes_cerastes,
		38 Cerastes_gasperettii,
		39 Cerastes_vipera,
		40 Coronella_austriaca,
		41 Crotalus_tigris,
		42 Cylindrophis_ruffus,
		43 Daboia_mauritanica,
		44 Daboia_palaestinae,
		45 Daboia_russelii,
		46 Daboia_siamensis,
		47 Echis_borkini,
		48 Echis_carinatus,
		49 Echis_coloratus,
		50 Echis_jogeri,
		51 Echis_khosatzkii,
		52 Echis_leucogaster,
		53 Echis_ocellatus,
		54 Echis_omanensis,
		55 Echis_pyramidum,
		56 Eirenis_modestus,
		57 Eristicophis_macmahoni,
		58 Gloydius_halys,
		59 Gonyosoma_oxycephalum,
		60 Macrovipera_lebetina,
		61 Macrovipera_razii,
		62 Macrovipera_schweizeri,
		63 Montivipera_albizona,
		64 Montivipera_bornmuelleri,
		65 Montivipera_bulgardaghica,
		66 Montivipera_kuhrangica,
		67 Montivipera_latifii,
		68 Montivipera_raddei,
		69 Montivipera_wagneri,
		70 Montivipera_xanthina,
		71 Ophiophagus_hannah,
		72 Pituophis_deppei,
		73 Proatheris_superciliaris,
		74 Protobothrops_mucrosquamatus,
		75 Pseudocerastes_fieldi,
		76 Pseudocerastes_persicus,
		77 Pseudocerastes_urarachnoides,
		78 Sistrurus_catenatus,
		79 Spalerosophis_diadema,
		80 Vipera_altaica,
		81 Vipera_ammodytes,
		82 Vipera_anatolica,
		83 Vipera_aspis,
		84 Vipera_barani,
		85 Vipera_berus,
		86 Vipera_dinniki,
		87 Vipera_eriwanensis,
		88 Vipera_graeca,
		89 Vipera_kaznakovi,
		90 Vipera_latastei,
		91 Vipera_lotievi,
		92 Vipera_monticola,
		93 Vipera_orlovi,
		94 Vipera_renardi,
		95 Vipera_seoanei,
		96 Vipera_transcaucasiana,
		97 Vipera_ursinii,
		98 Vipera_walser
		;
tree TREE1 = [&R] (((((((1[&length_range={13.92449425,28.93317618},height_95%_HPD={0.0,1.3899999373734317E-8},length_95%_HPD={16.96008376,23.47985652},length=20.1763697465138,length_median=20.08162031,height_median=7.000011237323633E-9,height_range={0.0,1.0156696816920885E-7},height=7.389260120558966E-9]:20.17636974651371,(41[&length_range={9.299609559,20.55878214},height_95%_HPD={0.0,1.399999405…
End;
