# Supplementary material for: Calibrating the tree of vipers under the fossilized birth-death model
Source: Sci Rep. 2019 Apr 2;9:5510. doi: 10.1038/s41598-019-41290-2 (PMC6445296; doi:10.1038/s41598-019-41290-2)
Supplement: Supplementary file 2 — Additional Dataset 1 [file 41598_2019_41290_MOESM2_ESM.zip › Viperinae_FBD.xml]

<?xml version="1.0" encoding="UTF-8" standalone="no"?><beast beautitemplate='Standard' beautistatus='' namespace="beast.core:beast.evolution.alignment:beast.evolution.tree.coalescent:beast.core.util:beast.evolution.nuc:beast.evolution.operators:beast.evolution.sitemodel:beast.evolution.substitutionmodel:beast.evolution.likelihood" required="BEAST v2.5.1:SA v2.0.0" version="2.5">


    <data id="Viperinae_15_with_outgroup">
                            <sequence id="seq_Agkistrodon_contortrix_0" taxon="Agkistrodon_contortrix_0" totalcount="4" value="AATTGTTCGCCAAACAACTACGAGTTAT-ACTTAAAACTTAAAAGACTTGACGGTACTTCACCACACCCTAGAGGAGCCTGTCTAATAACCGATAATCCACGATTAACCCAACCCCCTCTTGCCAACAGTCTATATACCGCCGTCGCCAGCTTACCTTGTAAAAGAAATATAGTGAGCTAAATAGTCTTCACTAAAACGACAGGTCGAGGTGTAACTAATGAGGT---TAAGATGGCTACATTCTCCAACCGAGAACACGAACAATACTATGAAATTAGTACTTAAAGGCGGATTTAGCAGTAAGATAAGAATAAAAAGCTTAACTGAACATAACGCAATGAAGTGCGTACACACCGCCCGTCATCCCTGCACGGCCGCGGTATCCTAACCGTGCAAAGGTAGCATAATCATTTGTCTATTAATTGTAGACCAGTATGAAAGGCAAAATGAGAGCCCAACTGTCTCTTATAACAAATCAATTAAACTGATCTCCTAGTACAAAAGCTAGTATATTATCATAAGACCAGAAGACCCTGTGAAGCTTTAACTAACCTATTAACCCTACTAATAACTATTTCGGTTGGGGCGACCTTGGAATAAAAAAGAACTTCCTAAACAAGGCAAACAAGCCAGACCCAGCTAGCTGATAATTGAAACAAGTTACTCCAGGGATAACAGCGCTATCTTCTTTAAGAGCCCATATCAAAAAGAAGGTTTACGACCTCGATGTTGGATCAGGACATCCCAGTAATGCAACCGTTACTAAAGGTTCGTTTGTTCAACGATTAACAGTCCT--------------------------------------------------------------TATTTTCGGCGCATGGTCTGGACTAGTGGGCGCCGGCCTAAGCATCCTAATACGTATGGAACTAACACAGCCCGGGTCATTATTTGGCAGCGACCAAATCTTCAATGTCTTAGTAACCGCCCACGCATTCATCATAATCTTCTTCATAGTTATACCCATTATAATCGGGGGGTTTGGAAACTGACTTATCCCATTAATAATCGGAACTCCTGACATAGCCTTCCCTCGAATAAACAACATAAGTTTTTGGCTTCTACCCCCAGCACTTCTCCTGCTACTGTCCTCCTCCTACGTTGAAGCGGGCGCAGGAACAGGCTGAACCGTCTACCCCCCCCTATCTGGAAACCTGGTTCACTCTGGCCCCTCCGTAGACTTAGCCATCTTCTCCCTCCATCTAGCAGGAGCATCCTCTATCCTTGGAGCAATCAACTTTATTACCACATGTATCAACATAAAACCTAAATCGATACCAATATTTAACATTCCCCTTTTCGTCTGATCCGTCATAATCACTGCAATTATATTACTACTAGCATTACCAGTCCTTGCAGCAGCTATCACCATACTACTGACAGACCGAAACTTAAACACAACTTTCNTTGACCCCTGCGGAGGCGGG--------------------------------------------------------------------------------------------------------------------------------------------------------------------------------------------------------------------------------------------------------------------------ATGTCTCACCAACACATACTTACACTATTTAGTCTACTCCCGGTAGGATCAAACATCTCAATTTGATGAAACTTCGGATCAATACTACTTACCTGCCTAATAATCCAAATCGCTACAGGCTTCTTCCTGGCAATCCACTATACAGCCAACATTAATTTAGCCTTTTCCTCTATCATCCACATCTCCCGAGATGTGCCATACGGCTGAATTATACAAAACATCCACGCTATCGGCGCATCCCTATTCTTCATTTGCATTTACATCCACATCGCACGAGGAATTTACTATGGCTCTTATCTAAATAAAGAGGTATGACTATCAGGCACCACTCTTCTAATCATTCTAATAGCCACCGCCTTTTTTGGTTATGTCCTACCATGAGGACAAATATCATTCTGAGCAGCAACAGTAATTACAAACCTTCTAACCGCCATCCCATATCTGGGCACAACACTTACTACATGACTATGAGGCGGCTACGCAATCAATGACCCAACACTAACCCGCTTCTTTGCCTTACACTTTATCCTTCCATTCGCTATTATCTCCATATCATCAATCCATATCTTATTGCTCCATAATGAGGGCTCCAATAACCCCCTAGGAACAAACTCAGACATTGACAAAATCCCATTTCACCCTTATCACTCCTACAAAGACACCCTCATACTAACAACAATAATAACCTTACTATTTATTATCCTCTCACTATACCCCAACATCCTAAACGACCCAGAAAACTTCTCAAAAGCTAACCCCCTAATCACACCCCAACACATCAAACCAGAGTGGTACTTCCTATTCGCCTATGGTATCCTCCGATCAATCCCAAACAAACTCGGTGGAGCCCTAGCCTTAGTCCTATCAATCGCCATTCTCTTCACAACGCCCTTTATCCACACCTCCCATGCCCGATCCATAATATTCCGACCCTTTATACAACTCATATTCTGAACTTTTATCACCACATTCATCATCATCACTTGAGCAGCCACTAAACCAGTAGAGCCCCCATTTACAGAAATCGGACAACTTACCTCAATTTTATATTTCACATTCTTCATAGCAAACCCCCTGCTCGGCCTAGTAGAAAACAAAATCTCAAAC------------------------------------------------------------------------------------------------------------------------------------------------------------------------------------------------------------------------------------------------------------------------------------------------------------------------------------------------------------------------------------------------------------------------------------------------------------------------------------------------------------------------------------------------------------------------------------------------------------------------------------------------------------------------------------------------------------------------------------------------------------------------------------------------------------------------------------------------------------------------------------------------------------------------------------------------------------------------------------------------------------------------------------------------------------------------------------------------CCCTATCGCCGGCTCAATAGTATTAGCAGCAATTCTACTAAAACTCGGCGGGTACGGTATTATCCGCATAATACAGATTCTACCCACAACAAAAACCGACATGTTCCTCCCATTCGTCGTATTAGCCCTGTGGGGAGCCATCCTAGCCAACTTAACATGCCTACAACAGACAGACCTAAAGTCTCTAATCGCCTACTCCTCCATCAGCCATATAGGCCTAGTAGTAGCCGCAATCATCATTCAAACACCATGAGGACTCTCGGGGGCCATAGCCCTAATAATCGCTCACGGCTTTACCTCCTCAGCACTTTTCTGCCTAGCCAACACAACCTATGAACGTACACACACCCGAATTCTAATTCTTACACGAGGACTTCACAATATCCTACCTATAGCTACAACCTGATGACTTTTAACCAACCTTATAAATATCGCCGTTCCCCCCACTATAAACTTTACAGGCGAACTATTAATTATATCCGCCTTATTCAACTGATGCCCAACAACAATCATCATGCTAGGACTATCAATACTAATTACCGCCTCCTACTCTCTACATATATTCTTATCAACACAAATAGGGCCAACCCTGCTAAACAACCAAACAGAACCAACACACTCACGAGAACACCTACTAATAATCCTACACCTCATCCCATTAATAATAATCTCCATAAAGCCAGAACTAGTCATC-----------------------------------------------------------------------------------------------------------------------------------GAGTTGCATGAAAGCTGCCCCCATGAAGGAAGTTAGTATCAGAGGACAAGGCAGCTTGGCTTATCCTGGTCTTCGGACACAGGGAAATCTGGAGACCCTGAGTGGGCCCAATGATGCCACCAGAGGATTAACATCTTTGGCAGACACTTTTGAACACGTCATTGAGGAGCTCCTGGATG---AACAGCAGGTCATTCAGCCCAGCAAGGAAAACAAGGATGCAGACTTGTACTCATCACGAGTGATGCTAAGCAGTCAAGTGCCTTTGGAGCCTCCTCTGCTTTTCCTGCTCGAGGAGTATAAAAACTACTTGGATGCTGCAAACATGTCCATGAGGGTCCGGCGCCATTCTGATCCTGCTCGCCGTGGGGAGCTGAGCGTGTGTGACAGTACTAGTGAGTGGGTGACAGCAGCTGAAAAAAAGACTGCAGTAGACATGTCCGGAGCAACGGTTACAGTCCTGGAAAAAGTCCCAGTGCCCAAAGGCCAACTGAAGCAATATTTTTATGAGACCAAGTGCAGCGCGAAGGGTTATGCAAAAGAAGGCTGTAGGGGCATAGACAAGAGGTACTGGAATTCCCAGTGCCGAACTACTCAGTCTTACGTCCGCGCTCTCACCATGGATAACAAAAAGAGAGTTGGATGGCGCTTTATAAGAATAGACACTT---------------------------------------------------------------------------------------------------------------------------------------------------------------------------------------------------------------------------------------------------------------------------------------------------------------------------------------------------------------------------------------------------------------------------------------------------------------------------------------------------------------------------------------------------------------------------------------------------------------------------------------------------------------------------------------------------------------------------------------------------------------------------------------------------------------------------------------------------------------------------------------------------------------------------------------------------------------------------------------------------------------------------------------------------------------------------------------------------------------------------------GATCAAGGGACTTTATCAGAAGATTCCATGAATTCTTTCCTTAGGACACTGATTCAAGCTGGTATTTGGAAAAACAAGGTCCCCAAGCAGACGGCCAGAACCAAGGATGGTGTGCCAACCACAGGGAGGGAAACCGAGGCTGAAGCAGAGGTGACTACAAGCCAAGATATTCGATTTTTGGGTTTCCGGCCTATCGTTTCGGTGGATGCGGAATTAGTGAGGCAGCAAAGACGCTTCAGTTCTCCCCGGGTCCTCCTGAGTGAAAATACCCCCCTGGAGCCTCCTCCTTTGTATCTGATGGAGGAGCCCATGGTGCTGAACCGAACGTCTCGCCGGAAGAGGCATGCGGAAGGGAAGATCCACCGTGGGGAATACTCTGTGTGTGACAGCGAGAGCGGATGGGTCACGGACAAAACGTCTGCGGTTGACATCCGAGGACACCAGGTGACTGTCCTGGGAGAAATCCGAATGGGYCCGTCT-------------------------------------------------------------GAAATAGATTGCGATTCAGGAAGAAGAAGCAGTGAGAGTCCATCTCAAGTGCAAGAGAAATATAAGGAAGTCAGAAAACTGCCCCCTGCAGCAGAGGTACCGGATTCTGATGAGGTTCAAAGGAACAGTGATAGAAAAAAACTCTCAGAAACATTAAAACTAGACCCTGAAAAGCATCTCCCACAGTTGACTACTAAGAGCGTAAAGTCATCTACATGGCCTGGAGACCAGCCTGGGCACTCTCACAGTCCAAAGTTTTTCTCTCATGATGCCATAGAAATCTGCAAAAGGGTACTCAATGCAACAAATGTAAAAAGGTCACCCATTTTGGGGAGAAGTGAAGAAAAGCACTGTTCTCAACCTCCGGAACCCATTGAGACTGTTAGTAAAGAAAAAACAGCCCAACTGGAAGATGGAGCCAATTTGTCTCTAAATGCTCAGCATAATCAAGAGGCATTCTGGTTAGTGCCTCCAGAGCAGTTGCCTTTTACATCTACAAAGCCAATGGAT-----------------------------------------------------------------------------------------------------------------------------------------------------------------------------------------------------------------------------------------------------------------------------------------------------------------------------------------------------------------------------------------------------------------------------------------------------------------------------------------------------------------------------------------------------------------------------------------------------------------------------------------------------------------------------------------------------------------------------------------------------------------------------------------------------------------------------------------------------------------------------------------------------------------------------------------------------------------------------------------------------------------------------------------------------------------------------------------------------------------------------------------------------------------------TGCATGCTCTCCGAACAGCTGAGAAGGCCCTTCTGCCTGGTTATCATCCCTTTGAATGGGAGCCTCCTTTGAAAAATGTGTCTAGTAACACAGATGTAGGCATTATTGATGGGCTGTCAGGAATACAACAGTCTGTGGATGACTACCCAGTGGATACAATTTCAAAACGATTTCGATATGATGCTGCTTTGGTGGCTACCCTTATGGATTTAGAAGAAGAAATTTTAGAAGGACTGAAAACTCATGACTTGGATGACTATTTGAAAGGACCTTTCACTGTTGTGATTAAAGAATCCTGCGATGGAATGGGAGATGTCAGTGAAAAGCATGGCAGTGGCCCAGCTGTTCCTGAAAAGGCAGTTCGATTCTCCTTCACCCTTATGAGCATCACGGTAACTCATGAGCGTGGCAGTGCAAGGATTTTTGAAGAAAGCAAACCCAATTCAGAGCTGTGTTGTAAGCCTTTATGCCTTATGCTGGCTGATGAGTCAGATCATGAGACCCTCACTGCCATCCTGAGTCCTCTTATAGCAGAACGAGAAGCCATGAAAAATAGTGCATTGATACTTTATATGGCTGGTATTCCTAGAATTTTCAAATTCATATTTAGGGGCACTGGATATGATGAAAAACTGGTCCGTGAAGTTGAGGGTCTTGAAGCATCAGGCTCTACTTATATTTGTACATTATGTGATGCCACTCGCCTAGAAGCCTCTCAGAACCTAATCCTGCATTCTGTAACCAGGAACCATGCTGAAAACCTAGAACGGTATGAAGTGTGGAGGTCCAATCCTTACCATGAAGCTGTAGATGAACTACGTCACAGAGTGAAAGGTGTTTCGGCCAAGCCTTTTATTGAAACTGTGCCTTCAATAGATGCACTTCACTGTGATATTGGCAATGCCGCTGAATTTTACAAAATATTCCAGTTTGAGATTGGCGAGGTGTACAAAAATCCGAGTCCAACCAAAGAAGAGAGAAAGAGGTGGCAGTCAACTCT--------------------------------------------------------------------------------------------------------------------------------------------------------------------------------------------------------------------------------------------------------------------------------------GCTGCAGAACCCCAAGATTGTCTCCCCGCTGGCTCAGCGCCCTCTCCTCCAACAGCAAGCCAAGGCCCCCGCCAAGGCCCCCGGCTTCCATTCT------TCCTCTTCTTCCTCCTCCTCCTCCTCCTCTTCAACCATCTCTCCCAAGACTCCCAACTCTTTGGTGTCTCTGAGCTTCGCCGGGAAGCACCCAAGTAGCCCTAGTTCCTCAGGGCAGTCTTTCAAGTCGCCCTTTGTGGCCCTGTCCAGGCACGT---GGCTTCTACCGGAAGCGTATCGTCCGGCATTTCCTCCACTCAGAGCTCCCCTCCAGGCAGCGTCCTGCCGGGCGCCTGTGTCCCGTCCTCTGGGCAGGCTCCCAGTCGCTCGTCGCCCAGTTCCCTGGGGAAGAAAAGCCTCGTCCCTCAAAAGYTGA---------------------------------------------------------"/>
                            <sequence id="seq_Atheris_barbouri_0" taxon="Atheris_barbouri_0" totalcount="4" value="---------------------------------------------------------------------------------------------------------------------------------------------------------------------------------------------------------------------------------------------------------------------------------------------------------------------------------------------------------------------------------------------------------------------------------------------------------GGCAAAATGAGAGCCCAACTGTCTCTTATAACAAATCAATTAAACTGATCTCCTAGTACAAAAGCTAGGATTCACTCATAAGACCAGAAGACCCTGTGAAGCTTCAATTAACCTATTAAACCCCTTAATAACTATTTAGGTTGGGGCGACCTTGGAATTAAAAAGAACTTCCTATAAAAGGCAAACAAGCCAGACCCAGTTATCTGATAAATGAACCAAGTTACTCCAGGGATAACAGCGCTATCTTCTTCAAGAGCCCATATCAAAAAGAAGGTTTACGACCTCGATGTTGGATCAGGACATCCTAGTAATGCAGCCGTTTCTAAGGGTTCGTTTGTTCAACGATTAACAGTCCTACG-----------------------------------------------------------------------------------------------------------------------------------------------------------------------------------------------------------------------------------------------------------------------------------------------------------------------------------------------------------------------------------------------------------------------------------------------------------------------------------------------------------------------------------------------------------------------------------------------------------------------------------------------------------------------------------------------------------------------------------------------------------------------------------------------------------------------------------------------------------------------------------------------------------------------------------------------------------------------------------------------------------------------------------------------------------GGATCCATACTACTAGCCTGCCTAGTAATCCAAACCATTACTGGATTCTTTCTAGCCATCCATTATACGGCTAACATTAACCTGGCCTTTTCATCCATTGTCCATATCACACGAGATGTACCTTACGGCTGAGTCATACAAAACATACACGCTATCGGCGCATCCCTATTCTTTATATGTGTTTTCACACATATTGCACGAGGCCTCTATTACGGCTCCTACCTAAATAAAGGAGTATGACTATCAGGTACCACCCTTCTGATTATCCTTATGGCCACAGCCTTCTTTGGCTACGTCCTACCATGAGGACAGATATCTTTCTGAGCAGCTACAGTTATTACTAACCTTCTAACTGCTATCCCATACCTCGGAACAAATCTAATCACCTGACTTTGAGGAGGTTTCTCTATTAACGACCCAACACTTACTCGATTTTTTGCCATTCACTTTACCTTACCATTTACTATTATCTCTATAACCTCAATTCACATTATCCTACTTCACAACGAAGGCTCTAATAACCCCTTAGGTACTAACTCAGACATTGATAAAATCCCATTTCACCCCTACCACTCCTTCAAAGATACCTTAATACTT-----------------------------------------------------------------------------------------------------------------------------------------------------------------------------------------------------------------------------------------------------------------------------------------------------------------------------------------------------------------------------------------------------------------------------------------------------------------------------------------------------------------------------------------------------------------------------------------------------------------------------------------------------------------------------------------------------------------------------------------------------------------------------------------------------------------------------------------------------------------------------------------------------------------------------------------------------------------------------------------------------------------------------------------------------------------------------------------------------------------------------------------------------------------------------------------------------------------------------------------------------------------------------------------------------------------------------------------------------------------------------------------------------------------------------------------------------------------------------------------------------------------------------------------------------------------------------------------------TGGGAGGTTATGGTCTTATCCGAATGATTCAAATCCTACCAACATCAAAAACAGATTTATTTATACCATTCATAATCCTATCTCTATGAGGAGCCGTTCTAGCTAATCTCACCTGCCTTCAACAAACAGACTTGAAATCTCTAATCGCCTACTCCTCTATTAGCCACATAGGCCTAGTAATCGCTGCAATTATAATTCAAACTCAATGAAGCCTATCTGGAGCAATAGCTTTAATAATTGCCCACGGCTTTACATCTTCAGCACTTTTCTGTTTAGCTAACACAAACTATGAACGTACACAAACTCGAATTCTAATTCTCACACGAGGACTTCACAACATCCTCCCAATAGCCACAATATGATGGCTTTTAACCAACTTAATAAATATTGCTATCCCACCTACAATAAACTTTACAAGTGAGCTATTAATTATATCTTCCCTATTCAACTGATCCCCTTTAACTATTATTATACTGGGTGTAACAATACTAATCACTGCTTCATATTCCTTACACATTTTCCTGTCAACACAAATAGGACCAACCCTACTAACCAACCAGACAGAACCAACACATTCTCGAGAACACCTACTTATACTCCTTCACATTGCCCCTCTTATTCTAATCTCTATAAAACCAGAACTAGTAATCAGG------------------------------------------------------------------------------------------------------------------------------------------------------------------------------------------------------------------------------------------------------------------------------------------------------------------------------------------------------------------------------------------------------------------------------------------------------------------------------------------------------------------------------------------------------------------------------------------------------------------------------------------------------------------------------------------------------------------------------------------------------------------------------------------------------------------------------------------------------------------------------------------------------------------------------------------------------------------------------------------------------------------------------------------------------------------------------------------------------------------------------------------------------------------------------------------------------------------------------------------------------------------------------------------------------------------------------------------------------------------------------------------------------------------------------------------------------------------------------------------------------------------------------------------------------------------------------------------------------------------------------------------------------------------------------------------------------------------------------------------------------------------------------------------------------------------------------------------------------------------------------------------------------------------------------------------------------------------------------------------------------------------------------------------------------------------------------------------------------------------------------------------------------------------------------------------------------------------------------------------------------------------------------------------------------------------------------------------------------------------------------------------------------------------------------------------------------------------------------------------------------------------------------------------------------------------------------------------------------------------------------------------------------------------------------------------------------------------------------------------------------------------------------------------------------------------------------------------------------------------------------------------------------------------------------------------------------------------------------------------------------------------------------------------------------------------------------------------------------------------------------------------------------------------------------------------------------------------------------------------------------------------------------------------------------------------------------------------------------------------------------------------------------------------------------------------------------------------------------------------------------------------------------------------------------------------------------------------------------------------------------------------------------------------------------------------------------------------------------------------------------------------------------------------------------------------------------------------------------------------------------------------------------------------------------------------------------------------------------------------------------------------------------------------------------------------------------------------------------------------------------------------------------------------------------------------------------------------------------------------------------------------------------------------------------------------------------------------------------------------------------------------------------------------------------------------------------------------------------------------------------------------------------------------------------------------------------------------------------------------------------------------------------------------------------------------------------------------------------------------------------------------------------------------------------------------------------------------------------------------------------------------------------------------------------------------------------------------------------------------------------------------------------------------------------------------------------------------------------------------------------------------------------------------------------------------------------------------------------------------------------------------------------------------------------------------------------------------------------------------------------------------------------------------------------------------------------------------------------------------------------------------------------------------------------------------------------------------------------------------------------------------------------------------------------------------------------------------------------------------------------------------------------------------------------------------------------------------------------------------------------------------------------------------------------------------------------------------------------------------------------------------------------------------------------"/>
                            <sequence id="seq_Atheris_ceratophora_0" taxon="Atheris_ceratophora_0" totalcount="4" value="AATTGTTCGCCAAATAACTACGAGTAGTAACTTAAAACTTAAAAGACTTGACGGTGCTTCATCACAACCTAGAGGAGCCTGTCTAATAACCGATAACCCACGATTAACCCAACCCACTCTTGCCAACAGTCTATATACCACCGTCGCAAGCTTACCTTATAAAAGAAACAAAGTGAGCTAAATAGTC-ACACTAAAACGACAGGTCGAGGTGTAACCTATGAGGG-TAAAGATGGGCTACATTCTCT--CAGAGAATACGAATAACACTATGAACATAGTGTTTGAAGGAGGATTTAGCAGTAAGATAGGAATAWAACACCTAACTGAATATAACGCAATGAGGTGCGTACACACCGCCCGTCACCCCTGCACGGCCGCGGTATCCTAACCGTGCAAAAGTAGCATAATCATTTGTCTATTAATTGTAGACTCGTATGAAAGGCAAAATGAGAGCCCAACTGTCTCTTATAACAAATCAATTAAACTGATCTTCTAGTACAAAAGCTAGGATCTCCCCATAAGACCAGAAGACCCTGTGAAGCTTCAATTAACCTATTAAACCCAATAATAACTATTTAGGTTGGGGCGACCTTGGAACAAAAAAGAACTTCCTATA-AAGGCAAACAAGCCAGACCCAGTTATCTGACAAATGAACCAAGTTACTCCAGGGATAACAGCGCTATCTTCTTCAAGAGCCCATATCAAAACGAAGGTTTACGACCTCGATGTTGGATCAGGACATCCTAGTTATGCAGCCGTTTCTAAGGGTTCGTTTGTTCAACGATTAACAGTCCTACG------------------------------------------------------------------------------------------------------------------------------------------------------------------------------------------------------------------------------------------------------------------------------------------------------------------------------------------------------------------------------------------------------------------------------------------------------------------------------------------------------------------------------------------------------------------------------------------------------------------------------------------------------------------------------------------------------------------------------------------------------------------------------------------------------------------------------------------------------------------------------------------------------------------------------------------------------------------------------------------------------AACTATTCAACCTACTTCCAGTGGGATCTAATATTTCAACCTGATGAAACTTTGGATCTATACTTCTAGCCTGTCTAACAATCCAAACCATTACCGGATTCTTTCTAGCAATTCACTATACAGCTAACATCAATCTAGCCTTTTCATCTATCATTCATATTACACGAGACGTACCCCATGGCTGAATCATACAAAACATACACGCTATCGGCGCATCTCTATTCTTCATATGTATTTACACACACATTGCACGAGGCCTATACTACGGCTCCTACCTAAATAAAGGAGTATGACTATCAGGCACCACCCTTCTAATTATCCTCATGGCAACAGCCTTCTTCGGCTACGTATTGCCATGAGGACAAATATCTTTCTGAGCAGCAACAGTAATTACTAACCTATTAACTGCAATTCCATACCTCGGAACGACTCTAACTACCTGACTTTGAGGTGGCTTCTCCATTAACGACCCAACACTTACCCGATTTTTCGCCATTCACTTTATCCTACCATTCACTATTATCTCTATATCCTCAATTCACATTATCCTACTTCACAATGAAGGTTCCAACAACCCCTTAGGAACAAATTCGGACATTGACAAAATCCCATTTCATCCCTATCATTCCTTCAAAGATACCTTTATACTGACTATTCTAGTCACCCTTATATTTATAATTCTATCCTTTGACCCAAACATCATAAACGATCCAGAAAACTTCTCAAAAGCTAACCCCCTAATCACTCCACAACACATTAAGCCCGAATGATACTTTCTATTTGCCTATGGAATCTTACGATCGATCCCGAACAAACTAGGCGGAGCACTAGCTCTAATAGTGTCTATTGTCATACTCTTTACTTCACCCTTCACTCACACCTCCCACACCCGATCAATAATATTCCGACCCTTCATACAACTTACGTTTTGAACCTTCATCACTACATTCATCATTATTACCTGATCAGCCACAAAACCAGTAGAACCACCATTCACAGAAATCAGCCAACTAGCCTCAACCATGTATTTCCTATTTTTTATCTTCAACCCCTTAATAGGCCTTATAGAAAATAAAATCTCTAACTACT---------------------------------------------------------------------------------------------------------------------------------------------------------------------------------------------------------------------------------------------------------------------------------------------------------------------------------------------------------------------------------------------------------------------------------------------------------------------------------------------------------------------------------------------------------------------------------------------------------------------------------------------------------------------------------------------------------------------------------------------------------------------------------------------------------------------------------------------------------------------------------------------------------------------------------------------------------------------------------------------------------------------------------------------------------------------------------------------CCAATTGCCGGATCAATAATCCTAGCAGCAATCCTCCTTAAACTAGGAGGCTACGGCATCATCCGAATAATTCAAATTCTGCCAACATCAAAAACAGATATGTTCATACCATTCATAGTCCTATCCCTATGAGGAGCTGTTCTAGCTAATCTTACCTGTCTCCAACAAACAGACCTGAAATCCCTAATTGCCTATTCTTCTATTAGCCATATAGGCCTAGTAATCGCTGCAATCATAATTCAAACTCAATGAAGCCTATCGGGAGCAATAGCTCTAATAATCGCCCATGGCTTTACATCCTCAGCACTTTTCTGTTTAGCCAACACAAACTACGAACGTACACAAACTCGAATTCTAATCCTCACACGAGGATTACACAACGTCCTCCCAATAGCCACAATATGATGACTTCTAACCAACCTAATAAACATCGCTACCCCACCTACAATAAACTTCACAAGTGAATTACTAATTATATCTTCTCTATTCAATTGATCCCCTACAACTATTATTATGTTAGGCCTAATAGTACTAATCACCGCCTCATACTCTTTGCACATTTTCCTATCAACACAAATAGGACCTACCCTATTAAACAACCAAACAGAACCAACACATTCACGAGAACACTTACTTATACTTCTTCACATTATTCCACTAATTCTAAT----------------------------------------------------------------------------------------------------------------------------------------------------------------------------------------------------------------------------------------------------------------------------------------------------------------------------------------------------------------------------------------------------------------------------------------------------------------------------------------------------------------------------------------------------------------------------------------------------------------------------------------------------------------------------------------------------------------------------------------------------------------------------------------------------------------------------------------------------------------------------------------------------------------------------------------------------------------------------------------------------------------------------------------------------------------------------------------------------------------------------------------------------------------------------------------------------------------------------------------------------------------------------------------------------------------------------------------------------------------------------------------------------------------------------------------------------------------------------------------------------------------------------------------------------------------------------------------------------------------------------------------------------------------------------------------------------------------------------------------------------------------------------------------------------------------------------------------------------------------------------------------------------------------------------------------------------------------------------------------------------------------------------------------------------------------------------------------------------------------------------------------------------------------------------------------------------------------------------------------------------------------------------------------------------------------------------------------------------------------------------------------------------------------------------------------------------------------------------------------------------------------------------------------------------------------------------------------------------------------------------------------------------------------------------------------------------------------------------------------------------------------------------------------------------------------------------------------------------------------------------------------------------------------------------------------------------------------------------------------------------------------------------------------------------------------------------------------------------------------------------------------------------------------------------------------------------------------------------------------------------------------------------------------------------------------------------------------------------------------------------------------------------------------------------------------------------------------------------------------------------------------------------------------------------------------------------------------------------------------------------------------------------------------------------------------------------------------------------------------------------------------------------------------------------------------------------------------------------------------------------------------------------------------------------------------------------------------------------------------------------------------------------------------------------------------------------------------------------------------------------------------------------------------------------------------------------------------------------------------------------------------------------------------------------------------------------------------------------------------------------------------------------------------------------------------------------------------------------------------------------------------------------------------------------------------------------------------------------------------------------------------------------------------------------------------------------------------------------------------------------------------------------------------------------------------------------------------------------------------------------------------------------------------------------------------------------------------------------------------------------------------------------------------------------------------------------------------------------------------------------------------------------------------------------------------------------------------------------------------------------------------------------------------------------------------------------------------------------------------------------------------------------------------------------------------------------------------------------------------------------------------------------------------------------------------------------------------------------------------------------------------------------------------------------------------------------------------------------------------------------------------------------------------------------------------------------------------------------------------------------------------------------------------------------------------------------------------------------------------------------------------------------------------------------------------------------------"/>
                            <sequence id="seq_Atheris_chlorechis_0" taxon="Atheris_chlorechis_0" totalcount="4" value="-----------------------------------ACATTAAAAGACTTGACGGTGCTTCATCACGACCTAGAGGAGCCTGTCTAACAACCGATAATCCACGATTAACCCAACCCACTCTCGCCAACAGTCTATATACCACCGTCGCAAGCTTACCTTATAAAAGAAACGAAGTAAACTAAATAGTCAGCACTAAAACGACAGGTCGAGGTGTAACCCATGAGGG-TTAAGATGGGCTACATTCTC-TACAGAGAATACGAATAACACTATGAACATGGTGATTGAAGGAGGATTTAGCAGTAAGATAGGGATAAAATACCTAACTGAATATAACGCAATGAAGTGCGTACACACCGCCCGTCACCCCTGC----------------------------------------TTTGTCTATTAATTGTAGACTTGTATGAAAGGCAAAATGAGAGCCCAACTGTCTCTTATAACAAATCAATTAAACTGATCTCCTAGTACAAAAGCTAGGATTCCACCATAAGACCAGAAGACCCTGTGAAGCTTTAATCAACTTATTAAACCCCATAATAATTATTTTGGTTGGGGCGACCTTGGAACAAAAAAGAACTTCCTATAAAAGGCAAACAAGCCGGACCCAGTTACCTGACAAATGAACCAAGTTACTCCAGGGATAACAGCGCCATCTTCTTCAAGAGCCCATATCAAAAAGAAGGTTTACGACCTCGATGTTGGATCAGGACATCCTAGTTATGCAACCGTCTCTAAGGGTTCGTTTGTTCAACGATTAACAGT-----------------------------------------------------------------------------------------------------------------------------------------------------------------------------------------------------------------------------------------------------------------------------------------------------------------------------------------------------------------------------------------------------------------------------------------------------------------------------------------------------------------------------------------------------------------------------------------------------------------------------------------------------------------------------------------------------------------------------------------------------------------------------------------------------------------------------------------------------------------------------------------------------------------------------------------------------------------------------------------------------------------------------------------------------------------GGGTCCATACTTCTAGTCTGTATAATAATCCAAACCACTACTGGATCTTTCCTAGCAATTCACTATACAGCCAATATTAACCTAGCCTTCTCATCCATCATCCATATCACACGAGATGTACCCCACGGCTGAATCATACAAAACATGCACGCTATTGGCGCATCCCTATTTTTTGTATGTATCTACATACATATCGCACGAGGCCTATACTACGGATCCTACTTAAATAAAGAAGTATGATTATCAGGCACTACCCTTCTAATTATCCTCATAGCTACTGCCTTTTTTGGGTATGTCCTACCATGAGGACAAATATCTTTCTGAGCAGCAACAGTAATCACCAACCTCCTAACTGCAATCCCATACCTTGGCACTACTTTAACCACCTGACTCTGAGGCGGCTTCTCCATCAACGACCCAACACTTACTCGATTTTTCGCCCTTCATTTTATTCTACCCTTCACTATTATCTCCATATCCTCAATTCACATCCTTCTACTCCACAACGAAGGCTCTAACAACCCTTTAGGGACAAACTCAGATATTGATAAAATCCCATTCCACCCTTATCACTCCTATAAAGATATATTCATACTA------------------------------------------------------------------------------------------------------------------------------------------------------------------------------------------------------------------------------------------------------------------------------------------------------------------------------------------------------------------------------------------------------------------------------------------------------------------------------------------------------------------------------------------------------------------------------------------------------------------------------------------------------------------------------------------------------------------------------------------------------------------------------------------------------------------------------------------------------------------------------------------------------------------------------------------------------------------------------------------------------------------------------------------------------------------------------------------------------------------------------------------------------------------------------------------------------------------------------------------------------------------------------------------------------------------------------------------------------------------------------------------------------------------------------------------------------------------------------------------------------------------------------------------------------------------------------------------------------------------------------------------------------------------------------ATCCTTGTGGGGGGCTGTTCTGGCTAACCTCACTTGTCTTCAACAAACAGATTTAAAATCCCTAATTGCCTACTCTTCTATTAGCCATATGGGCTTAGTAGTATCTGCAATTATAATTCAAACTCAATGAAGCCTTTCAGGAGCAATAGCCCTAATAATTGCCCATGGTTTTACTTCTTCAGCACTCTTCTGTTTAGCCAACACAAGCTACGAACGTACACAAACTCGAATTCTAATCCTCACACGAGGACTACACAATATCCTCCCAATAGCCACAATATGATGACTTTTAACCAACCTTATAAACATTGCCACCCCTCCTACAATAAACTTCACAAGTGAACTACTAATTATATCTTCCCTATTCAATTGATCTCCTATAACTATCATCATTTTAGGTCTAACAGTACTAATCACCGCCACATACTCCTTACACATTTTTCTGTCAACACAAATAGGACCATCCCTGCTAACCAATCAATTAGAACCCACACATTCACGAGAACACCTACTTATATTTCTCCACATTACTCCACTAATCTTAATTTCCTTAAAACCAGAATTAGTAATC------------------------------------------------------------------------------------------------------------------------------------AGTTGCATGAAAGCTGCCCCCATGAAGGAAGTTAGTATCAGAGGACAAGGCAGCTTGGCTTATCCTGGTCTTCGGACACAGGGAAATCTGGAGACCCTCAGTGGGCCCAATGATGCCACCAGAGGATTAACATCTTTGGCAGACACTTTTGAACATGTCATTGAGGAGCTCCTGGATGAG---CAGCAGGTCATTCAGCCCAGCAAAGAAAACAAGGATGCAGACTTGTACTCATCACGAGTGATGCTAAGCAGTCAAGTGCCTTTGGAGCCTCCTCTGCTTTTCCTGCTCGAGGAGTATAAAAACTATTTGGATGCTGCAAACATGTCCATGAGGGTCCGGCGCCATTCTGACCCTGCTCGCCGTGGGGAGCTGAGCGTGTGTGACAGTACTAGTGAGTGGGTGACAGCAGCTGAAAAAAAGACTGCAGTAGACATGTCCGGAGCAACGGTTACAGTCCTGGAAAAAGTCCCAGTGCCCAAAGGCCAACTGAAGCAATATTTTTATGAGACCAAGTGCAGCACGAAGGGTTATGCAAAAGAAGGCTGTAGAGGCATAGACAAGAGGTACTGGAATTCCCAGTGCCGAACTACTCAGTCTTACGTCCGCGCTCTCACCATGGATAACAAAAAGAGAGTTGGATGGCGCTTTATAAGAATAGACACTT-------------------------------------------------------------------------------------------------------------------------------------------TATGTCTCCTGCATCTCCTGGGCTCTGGTGGCTTTGGTTCTGTCTACAAGGCAATTTACCATGGAGCTACAGTAGCTGTAAAAAAAGTGAAGAGATGCAGTAAGAACCATTTGGCATCACGGCAAAGCTTCTGGGCAGAACTAAATGTAGCACGTCTTGGCCATAACAATGTGGTACGCATAGTAGCTGCTAGCACATGTACCCCTGCTAGTCAGGATAGTTTGGGTACCATAATTATGGAATATGCAGGTAATTGCACTCTACATCATGTTATCTATGGGACTGGCTATTTAACAGGAAATAACAGTGATAGCCTTAAATGTGACCATGGGTTTTTGAGTACAGCTCAGGCTGTCATTTACTCCCATGATATTGTGGCAGGGTTAATGTTTCTCCATTCTCAGTTAATTGTGCATCTGGATTTAAAACCTGCTAACATATTCATCACAGAACATAATGTTTGCAAGATTGGAGACTTTGGATGCTCCCAAAAGCTAGAAGATAGTGAATCATCAGGACTATATATTTGTCATCAAGGGGGAACATACACACATCGTGCTCCTGAACTACTTA-----------------GGCTTTGCTGAAGGCTTTGTCAGGGCACTCGCAGAACTACACAATCAAAACACCATGCCGAGTGTTACCTCCGCTGCTCCGCCTACGAACTCCGGCATGGCCCCTGTCTCTTCCATGGCTGGAAACAGTGGCTTCAGTGCTAACATGCACAGCGAGCCACCCGTCTATGCTAATCTCAGTAACTTCAATCCTAGTGCACTCAATACAGTGCCTTCCTACAATGCAAACAACCTGGGCTTTCCTCCACAGCATCATATGAACCCCCAGATGCCAGTGCAGCATCCGCGCCTCCAAGCTCTTAAAGAAGAGCCTCA-------------------CTCTGTGGCATCCAATCTACCAGCATGGATCA------------AGAAGATTCCATGNATTCTTTCCTTAGGACATTGATTCAAGCTGGGATTTGGAAAAACAAGGTCCCCAAGCAGACAGCCAGAACCAAGGACAGCGTGCCAACCACAGGAAGAACAACCGAGGATGAAGCAGAGGTGACGACAAGCCAAAATATCTGGTT---GGGTTTCCGGCCTGTCGTTTCGGTGGACGTGGAATTACTGAGGCAGCAGAGACGGTTCAGTTCTCCTCGGGTCCTCCTCAGTGAAAATACCCCCCTGGAGCCCCCTCCTTTGTATCTGATGGAGGAGCCCATGGTGCTGAACCGAACGTCTCGCCGGAAGAGGCATACGGAGGGGAAGCCCCACCGTGGGGAATACTCCGTGTGTGACAGCGAGAGCCGATGGGTCACGGACAAAACGTCGGCGGTTGACATCCGAGGACACCAGGTGACTGTTCTAGGAGAAATCCGAATGGGCCCATCTCCGGTCAAACAA--------------------------------------------------------------------------------------------------------------------------------------------------------------------------------------------------------------------------------------------------------------------------------------------------------------------------------------------------------------------------------------------------------------------------------------------------------------------------------------------------------------------------------------------------------------------------------------------------------------------------------------------------------------------------------------------------------------------------------------------------------------------------------------------------------------------------------------------------------------------------------------------------------------------------------------------------------------------------------------------------------------------------------------------------------------------------------------------------------------------------------------------------------------------------------------------------------------------------------------------------------------------------------------------------------------------------------------------------------------------------------------------------------------------------------------------------------------------------------------------------------------------------------------------------------------------------------------------------------------------------------------------------------------------------------------------------------------------------------------------------------------------------------------CTGCCTGGTTATCATCCCTTTGAATGGGACCCTCCTTTGAAAAATGTGTCTAGTAACACAGATGTAGGCATTATTGATGGGCTGTCAGGAATACAACAGTCTGTGGATGACTACCCAGTGGATACAATAGCAAAACGATTTCGATATGATATTGCTTTGGTGGCTGCCCTTATGGATTTAGAAGAAGATATTTTAGAAGGACTGAAAACTCATGACTTGGATGACTATTTGAAAGGACCTTTCACTGTTGTGATTAAAGAATCTTGTGATGGAATGGGAGATGTCAGTGAAAAGCATGGGAGTGGCCCAGCTGTACCTGAAAAGGCAGTTCGATTCTCCTTCACACTTATGAGCATCACTGTAACTCATGACCGTGGCAGCGCAAGGATTTTTGAAGAAAGCAAACCCAATTCAGAGTTGTGTTGTAAGCCTTTATGCCTTATGCTGGCTGATGAGTCAGATCATGAGACCCTCACTGCCATCCTGAGTCCTCTTATAGCAGAACGGGAAGCCATGAAAAATAGTGCGTTGATACTTTATATGGCAGGTATTCCTAGAATTTTCAAATTCATATTTAGGGGCACTGGATATGATGAAAAACTGGTCCGTGAAGTTGAAGGTCTTGAAGCATCAGGCTCTACTTACATTTGTACACTATGTGATGCCACTCGCTTAGAAGCCTCTCAGAACCTAATCCTCCATTCTGTAACCAGGAACCATGCTGAAAACCTAGAACGGTATGAAGTGTGGAGGTCCAATCCTTACCATGAGACTGTAGATGAACTACGTCACAGAGTGAAAGG----------------------------------------------------------------------------------------------------------------------------------------------------------------------------------------------------------------------------------------------------------------------------------------------------------------------------------------------------------------------------------------------------------------------------------------------------------------------------------------------------------------------------------------------------------------------------------------------------------------------------------------------------------------------------------------------------------------------------------------------------------------------------------------------------------------------------------------------------------------------------------------------------------------------------------------------------"/>
                            <sequence id="seq_Atheris_desaixi_0" taxon="Atheris_desaixi_0" totalcount="4" value="---------------------------------------------------------------------------------------------------------------------------------------------------------------------------------------------------------------------------------------------------------------------------------------------------------------------------------------------------------------------------------------------------------------------------------------------------------GGCAAAATGAGAGTTCAACTGTCTCTTACAACAAATCAATTAAACTGATCTCCTAGTACAAAAGCTAGGATTTCCTCATAAGACCAGAAGACCCTGTGAAGCTTTAATTAACTTATTAGACCCTATAATAATTATTTAGGTTGGGGCGACCTTGGAACAAAAAAGAACTTCCTATA-AAGGCAAACAAGCCAGACCCAGTTATCTGATAAATGAACCAAGTTACTCCAGGGATAACAGCGCTATCTTCTTCGAGAGCCCATATCAAAAAGAAGGTTTACGACCTCGATGTTGGATCAGGACATCCTAGTTATGCAACCGTCTCTAGGGGTTCGTTTGTTCAACGATTAATAGTCCTACG-----------------------------------------------------------------------------------------------------------------------------------------------------------------------------------------------------------------------------------------------------------------------------------------------------------------------------------------------------------------------------------------------------------------------------------------------------------------------------------------------------------------------------------------------------------------------------------------------------------------------------------------------------------------------------------------------------------------------------------------------------------------------------------------------------------------------------------------------------------------------------------------------------------------------------------------------------------------------------------------------------------------------------------------------------------GGATCCATACTTCTAACCTGCATAGTAATCCAAACTATTACCGGATTCTTCCTAGCAATTCACTATACAGCTAACATCAATTTAGCCTTTTCATCTATTATCCATGTTACACGAGATGTACCCCACGGCTGAGTCATTCAAAATATACACGCTATTGGCGCATCCCTATTCTTCATCTGTATTTACATTCATGTTGCACGAGGCCTATACTATGGGTCCTACCTAAATAAAGAAGTATGACTATCAGGCACCATCCTTCTAATTATCCTTATAGCCACAGCTTTCTTCGGCTATGTATTACCATGAGGACAAATATCCTTCTGAGCAGCAACAGTAATTACCAATCTCCTAACTGCAATTCCCTACCTCGGGGCTACTCTAACTACTTGACTTTGAGGTGGTTTCTCCATTAACGACCCAACACTAACTCGATTTTTTGCCCTTCACTTTATTCTACCATTTACCATTATCTCTATATCCTCTATCCACATTCTCTTACTTCACAATGAAGGCTCCAACAACCCCTTAGGAACAAATTCAGATATCGACAAAATTCCATTCCACCCCTATCACTCCTACAAAGATATATCTTTATTA----------------------------------------------------------------------------------------------------------------------------------------------------------------------------------------------------------------------------------------------------------------------------------------------------------------------------------------------------------------------------------------------------------------------------------------------------------------------------------------------------------------------------------------------------------------------------------------------------------------------------------------------------------------------------------------------------------------------------------------------------------------------------------------------------------------------------------------------------------------------------------------------------------------------------------------------------------------------------------------------------------------------------------------------------------------------------------------------------------------------------------------------------------------------------------------------------------------------------------------------------------------------------------------------------------------------------------------------------------------------------------------------------------------------------------------------------------------------------------------------------------------------------------------------------------------------------------------------------------------------------------------------------------------------------------------------------------------------------------------------------------------------------------------------------------------------------------------------------------------------------------------------------------------------------------------------------------------------------------------------------------------------------------------------------------------------------------------------------------------------------------------------------------------------------------------------------------------------------------------------------------------------------------------------------------------------------------------------------------------------------------------------------------------------------------------------------------------------------------------------------------------------------------------------------------------------------------------------------------------------------------------------------------------------------------------------------------------------------------------------------------------------------------------------------------------------------------------------------------------------------------------------------------------------------------------------------------------------------------------------------------------------------------------------------------------------------------------------------------------------------------------------------------------------------------------------------------------------------------------------------------------------------------------------------------------------------------------------------------------------------------------------------------------------------------------------------------------------------------------------------------------------------------------------------------------------------------------------------------------------------------------------------------------------------------------------------------------------------------------------------------------------------------------------------------------------------------------------------------------------------------------------------------------------------------------------------------------------------------------------------------------------------------------------------------------------------------------------------------------------------------------------------------------------------------------------------------------------------------------------------------------------------------------------------------------------------------------------------------------------------------------------------------------------------------------------------------------------------------------------------------------------------------------------------------------------------------------------------------------------------------------------------------------------------------------------------------------------------------------------------------------------------------------------------------------------------------------------------------------------------------------------------------------------------------------------------------------------------------------------------------------------------------------------------------------------------------------------------------------------------------------------------------------------------------------------------------------------------------------------------------------------------------------------------------------------------------------------------------------------------------------------------------------------------------------------------------------------------------------------------------------------------------------------------------------------------------------------------------------------------------------------------------------------------------------------------------------------------------------------------------------------------------------------------------------------------------------------------------------------------------------------------------------------------------------------------------------------------------------------------------------------------------------------------------------------------------------------------------------------------------------------------------------------------------------------------------------------------------------------------------------------------------------------------------------------------------------------------------------------------------------------------------------------------------------------------------------------------------------------------------------------------------------------------------------------------------------------------------------------------------------------------------------------------------------------------------------------------------------------------------------------------------------------------------------------------------------------------------------------------------------------------------------------------------------------------------------------------------------------------------------------------------------------------------------------------------------------------------------------------------------------------------------------------------------------------------------------------------------------------------------------------------------------------------------------------------------------------------------------------------------------------------------------------------------------------------------------------------------------------------------------------------------------------------------------------------------------------------------------------------------------------------------------------------------------------------------------------------------------------------------------------------------------------------------------------------------------------------------------------------------------------------------------------------------------------------------------------------------------------------------------------------------------------------------------------------------------------------------------------------------------------------------------------------------------------------------------------------------------------------------------------------------------------------------------------------"/>
                            <sequence id="seq_Atheris_hispida_0" taxon="Atheris_hispida_0" totalcount="4" value="---------------------------------------------------------------------------------------------------------------------------------------------------------------------------------------------------------------------------------------------------------------------------------------------------------------------------------------------------------------------------------------------------------------------------------------------------------GGCAAAATGAGAGTCCAACTGTCTCTTATAACAAATCAATTAAACTGATCTCCTAGTACAAAAGCTAGAATCTCCCCATAAGACCAGAAGACCCTGTGAAGCTTTAATTAACTTATTAAACCCCATAATAACTATTTCGGTTGGGGCGACCTTGGAACAAAAAAGAACTTCCTATATAAGGCAAACAAGCCAGACCCAGTTACCTGACAAATGAACCAAGTTACTCCAGGGATAACAGCGCTATCTTCTTCAAGAGCCCATATCAAAAAGAAGGTTTACGACCTCGATGTTGGATCAGGACATCCTAGTTATGCAACCGTTTCTAAGGGTTCGTTTGTTCAACGATTAACAGTCCTACG-----------------------------------------------------------------------------------------------------------------------------------------------------------------------------------------------------------------------------------------------------------------------------------------------------------------------------------------------------------------------------------------------------------------------------------------------------------------------------------------------------------------------------------------------------------------------------------------------------------------------------------------------------------------------------------------------------------------------------------------------------------------------------------------------------------------------------------------------------------------------------------------------------------------------------------------------------------------------------------------------------------------------------------------------------------GGATCCATACTTCTAGTCTGCATAATAATCCAAACTATTACAGGATTCTTTCTAGCAATCCACTATACAGCTAACATTAACCTAGCCTTCTCATCTATCATCCATATTACACGAGATGTACCCCACGGCTGAGTCATACAAAACATGCACGCTATTGGTGCATCCCTATTCTTCGTATGTATCTACTTACATGTCGCACGAGGCCTATACTATGGGTCCTACCTAAACAAGGAAGTATGACTATCAGGCACCACCCTTCTAATCATCCTCATAGCCACAGCCTTCTTTGGCTACGTACTACCATGAGGACAAATATCCTTCTGAGCAGCAACAGTAATTACCAACCTCCTAACTGCAATCCCTTACCTCGGAACAACTCTAACCACTTGACTCTGAGGCGGCTTCTCCATTAACGACCCAACACTCACCCGATTTTTCGCTATTCACTTCACTCTACCATTTACTATTATCTCTCTATCCTCAATTCACATTCTCCTACTTCACAACGAAGGTTCCAACAACCCCCTAGGAACAAACTCGGATATCGATAAAGTCCCATTCCACCCTTATCACTCCTACAAAGACACTCTTATACTA----------------------------------------------------------------------------------------------------------------------------------------------------------------------------------------------------------------------------------------------------------------------------------------------------------------------------------------------------------------------------------------------------------------------------------------------------------------------------------------------------------------------------------------------------------------------------------------------------------------------------------------------------------------------------------------------------------------------------------------------------------------------------------------------------------------------------------------------------------------------------------------------------------------------------------------------------------------------------------------------------------------------------------------------------------------------------------------------------------------------------------------------------------------------------------------------------------------------------------------------------------------------------------------------------------------------------------------------------------------------------------------------------------------------------------------------------------------------------------------------------------------------------------------------------------------------------------------------------------------------------------------------------------------------------------------------------------------------------------------------------------------------------------------------------------------------------------------------------------------------------------------------------------------------------------------------------------------------------------------------------------------------------------------------------------------------------------------------------------------------------------------------------------------------------------------------------------------------------------------------------------------------------------------------------------------------------------------------------------------------------------------------------------------------------------------------------------------------------------------------------------------------------------------------------------------------------------------------------------------------------------------------------------------------------------------------------------------------------------------------------------------------------------------------------------------------------------------------------------------------------------------------------------------------------------------------------------------------------------------------------------------------------------------------------------------------------------------------------------------------------------------------------------------------------------------------------------------------------------------------------------------------------------------------------------------------------------------------------------------------------------------------------------------------------------------------------------------------------------------------------------------------------------------------------------------------------------------------------------------------------------------------------------------------------------------------------------------------------------------------------------------------------------------------------------------------------------------------------------------------------------------------------------------------------------------------------------------------------------------------------------------------------------------------------------------------------------------------------------------------------------------------------------------------------------------------------------------------------------------------------------------------------------------------------------------------------------------------------------------------------------------------------------------------------------------------------------------------------------------------------------------------------------------------------------------------------------------------------------------------------------------------------------------------------------------------------------------------------------------------------------------------------------------------------------------------------------------------------------------------------------------------------------------------------------------------------------------------------------------------------------------------------------------------------------------------------------------------------------------------------------------------------------------------------------------------------------------------------------------------------------------------------------------------------------------------------------------------------------------------------------------------------------------------------------------------------------------------------------------------------------------------------------------------------------------------------------------------------------------------------------------------------------------------------------------------------------------------------------------------------------------------------------------------------------------------------------------------------------------------------------------------------------------------------------------------------------------------------------------------------------------------------------------------------------------------------------------------------------------------------------------------------------------------------------------------------------------------------------------------------------------------------------------------------------------------------------------------------------------------------------------------------------------------------------------------------------------------------------------------------------------------------------------------------------------------------------------------------------------------------------------------------------------------------------------------------------------------------------------------------------------------------------------------------------------------------------------------------------------------------------------------------------------------------------------------------------------------------------------------------------------------------------------------------------------------------------------------------------------------------------------------------------------------------------------------------------------------------------------------------------------------------------------------------------------------------------------------------------------------------------------------------------------------------------------------------------------------------------------------------------------------------------------------------------------------------------------------------------------------------------------------------------------------------------------------------------------------------------------------------------------------------------------------------------------------------------------------------------------------------------------------------------------------------------------------------------------------------------------------------------------------------------------------------------------------------------------------------------------------------------------------------------------------------------------------------------------------------------------------------------------------------------------------------------------------------------"/>
                            <sequence id="seq_Atheris_mabuensis_0" taxon="Atheris_mabuensis_0" totalcount="4" value="--------------------------------------------------------------------------------------------------------------------------------------------------------------------------------------------------------------------------------------------------------------------------------------------------------------------------------------------------------------------------------------------------------------------------------------------------------------------------------------------------------------------------------------------------------------------------------------------------------------------------------------------------------------------------------------------------------------------------------------------------------------------------------------------------------------------------------------------------------------------------------------------------------------------------------------------------------------------------------------------------------------------------------------------------------------------------------------------------------------------------------------------------------------------------------------------------------------------------------------------------------------------------------------------------------------------------------------------------------------------------------------------------------------------------------------------------------------------------------------------------------------------------------------------------------------------------------------------------------------------------------------------------------------------------------------------------------------------------------------------------------------------------------------------------------------------------------------AACTATTTAACCTTCTCCCAGTAGGATCTAATATCTCAACCTGATGAAATTTTGGATCCATACTTCTAGCCTGTATTGTAATCCAAACTATTACTGGATTCTTCTTAGCAATTCACTATACAGCTAACATTAACCTAGCCTTTTCATCTATCATTCACATTACACGAGACGTACCCCACGGATGAATCATACAAAACATGCACGCTATTGGTGCATCCCTATTTTTCCTATGTGTTTACATACATATTGCACGAGGCCTATACTACGGATCCTACCTAAACAAAGAAGTATGACTATCAGGCGCCACTCTTCTAATTACCCTTATAGCCACAGCCTTCTTTGGTTATGTACTACCATGAGGACAGATATCTTTCTGAGCAGCAACAGTAATCACCAACCTCTTAACTGCAATCCCATACCTCGGAACCACTCTAACCACTTGACTTTGGGGCGGCTTTTCCATTAATGACCCAACACTTACCCGATTTTTTGCCCTCCACTTTATTCTACCATTCACTATTATTTCTATATCCTCAATTCACATCCTCCTACTTCACAACGAAGGCTCCAATAACCCTTTAGGAACAAACTCAGATATTGATAAAATCCCGTTCCACCCTTATCACTCCTATAAAGATACCCTTATACTGACAATCCTAATCACTTCCATATTCATAATCCTATCTTTTGACCCAAACATCATAAACGACCCAGAAAATTTCTCAAAAGCTAACCCTCTAATCACACCACAACACATTAAGCCCGAATGGTACTTTCTATTTGCCTATGGTATCTTACGGTCAATCCCAAACAAACTAGGCGGAGCACTAGCTCTAATTATATCTATTCTTGTTCTCTTTACTTCACCCTTTACTCACACTTCCCACACCCGATCAATGATATTCCGACCTTTCATACAACTAACATTTTGAACCTTCATTACTACATTTATCATCATTACCTGATCAGCCACAAAACCAGTAGAACCACCATTCACAGAAATTGGTCAACTAGCCTCTACTTTATACTTCATATTTTTTATCTCCAACCCCTTAATAGGACTCATAGAAAATAAAGCCTCTAA---------------------------------------------------------------------------------------------------------------------------------------------------------------------------------------------------------------------------------------------------------------------------------------------------------------------------------------------------------------------------------------------------------------------------------------------------------------------------------------------------------------------------------------------------------------------------------------------------------------------------------------------------------------------------------------------------------------------------------------------------------------------------------------------------------------------------------------------------------------------------------------------------------------------------------------------------------------------------------------------------------------------------------------------------------------------------------------------------------------------------------------------NNNNNGGTTACGGCATCATCCGAATAATACAAACTCTACCAACATCAAAAACAGATATATTCNTACCATTCATAGTCCTATCTCTATGAGGGGCTGTCCTAGCTAATCTAACTTGCCTTCAACAAACAGACTTGAAATCCCTAATCGCCTACTCTTCTATTAGCCATATAGGCCTAGTAATCGCTGCAATCATAATTCAAACTCAATGAAGCCTATCAGGAGCAATAGCTCTAATAATTGCCCATGGATTTACATCCTCAGCACTTTTCTGTTTAGCTAATATAAGCTATGAACGTACACAAACTCGAATTCTAATCCTCACACGAGGATTACACAACATCCTCCCAATAGCGTCAATATGATGACTTTTAACCAACCTTATAAACACTGCCATCCCACCCACCATAAACTTCACAAGTGAACTATTAATTATATCCTCTTTATTCAATTGATCCCCCATATCTGCTATCATATTAGGCCTAACAGTACTAATCACTGCCACATACTCTTTACATATTTTCCTATCAACACAAATAGGACCAACTCTATTAGACAACCAAACAGAACCTACACATTCACGAGAACACTTACTTATGTTTCTTCACATCATACCACTAATTTTAATCTCCATAAAACCAGAACTAGTAATCAGG------------------------------------------------------------------------------------------------------------------------------------------------------------------------------------------------------------------------------------------------------------------------------------------------------------------------------------------------------------------------------------------------------------------------------------------------------------------------------------------------------------------------------------------------------------------------------------------------------------------------------------------------------------------------------------------------------------------------------------------------------------------------------------------------------------------------------------------------------------------------------------------------------------------------------------------------------------------------------------------------------------------------------------------------------------------------------------------------------------------------------------------------------------------------------------------------------------------------------------------------------------------------------------------------------------------------------------------------------------------------------------------------------------------------------------------------------------------------------------------------------------------------------------------------------------------------------------------------------------------------------------------------------------------------------------------------------------------------------------------------------------------------------------------------------------------------------------------------------------------------------------------------------------------------------------------------------------------------------------------------------------------------------------------------------------------------------------------------------------------------------------------------------------------------------------------------------------------------------------------------------------------------------------------------------------------------------------------------------------------------------------------------------------------------------------------------------------------------------------------------------------------------------------------------------------------------------------------------------------------------------------------------------------------------------------------------------------------------------------------------------------------------------------------------------------------------------------------------------------------------------------------------------------------------------------------------------------------------------------------------------------------------------------------------------------------------------------------------------------------------------------------------------------------------------------------------------------------------------------------------------------------------------------------------------------------------------------------------------------------------------------------------------------------------------------------------------------------------------------------------------------------------------------------------------------------------------------------------------------------------------------------------------------------------------------------------------------------------------------------------------------------------------------------------------------------------------------------------------------------------------------------------------------------------------------------------------------------------------------------------------------------------------------------------------------------------------------------------------------------------------------------------------------------------------------------------------------------------------------------------------------------------------------------------------------------------------------------------------------------------------------------------------------------------------------------------------------------------------------------------------------------------------------------------------------------------------------------------------------------------------------------------------------------------------------------------------------------------------------------------------------------------------------------------------------------------------------------------------------------------------------------------------------------------------------------------------------------------------------------------------------------------------------------------------------------------------------------------------------------------------------------------------------------------------------------------------------------------------------------------------------------------------------------------------------------------------------------------------------------------------------------------------------------------------------------------------------------------------------------------------------------------------------------------------------------------------------------------------------------------------------------------------------------------------------------------------------------------------------------------------------------------------------------------------------------------------------------------------------------------------------------------------------------------------------------------------------------------------------------------------------------------------------------------------"/>
                            <sequence id="seq_Atheris_matildae_0" taxon="Atheris_matildae_0" totalcount="4" value="-----------------------------------------------------------------------------------------------------------------------------------------------------------------------------------------------------------------------------------------------------------------------------------------------------------------------------------------------------------------------------------------------------------------------------------------------------------------------------------------------------------------------------------------------------------------------------------------------------------------------------------------------------------------------------------------------------------------------------------------------------------------------------------------------------------------------------------------------------------------------------------------------------------------------------------------------------------------------------------------------------------------------------------------------------------------------------------------------------------------------------------------------------------------------------------------------------------------------------------------------------------------------------------------------------------------------------------------------------------------------------------------------------------------------------------------------------------------------------------------------------------------------------------------------------------------------------------------------------------------------------------------------------------------------------------------------------------------------------------------------------------------------------------------------------------------------------------------TATTCAACCTACTTCCAGTGGGGTCCAATATTTCAACCTGATGAAACTTTGGATCTATACTTCTAGCTTGCCTAACGATCCAAACCATTACCGGATTCTTTCTAGCAATTCACTATACAGCTAACATTAATTTAGCCTTCTCATCTATCATTCATATTACACGAGACGTACCCCATGGCTGAATCATACAAAACATACACGCTATCGGCGCATCTCTATTCTTCATATGTATTTACACACACATTGCACGAGGCCTATACTACGGCTCCTACCTAAATAAAGGAGTATGACTATCAGGCACCACCCTTCTAATTATTCTCATGGCAACAGCCTTCTTCGGCTACGTATTGCCATGAGGACAAATATCTTTCTGAGCAGCAACAGTAATTACTAACCTATTAACTGCAATTCCATACCTCGGAACTACTCTAACTACTTGACTTTGAGGTGGCTTCTCCATTAACGACCCAACACTTACCCGATTTTTCGCCATTCACTTTATCCTGCCATTCACTATTATTTCTATATCCTCAATTCACATTATCCTACTTCACAACGAAGGTTCCAATAACCCCTTAGGGACAAACTCAGACATTGATAAAATCCCATTTCATCCCTATCATTCCTTCAAAGATACCTTTATACTAACTATTCTAATCACCATTATATTCATAATTCTATCCTTTGACCCAAACATCATAAATGACCCAGAAAACTTCTCAAAAGCTAACCCCCTAATCACTCCACAACACATTAAGCCCGAATGATACTTTCTATTTGCCTATGGAATCTTACGATCGATCCCGAACAAACTAGGCGGAGCACTAGCTCTAATAATGTCTATTGTCATACTCTTTACTTCACCCTTCACTCACACCTCCTACACCCGATCAATAATATTCCGACCCTTCATACAACTTACGTTTTGAACCTTCATCACTACATTCATCATTATTACCTGATCAGCCACAAAACCAGTAGAACCACCATTCACAGAAATTAGCCAACTAGCCTCAACTATATATTTCCTATTTTTTATCTTTAACCCCTTAATAGGCCTTATAGAAAATAAAATCTCTAA---------------------------------------------------------------------------------------------------------------------------------------------------------------------------------------------------------------------------------------------------------------------------------------------------------------------------------------------------------------------------------------------------------------------------------------------------------------------------------------------------------------------------------------------------------------------------------------------------------------------------------------------------------------------------------------------------------------------------------------------------------------------------------------------------------------------------------------------------------------------------------------------------------------------------------------------------------------------------------------------------------------------------------------------------------------------------------------------------------------------------------------------TACGAGGTTATGGCATCATCCGAATAATTCAAATTCTGCCAACATCAAAAACAGATATATTCATACCATTCATAGTCCTATCTCTATGAGGAGCTGTTCTAGCTAATCTTACCTGTCTTCAACAAACAGACCTGAAATCCCTAATTGCCTACTCTTCTATTAGCCATATAGGCCTAGTAATCGCTGCAATCATAATTCAAACTCAATGAAGCCTATCGGGAGCAATAGCTCTAATAATTGCCCATGGCTTTACATCCTCAGCACTTTTCTGTTTAGCCAACACAAGCTACGAACGTACACAAACCCGAATTCTAATCCTCACACGAGGGTTGCACAACGTCCTCCCAATAGCCACAATATGATGACTTCTAACCAACCTAATAAACATCGCTACCCCACCTACAATAAACTTCACAAGTGAACTATTAATTATATCTTCTCTATTCAATTGATCTCCCATAACTATTATTATATTAGGCCTAATAGTACTAATCACCGCCTCATACTCTTTGCACATCTTCCTGTCAACACAAATAGGACCAACCCTATTAAACAACCAAACAGAACCAACACATTCACGAGAACACTTACTTATACTCCTTCACATTATCCCACTAATTCTAATCTCTATAAAACCAGAACTAGTAATCAGG------------------------------------------------------------------------------------------------------------------------------------------------------------------------------------------------------------------------------------------------------------------------------------------------------------------------------------------------------------------------------------------------------------------------------------------------------------------------------------------------------------------------------------------------------------------------------------------------------------------------------------------------------------------------------------------------------------------------------------------------------------------------------------------------------------------------------------------------------------------------------------------------------------------------------------------------------------------------------------------------------------------------------------------------------------------------------------------------------------------------------------------------------------------------------------------------------------------------------------------------------------------------------------------------------------------------------------------------------------------------------------------------------------------------------------------------------------------------------------------------------------------------------------------------------------------------------------------------------------------------------------------------------------------------------------------------------------------------------------------------------------------------------------------------------------------------------------------------------------------------------------------------------------------------------------------------------------------------------------------------------------------------------------------------------------------------------------------------------------------------------------------------------------------------------------------------------------------------------------------------------------------------------------------------------------------------------------------------------------------------------------------------------------------------------------------------------------------------------------------------------------------------------------------------------------------------------------------------------------------------------------------------------------------------------------------------------------------------------------------------------------------------------------------------------------------------------------------------------------------------------------------------------------------------------------------------------------------------------------------------------------------------------------------------------------------------------------------------------------------------------------------------------------------------------------------------------------------------------------------------------------------------------------------------------------------------------------------------------------------------------------------------------------------------------------------------------------------------------------------------------------------------------------------------------------------------------------------------------------------------------------------------------------------------------------------------------------------------------------------------------------------------------------------------------------------------------------------------------------------------------------------------------------------------------------------------------------------------------------------------------------------------------------------------------------------------------------------------------------------------------------------------------------------------------------------------------------------------------------------------------------------------------------------------------------------------------------------------------------------------------------------------------------------------------------------------------------------------------------------------------------------------------------------------------------------------------------------------------------------------------------------------------------------------------------------------------------------------------------------------------------------------------------------------------------------------------------------------------------------------------------------------------------------------------------------------------------------------------------------------------------------------------------------------------------------------------------------------------------------------------------------------------------------------------------------------------------------------------------------------------------------------------------------------------------------------------------------------------------------------------------------------------------------------------------------------------------------------------------------------------------------------------------------------------------------------------------------------------------------------------------------------------------------------------------------------------------------------------------------------------------------------------------------------------------------------------------------------------------------------------------------------------------------------------------------------------------------------------------------------------------------------------------------------------"/>
                            <sequence id="seq_Atheris_nitschei_0" taxon="Atheris_nitschei_0" totalcount="4" value="AATTGTTCGCCAAACAACTACGAGTAGTAACTTAAAACTTAAAAGACTTGACGGTGCTTCATCACAACCTAGAGGAGCCTGTCTAATAACCGATAACCCACGATTAACCCAACCTACTCTTGCCAACAGTCTATATACCACCGTCGCAAGCTTACCTTATAAAAGAAACAAAGTGAGCTAAACAGTCAACACTAAAACGACAGGTCGAGGTGTAACTCATGAAGG-TAAAGATGGGCTACATTCTC-TACAGAGAATACGAATAATACTATGAACATAGTAATTGAAGGAGGATTTAGCAGTAAGATAGGAATAAAACGCCTAACTGAATATAACGCAATGAAGTGCGTACACACCGCCCGTCACCCCTGCACGGCCGCGGTATCCTAACCGTGCAAAGGTRGCATAATCATTTGTCTATTAATTGTAGACCCGTATGAAAGGCAAAATGAGAGTCCAACTGTCTCTTATAACAAATCAATTAAACTGATCYCCTAGTACAAAAGCTAGGATTTTCTCATAAGACCAGAAGACCCTGTGAAGCTTTAATYAACCTATTAAACCCTATAATAATTATTTTGGTTGGGGCGACCTTGGAACAAAAAAGRACTTCCTATAAAAGGCAAACAAGCCAGACCCAGTTACCTGACAAATGAACCAAGTTACTCCAGGGATAACAGCGCTATCTTCTTCAAGAGCCCATATCAAAAAGAAGGTTTACGACCTCGATGTTGGATCAGGACATCCTAGTTATGCAACCGTTTCTAAGGGTTCGTTTGTTCAACGATTAACAGTCCTACG--------------------------------------------------------------------------------------------------------------------------------------------------------------------------------------------------------------------------------------------------------------------------------------------------------------------------------------------------------------------------------------------------------------------------------------------------------------------------------------------------------------------------------------------------------------------------------------------------------------------------------------------------------------------------------------------------------------------------------------------------------------------------------------------------------------------------------------------------------------------------------------------------------------------------------------------------------------------------------ATGCCCCACCAACACACCCTTAAACTATTCAACCTACTCCCTGTAGGATCTAACATTTCAACCTGGTGAAACTTTGGATCTATACTTTTAGCCTGTATGATAATCCAGACTATTACCGGATTCTTCCTAGCAATTCACTATACAGCTAACATCAACCTAGCCTTTTCATCTATTATCCACATCACACGAGATGTACCCCACGGTTGAATCATACAAAATATACACGCTATCGGCGCATCCCTATTCTTTATCTGTATTTACATACATATTGCACGAGGTTTATACTACGGATCCTACCTAAATAAAGAGGTGTGACTATCAGGTACCACCCTCCTAATTATCCTCATAGCCACAGCCTTCTTCGGTTATGTACTCCCATGAGGACAAATATCCTTCTGAGCAGCAACAGTAATTACCAACCTTCTAACTGCAATTCCTTACCTCGGGACAACTCTGACTACTTGACTTTGAGGCGGCTTCTCCATTAATGACCCAACACTTACCCGATTTTTTGCCATTCACTTCATCCTACCTTTTACTATTATCTCCATATCCTCAATTCACATTATTCTGCTTCACAACGAAGGCTCTAATAACCCCCTAGGGACAAACTCAGACATCGACAAAATCCCATTCCACCCATATCACTCCTACAAGGATACCTTTATACTGACAATTCTAATCACTTCCATATTCATAATCCTATCTTTTGACCCAAACATTATAAACGACCCAGAAAACTTCTCAAAAGCTAACCCCCTAATCACACCACAACACATTAAGCCCGAATGATACTTTCTATTTGCCTATGGAATCCTTCGATCGATCCCAAACAAACTAGGCGGAGCACTAGCTCTAGTTATGTCTATCGTCATTCTCTTTACTTCGCCCTTTACTCACACCTCCCACACCCGATCAATAATATTCCGACCTTTCATACAACTTACATTTTGAACTTTTATCACTACATTTATCATTATTACCTGATCAGCCACAAAACCAGTAGAACCCCCATTTACAGAAGTGGGCCAACTAGCCTCAACCATATACTTCCTATTTTTTATCTCCAACCCCTTAATAGGCCTTATAGAAAATAAAATCTCTAACTACTCCTGCT---------------------------------------------------------------------------------------------------------------------------------------------------------------------------------------------------------------------------------------------------------------------------------------------------------------------------------------------------------------------------------------------------------------------------------------------------------------------------------------------------------------------------------------------------------------------------------------------------------------------------------------------------------------------------------------------------------------------------------------------------------------------------------------------------------------------------------------------------------------------------------------------------------------------------------------------------------------------------------------------------------------------------------------------------------------------------------------CCTATTGCCGGATCTATAATTCTAGCAGCAGTTCTTCTAAAACTGGGAGGTTACGGTATAATCCGAATAATTCAAATTTTACCAACATCAAAAACAGATATATTTATACCCTTCATAATCCTATCTCTATGAGGGGCTGTCCTAGCCAATCTCACCTGCCTTCAACAAACAGACTTAAAATCCCTAATTGCCTACTCTTCCATCAGCCACATGGGCCTAGTAATCGCTGCAATCATAATTCAAACTCAATGAAGTCTATCGGGAGCAATAGCCCTAATAATCGCCCATGGATTTACATCCTCAGCACTTTTCTGTTTAGCCAACACAAGCTATGAACGTACACAGACTCGAATTTTAATCCTCACACGAGGGTTACACAATATTCTCCCAATAGCCACAACATGATGACTTTTAACCAACCTAATAAATACTGCTATTCCACCGACAATAAACTTCACAAGTGAACTATTAATTATAGCTTCCCTATTCAATTGATCCCCCATAACAATTGTCATGCTAGGCCTAATAGTCTTGATCACCGCCATATACTCTTTACACGTTTTTCTATCAACACAAATAGGACCAACCCTACTAAGCATTCAAACAGAACCAACACACTCACGAGAACATTTACTTATACTCCTTCACATCGTCCCACTAATTATAATCTCCATAAAACCAGAACTAGTAATC------------------------------------------------------------------------------------------------------------------------------------------------------------------------------------------------------------------------------------------------------------------------------------------------------------------------------------------------------------------------------------------------------------------------------------------------------------------------------------------------------------------------------------------------------------------------------------------------------------------------------------------------------------------------------------------------------------------------------------------------------------------------------------------------------------------------------------------------------------------------------------------------------------------------------------------------------------------------------TCTCCTGCATCTCCTGGGCTCTGGTGGCTTTGGTTCTGTCTACAAGGCAATTTACCATGGAGCTACAGTAGCTGTAAAAAAAGTGAAGAGATGCAGTAAGAACCATTTGGCATCACGGCAAAGCTTCTGGGCAGAACTAAATGTAGCACGTCTTGACCATAACAATGTGGTACGCATAGTAGCTGCTAGCACATGTACCCCTGCTAGTCAGGATAGTTTGGGTACCATAATTATGGAATATGCAGGTAATTGCACTCTACATCATGTTATCTATGGGACTGGCTATTTAACAGGAAATAACAGTGATAGCCTTAAATGTGACCATGGGTTTTTGAGTACAGCTCAGGCTGTCATTTACTCCCATGATATTGTGGCAGGGTTAATGTTTCTCCATTCTCAGTTAATTGTGCATCTGGATTTAAAACCTGCTAACATATTCATCACAGAACATAATGTTTGCAAGATTGGAGACTTTGGATGCTCCCAAAAGCTAGAAGATAGTGAATCATCAGGACTATATATTTGTCATCAAGGGGGAACATACACACATCGTGCTCCTGAACTACTTAA---------------------------------------------------------------------------------------------------------------------------------------------------------------------------------------------------------------------------------------------------------------------------------------------------------------------------------------------------------------------------------------------------------------------------------------------------------------------------------------------------------------------------------------------------------------------------------------------------------------------------------------------------------------------------------------------------------------------------------------------------------------------------------------------------------------------------------------------------------------------------------------------------------------------------------------------------------------------------------------------------------------------------------------------------------------------------------------------------------------------------------------------------------------------------------------------------------------------------------------------------------------------------------------------------------------------------------------------------------------------------------------------------------------------------------------------------------------------------------------------------------------------------------------------------------------------------------------------------------------------------------------------------------------------------------------------------------------------------------------------------------------------------------------------------------------------------------------------------------------------------------------------------------------------------------------------------------------------------------------------------------------------------------------------------------------------------------------------------------------------------------------------------------------------------------------------------------------------------------------------------------------------------------------------------------------------------------------------------------------------------------------------------------------------------------------------------------------------------------------------------------------------------------------------------------------------------------------------------------------------------------------------------------------------------------------------------------------------------------------------------------------------------------------------------------------------------------------------------------------------------------------------------------------------------------------------------------------------------------------------------------------------------------------------------------------------------------------------------------------------------------------------------------------------------------------------------------------------------------------------------------------------------------------------------------------------------------------------------------------------------------------------------------------------------------------------------------------------------------------------------------------------------------------------------------------------------------------------------------------------------------------------------------------------------------------------------------------------------------------------------------------------------------------------------------------------------------------------------------------------------------------------------------------------------------------------------------------------------------------------------------------------------------------------------------------------------------------------------------------------------------------------------------------------------------------------------------------------------------------------------------------------------------------------------------------------------------------------------------------------------------------------------------------------------------------------------------------------------------"/>
                            <sequence id="seq_Atheris_rungweensis_0" taxon="Atheris_rungweensis_0" totalcount="4" value="--------------------------------------------------------------------------------------------------------------------------------------------------------------------------------------------------------------------------------------------------------------------------------------------------------------------------------------------------------------------------------------------------------------------------------------------------------------------------------------------------------------------------------------------------------------------------------------------------------------------------------------------------------------------------------------------------------------------------------------------------------------------------------------------------------------------------------------------------------------------------------------------------------------------------------------------------------------------------------------------------------------------------------------------------------------------------------------------------------------------------------------------------------------------------------------------------------------------------------------------------------------------------------------------------------------------------------------------------------------------------------------------------------------------------------------------------------------------------------------------------------------------------------------------------------------------------------------------------------------------------------------------------------------------------------------------------------------------------------------------------------------------------------------------------------------------------------------AACTGTTCAACCTGCTTCCTGTGGGATCTAACATTTCAACTTGATGAAACTTTGGATCCATACTTCTAGCCTGTATAGTAATTCAAACTATTACTGGGTTCTTCCTAGCAATTCACTATACAGCTAACATCAATCTAGCCTTTTCATCTATTATTCACATCACACGAGACGTACCACATGGTTGAATTATACAAAACATACACGCTATCGGTNCATCCTTATTCTTCATCTGCATTTACATACATATTGCACGAGGCCTATACTATGGGTCCTACTTAAATAAAGAAGTGTGACTATCAGGTACCACCCTCTTAATTATTCTCATAGCCACAGCCTTCTTCGGTTACGTACTTCCATGAGGACAAATATCCTTCTGAGCAGCAACAGTAATTACCAACCTCCTAACTGCTATCCCTTACCTCGGAACAACTCTAACTACCTGACTTTGAGGTGGCTTCTCCATTAACGACCCAACACTTACCCGATTTTTTGCCATTCACTTCATCCTACCTTTTTCTATTATCTCAATATCCTCAATTCACATCATCCTACTTCACAACGAAGGCTCTAACAACCCCTTAGGGACAAACTCAGACATCGACAAAATCCCATTCCACCCCTATCACTCCTATAAAGATACCTTTATACTGACAATTCTAATCACTTCCATGTTCATAATCCTATCTTTTGACCCAAATATTATAAATGACCCAGAAAATTTCTCAAAAGCTAACCCCCTAATTACACCACAACACATTAAGCCCGAGTGATACTTTCTATTTGCCTATGGAATCCTGCGATCGATCCCAAACAAACTAGGCGGAGCGCTAGCTCTAATTATGTCTATTGTCGTTCTCTTTACTTCGCCCTTTACTCACACTTCCCACACCCGATCAATAATATTCCGACCTTTCATACAACTTACATTTTGAACCTTTATCACTACATTTATCATTATCACCTGATCAGCCACAAAACCAGTAGAACAACCATTCACAGAAGTTGGCCAACTAGCCTCAACCATATACTTTCTATTTTTTATCTCTAACCCATTAATAGGTCTTATAGAAAATAAGATCTCTAA---------------------------------------------------------------------------------------------------------------------------------------------------------------------------------------------------------------------------------------------------------------------------------------------------------------------------------------------------------------------------------------------------------------------------------------------------------------------------------------------------------------------------------------------------------------------------------------------------------------------------------------------------------------------------------------------------------------------------------------------------------------------------------------------------------------------------------------------------------------------------------------------------------------------------------------------------------------------------------------------------------------------------------------------------------------------------------------------------------------------------------------------TGGGGGGTTACGGTATAATCCGGATAATTCAAATTTTACCAACATCGAAAACAGATATATTCATACCCTTCATAGTTCTATCTCTATGGGGGGCTGTCCTAGCCAATCTCACCTGCCTTCAACAAACAGACTTAAAATCCCTAATTGCCTACTCTTCCATCAGTCACATGGGCCTAGTAATCGCTGCAATCATAATTCAAACTCAATGAAGTTTATCAGGAGCAATAGCCCTAATAATCGCCCATGGATTTACATCCTCAGCACTTTTCTGTTTAGCCAACACAAGCTACGAACGTACACAAACTCGAATTCTAATCCTCACACGAGGATTACACAATATTCTCCCAATAGCCACAACATGATGACTTTTAACCAATCTAATAAATACTGCTATTCCACCAACAATAAACTTCACAAGTGAGTTATTAATTATAGCTTCCCTATTCAATTGATCCCCCATAACAATTATCATGTTAGGCCTAATAGTCCTGATCACCGCCATATACTCTTTACACGTTTTTCTATCAACACAAATAGGACCAACCCTACTAAGTATTCAAACAGAACCAACACACTCACGAGAACACTTACTTATACTCCTTCACATCGTCCCACTAATTATAATTTCCATAAAACCAGAACTAGTAATCAGG------------------------------------------------------------------------------------------------------------------------------------------------------------------------------------------------------------------------------------------------------------------------------------------------------------------------------------------------------------------------------------------------------------------------------------------------------------------------------------------------------------------------------------------------------------------------------------------------------------------------------------------------------------------------------------------------------------------------------------------------------------------------------------------------------------------------------------------------------------------------------------------------------------------------------------------------------------------------------------------------------------------------------------------------------------------------------------------------------------------------------------------------------------------------------------------------------------------------------------------------------------------------------------------------------------------------------------------------------------------------------------------------------------------------------------------------------------------------------------------------------------------------------------------------------------------------------------------------------------------------------------------------------------------------------------------------------------------------------------------------------------------------------------------------------------------------------------------------------------------------------------------------------------------------------------------------------------------------------------------------------------------------------------------------------------------------------------------------------------------------------------------------------------------------------------------------------------------------------------------------------------------------------------------------------------------------------------------------------------------------------------------------------------------------------------------------------------------------------------------------------------------------------------------------------------------------------------------------------------------------------------------------------------------------------------------------------------------------------------------------------------------------------------------------------------------------------------------------------------------------------------------------------------------------------------------------------------------------------------------------------------------------------------------------------------------------------------------------------------------------------------------------------------------------------------------------------------------------------------------------------------------------------------------------------------------------------------------------------------------------------------------------------------------------------------------------------------------------------------------------------------------------------------------------------------------------------------------------------------------------------------------------------------------------------------------------------------------------------------------------------------------------------------------------------------------------------------------------------------------------------------------------------------------------------------------------------------------------------------------------------------------------------------------------------------------------------------------------------------------------------------------------------------------------------------------------------------------------------------------------------------------------------------------------------------------------------------------------------------------------------------------------------------------------------------------------------------------------------------------------------------------------------------------------------------------------------------------------------------------------------------------------------------------------------------------------------------------------------------------------------------------------------------------------------------------------------------------------------------------------------------------------------------------------------------------------------------------------------------------------------------------------------------------------------------------------------------------------------------------------------------------------------------------------------------------------------------------------------------------------------------------------------------------------------------------------------------------------------------------------------------------------------------------------------------------------------------------------------------------------------------------------------------------------------------------------------------------------------------------------------------------------------------------------------------------------------------------------------------------------------------------------------------------------------------------------------------------------------------------------------------------------------------------------------------------------------------------------------------------------------------------------------------------------------"/>
                            <sequence id="seq_Atheris_squamigera_0" taxon="Atheris_squamigera_0" totalcount="4" value="-----------AAACAACTACGAGTAGTAACTTAAAACTTAAAAGACTTGACGGTGCTTCACCACAACCTAGAGGAGCCTGTCTGATAACCGATAACCCACGATTAACCCAACCCACTCTTGCCAACAGTCTATATACCACCGTCGCAAGCTTACCTTATAAAAGAAACAAAGTGAGCTAAACAGTCAACACTAAAACGACAGGTCGAGGTGTAACCTATGAGGG-TAAAGATGGACTACATTCTC-CGCAGAGAATACGAATAACACTATGAACATAGTGTTTGAAGGTGGATTTAGCAGTAAGATAGGAATAAAATACCTAACTGAATATAACGCAATGAAGTGCGT--------------------------------------------------------------TTTGTCTATTAATTGTAGACCCGTATGAAAGGCAAAATGAGAGTCCAACTGTCTCTTATAACAAATCAATTAAACTGATCTCCTAGTACAAAAGCTAGAATTTCCCCATAAGACCAGAAGACCCTGTGAAGCTTTAATTAACTTATTAAACCTCATAATAACTATTTCGGTTGGGGCGACCTTGGAACAAAAAAGAACTTCCTATAAGAGGCAAACAAGCCAGACCCAGTTACCTGACAAATGAACCAAGTTACTCCAGGGATAACAGCGCTATCTTCTTCAAGAGCCCATATCAAAAAGAAGGTTTACGACCTCGATGTTGGATCAGGACATCCTAGTTATGCAACCGTTTCTAAGGGTTCGTTTGTTCAACGATTAACAGT-----------------------------------------------------------------------------------------------------------------------------------------------------------------------------------------------------------------------------------------------------------------------------------------------------------------------------------------------------------------------------------------------------------------------------------------------------------------------------------------------------------------------------------------------------------------------------------------------------------------------------------------------------------------------------------------------------------------------------------------------------------------------------------------------------------------------------------------------------------------------------------------------------------------------------------------------------------------------------------------------------------------------------------------------TCAACCTGATGAAACTTTGGATCCATACTTCTAACCTGCATAGCAATCCAAACCATTACAGGATTTTTTCTAGCAATCCACTATACAGCTAACATTAACCTAGCCTTCTCATCTATCATCCATATTACACGAGATGTACCCCACGGCTGAGTCATACAAAACATGCACGCTATTGGTGCATCCCTATTCTTCGTATGTATTTACTTACATATCGCACGAGGCTTATACTACGGATCCTATCTAAATAAAGAAGTATGACTATCAGGCACCACCCTTCTAATCATCCTCATAGCCACAGCCTTCTTTGGCTACGTACTACCATGAGGACAAATATCCTTCTGAGCAGCAACAGTAATTACCAACCTCCTAACTGCAATCCCCTACCTCGGGACAACTCTGACCACTTGACTCTGAGGTGGCTTCTCTATTAACGACCCAACACTTACCCGATTTTTCGCTATTCACTTTATCTTACCATTTACTATTATTTCTCTATCCTCAATTCACATTCTCCTACTTCACAACGAAGGCTCCAACAATCCCTTAGGGACAAACTCAGATATCGATAAAATCCCATTCCACCCCTATCACTNCTACAAAGACGCTCTTATACTAACGATCCTAATCACCTCCATGTTTATAANCCTATCCTTCGNCCCT----------------------------------------------------------------------------------------------------------------------------------------------------------------------------------------------------------------------------------------------------------------------------------------------------------------------------------------------------------------------------------------------------------------------------------------------------------------------------------------------------------------------------------------------------------------------------------------------------------------------------------------------------------------------------------------------------------------------------------------------------------------------------------------------------------------------------------------------------------------------------------------------------------------------------------------------------------------------------------------------------------------------------------------------------------------------------------------------------------------------------------------------------------------------------------------------------------------------------------------------------------------------------------------------------------------------------------------------------------------------------------------------------------------------------------------------------------------------------------------------------------------------------------------------------GGAGGTTACGGCATCATTCGAATAATTCAAATTTTGCCTACATCGAAAACAGATATATTTATCCCATTTATAGTCCTATCTCTATGAGGAGCTGTTCTAGCTAATCTTACCTGCCTTCAACAAACAGACTTGAAATCCCTAATTGCCTACTCCTCTGTTAGTCACATAGGCCTAGTAATCGCTGCAATAATAATTCAAACTCAATGAAGCCTATCTGGAGCAATAGCCCTAATAATTGCCCATGGCTTCACATCTTCAGCACTTTTCTGTTTAGCTAACACAAGCTACGAACGTACACAAACTCGAATTTTAATCCTCACACGAGGATTACACAATATCCTCCCAATAGCCACAGTATGATGACTTCTAACCAACCTAATAAACACTGCTATCCCACCTACAATAAACTTCACAAGTGAACTATTAATTATATCCTCCCTATTCAACTGATCTCCTATAACTATTATCATATTAGGTTTAACAGTACTAATCACCGCTACATACTCTTTACACATCTTCCTATCAACACAAATAGGACCAACCCTATTAAATAATCAAACAGAACCAACACACTCACGAGAACACCTACTTATACTTCTTCACATTATCCCACTAATTCTAATCTCCATAAAACCAGAACTAGTTATC-------------------------------------------------------------------------------------------------------------------------------------------------------------------------------------------------------------------------------------------------------------------------------------------------------------------------------------------------------------------------------------------------------------------------------------------------------------------------------------------------------------------------------------------------------------------------------------------------------------------------------------------------------------------------------------------------------------------------------------------------------------------------------------------------------------------------------TCATCTGTGAATGCACGACCCTGCAGTAGCCCTTTGGTTTGTCCTGCCAAAGGAGAAAATTTCTTTGGTGTGGGAAATGTAGCTAGGATTCGTCGGCTACCCCCCCACTTAGCTTGGTGTTCAATTGACTGGGATCAGTTATGTCTCCTGCATCTCCTGGGCTCTGGTGGCTTTGGTTCTGTCTACAAGGCAATTTACCATGGAGCTACAGTAGCTGTAAAAAAAGTGAAGAGATGCAGTAAGAACCATTTGGCATCACGGCAAAGCTTCTGGGCAGAACTAAATGTAGCACGTCTTGGCCATAACAATGTGGTACGCATAGTAGCTGCTAGCACATGTACCCCTGCTAGTCAGGATAGTTTGGGTACCATAATTATGGAATATGCAGGTAATTGCACTCTACATCATGTTATCTATGGGACTGGCTATCTAACAGGAAATAACAGTGACAGCCTTAAATGTGACCATGGGTTTTTGAGTACAGCTCAGGCTGTCATTTACTCCCATGATATTGTGGCAGGGTTAATGTTTCTCCATTCTCAGTTAATTGTGCATCTGGATTTAAAACCTGCTAACATATTCAT------------------------------------------------------------------------------------------------------------------------------------------------------------------------------------------------------------------------------------------------------------------------------------------------------------------------------------------------------------------------------------------------------------------------------------------------------------------------------------------------------------------------------------------------------------------------------------------------------------------------------------------------------------------------------------------------------------------------------------------------------------------------------------------------------------------------------------------------------------------------------------------------------------------------------------------------------------------------------------------------------------------------------------------------------------------------------------------------------------------------------------------------------------------------------------------------------------------------------------------------------------------------------------------------------------------------------------------------------------------------------------------------------------------------------------------------------------------------------------------------------------------------------------------------------------------------------------------------------------------------------------------------------------------------------------------------------------------------------------------------------------------------------------------------------------------------------------------------------------------------------------------------------------------------------------------------------------------------------------------------------------------------------------------------------------------------------------------------------------------------------------------------------------------------------------------------------------------------------------------------------------------------------------------------------------------------------------------------------------------------------------------------------------------------------------------------------------------------------------------------------------------------------------------------------------------------------------------------------------------------------------------------------------------------------------------------------------------------------------------------------------------------------------------------------------------------------------------------------------------------------------------------------------------------------------------------------------------------------------------------------------------------------------------------------------------------------------------------------------------------------------------------------------------------------------------------------------------------------------------------------------------------------------------------------------------------------------------------------------------------------------------------------------------------------------------------------------------------------------------------------------------------------------------------------------------------------------------------------------------------------------------------------------------------------------------------------------------------------------------------------------------------------------------------------------------------------------------------------------------------------------------------------------------------------------------------------------------------------------------------------------------------------------------------------------------------------------------------------------------------------------------------------------------------------------------------------------------------------------------------------------------------------------------------------------------------------------------------------------------------------------------------------------------------------------------------------------------------------------------------------------------------------------------------------------------------------------------------------------------"/>
                            <sequence id="seq_Azemiops_feae_0" taxon="Azemiops_feae_0" totalcount="4" value="----GTTCGCCAAACAACTACGAGTAATAACTTAAAACTTAAAAGACTTGACGGTGCTTCATCACAACCTAGAGGAGCCTGTCTAACAACCGACAACCCACGATTAACCCAACCCTTTCTTGCCAACAGTCTATATACCGCCGTCGCCAGCTTACCTTGTAAAGGAAATATAGTGAGCTAAATAGTCTGCACTAAAACGACAGGTCGAGGTGTAACCAATGAAGGATCAAGATGGGCTACATTCTCCTGCCGAGAATACGAATAACACTATGAAAATAGTGCTTGAAGGCGGATTTAGCAGTAAGATAAGAATAAAACACTTAACTGAACATATAGCAATGAAGTGCGTACACACCGCCCGTCATCCCTGCACGGCCGCGGTATCCTAACCGTGCAAAGGTAGCATAATCATTTGTCTATTAATTGTAGACCCGTATGAAAGGCAAAATGAGGGTTCAACTGTCTCTTATAATACATCAATTAAACTGATCTTCTAGTACAAAAGCTAGAATACTAACATAAGACCAGAAGACCCTGTGAAGCTTTAACTAAACTATTAAACCACTTAATAACTATTTCGGTTGGGGCGACCTTGGAATAAAAAAGAACTTCCCATTAAAGGCAGACAAGCCCGACCCAGCTAGCTGACAATTGAACCAAGTTACTCCAGGGATAACAGCGCTATCTTCTTCAAGAGCCCATATCAAAAAGAAGGTTTACGACCTCGATGTTGGATCAGGACATCCTAGCAATGCAACCGTTACTAAGGGTTCGTTTGTTCAACG-----------------------------------------------------------------------------------------------------------------------------------------------------------------------------------------------------------------------------------------------------------------------------------------------------------------------------------------------------------------------------------------------------------------------------------------------------------------------------------------------------------------------------------------------------------------------------------------------------------------------------------------------------------------------------------------------------------------------------------------------------------------------------------------------------------------------------------------------------------------------------------------------------------------------------------------------------------------------------------------------------------------------------------------------------------------CGAAACTTTGGATCCATACTACTAGCCTGCTCAATAATCCAAATCATAACAGGGTTCTTCCTAGCAATCCACTATACAGCCAACATCAACCTAGCCTTTTCATCCATCATACACATCTCCCGAGACGTACCTTACGGCTGAATAATGCAAAACACACACGCTATCGGAGCGTCCCTGTTTTTTATCTGTATCTATATTCACATCGCACGAGGCCTATATTACGGGTCCTACCTTAACAAAGAAGTTTGACTAACAGGAACCACCCTTTTAATTACTTTAATAGCCACCGCCTTCTTCGGCTACGTCCTGCCATGAGGACAAATATCATTCTGAGCCGCAACAGTAATCACAAACCTTCTAACCGCAATTCCTTACATAGGAACAACACTTACCACATGACTCTGAGGGGGATTCGCCATCAACAACCCAACTCTCACCCGCTTCTTTGCCCTACATTTTATCCTACCCTTCATTATTATTTCAATATCCTCAATCCATATTTTACTCCTACATTATGAAGGCTCTAGCAACCCTCTAGGAACAAACTCAGATATCGACAAAATCCCATTCCACCCATACCACTCCTTTAAAGATGCTCTCTTACTAACAACCATAGTCACCCTTCTATTTATTATCCTCTCATTCTACCCTAATATTATAAATGACCCAGAAAACTTCTCAAAAGCCAACCCCCTAGTTACACCCCAACACATTAAACCCGAATGGTACTTCTTATTCGCCTATGGTATTCTACGATCGATCCCAAATAAACTAGGGGGGGCAGCAGCCCTAGTCATATCTATTACTATTCTCTTTATTACACCCTTCACCCACACCTCCTATATTCGCTCTATGATATTCCGACCTATAATACAACTCACATTCTGAGCCTTCACCACTACATTCATTATCATCACCTGAGCAGCTACCAAACCAGTAGAACCCCCATTCACAGAAATTGGCCAATTTACCTCAATCATATACTTTATATTTTTCATAACTAACCCATTACTA---------------------------------------------------------------------------------------------------------------------------------------------------------------------------------------------------------------------------------------------------------------------------------------------------------------------------------------------------------------------------------------------------------------------------------------------------------------------------------------------------------------------------------------------------------------------------------------------------------------------------------------------------------------------------------------------------------------------------------------------------------------------------------------------------------------------------------------------------------------------------------------------------------------------------------------------------------------------------------------------------------------------------------------------------------------------------------------------------------------------------CCCTATCGCCGGCTCCATAGTACTAGCAGCAATCCTACTAAAATTAGGCGGATACGGCATCATTCGAATTATACAAACTCTCCCCACAACTAAAACAGACCTATTCATCCCATTTATTACACTAGCCCTTTGAGGAGCAACCTTAGCCAACCTAACATGCCTACAACAAACAGACCTTAAATCCCTAATTGCTTACTCTTCTATCAGCCATATAGGCCTAGTAGTTGCCGCAATCACTATCCAAACACCATGAGGCCTCTCGGGAGCCATAGCCCTAATAATCGCCCATGGGTTCACCTCCTCAGCACTTTTTTGTCTAGCCAACACAACCTATGAACGTACACACACCCGAGTTCTAATCCTCACACGAGGACTCCACAACATCCTTCCTATAGCCACCACTTGATGACTTCTAACTAACCTTATAAACATTGCCACACCCCCAACCCTAAACTTCACAAGCGAATTACTAATCATATCCTCATTATTTAACTGATGTCCCACAACAATCATCCTACTAGGACTGTCAATACTAATCACTGCCTCTTACTCCCTACACATATTCCTATCAACACAAGCAGGACCAACCCTACTTAATAATCAAACAGAGCCAACACACTCACGAGAACACCTCCTTATAGCCCTCCACCTTATTCCACTAATATTAATCTCCATAAAACCAGAACTAATCATT-----------------------------------------------------------------------------------------------------------------------------------GAGTTGCATGAAAGCTGCCCCCATGAAGGAAGTTAGTATCAGAGGACAAGGCAGCTTGGCTTATCCTGGTCTTCGGACACAGGGAAATCTGGAGACCCTCAGTGGGCCCAATGATGCCACCAGAGGATTAACATCTTTGGCAGACACTTTTGAACACGTCATTGAGGAGCTCCTGGATGAGCAGCAGCAGGTCATTCAGCCCAGCAAGGAAAACAAGGATGCAGACTTGTACTCATCACGAGTGATGCTAAGCAGTCAAGTGCCTTTGGAGCCTCCTCTGCTTTTCCTGCTCGAGGAGTATAAAAACTACTTGGATGCTGCAAACATGTCCATGAGGGTCCGGCGCCATTCTGACCCTGCTCGCCGTGGGGAGCTGAGCGTGTGTGACAGTACTAGTGAGTGGGTGACAGCAGCTGAAAAAAAGACTGCAGTAGACATGTCCGGAGCAACGGTTACAGTCCTGGAAAAAGTCCCAGTGCCCAAAGGCCAACTGAAGCAATATTTTTATGAGACCAAGTGCAGCACGAAGGGTTATGCAAAAGAAGGCTGTAGGGGCATAGACAAGAGGTACTGGAATTCCCAGTGCCGAACTACTCAGTCTTACGTCCGCGCTCTCACCATGGATAACAAAAAGAGAGTTGGATGGCGCTTTATAAGAATAGACACTT-------------------------------------------------------------------------------------------------------------------------------------------TATGTCTCCTGCATCTCCTGGGCTCTGGTGGCTTTGGTTCTGTCTACAAGGCAATTTACCATGGAGCTACAGTGGCTGTAAAACAAGTGAAGAGATGCAGTAAGAACCATTTGGCATCACGGCAAAGCTTCTGGGCAGAACTAAATGTAGCACGTCTTGACCATAACAATGTGGTACGCATAGTAGCTGCTAGCACATGTACCCCTGCTAGTCAGGATAGTTTGGGTACCATAATTATGGAATATGCAGGTAACTGCACTCTATATCATGTTATCTATGGGACTGGCTATTTAACAGGAAATAACAATGATGGCCTTAAATGTGACCATGGGTTTTTGAGTACAGCTCAGGCTGTCATTTACTCCCATGATATTATGGCAGGGTTAATGTTTCTCCATTCTCAGTTAATTGTGCATCTGGATTTAAAACCTGCTAACATATTCATCACAGAACATAATGTTTGCAAGATTGGAGACTTTGGATGCTCCCAAAAGCTAGAAGATAGTGAATCATCAGGACTATATATTTGTCATCAAGGGGGAACATACACACATCGTGCTCCTGAACTACTTA---------------AAGGCTTTGCTGAAGGCTTTGTCAGGGCACTCGCAGAGCTACACAATCAAAACACCATGCCGAGTGTTACCTCCGCTGCTCCGCCTACGAACTCCGGCATGGCCCCTGTCTCTTCCATGGCTGGAAACAGTGGCTTCAGTGCTAACATGCACAGCGAGCCGCCCGTCTATGCCAATCTCAGTAACTTCAATCCTAGTGCACTCAATACAGTGCCTTCCTACAATGCAAACAACCTGGGCTTTCCTCCACAGCATCATATGAACCCCCAGATGCCGGTGCAGCATCCGCGCCTCCAAGCTCTGAAAGAAGAGCCTCAGACTGTCCCAGAAATGCC-CTCTGTGGCATCCAATCGACCAGCATGGATCAAGGGAGTTTATCAGAAGATTCCATGAATTCTTTCCTTAGGACACTGATTCAAGCTGGTATTTGGAAAAACAAGGTCCCCAAGCAGACGGCCAGAACCAAGGACGGCTTGCCAACCACAGGGAGGGAAAATGAGGCTGAAGTAGAGGTGACTACAAGCCAAGATATTCGATTTTCGGGTTTCCGGCCTATCGTTTCGCTGGATGCGGAATTACTGAGGCAGCAGAGACGCTTCAGTTCTCCCCGGGTCCTCCTGAGTGAAAATGCCCCCCTGGAGCCCCCTCCTTTGTATCTGATGGAGGAGCCCATGGTGCTGAACCGAACGTCTCGCCGGAAGAGGCATACGGAAGGGAAGACCCACCGTGGGGAATACTCTGTGTGTGACAGCGAGAGCCGATGGGTCACGGACAAAACATCCGCGGTTGACATCCGAGGACACCAGGTGACTGTCCTGGGAGAAATCCGAATGGGCCCGTCTCCGGTCAAACAA------------------------------------------------------------------------------------------------------------------------------------------------------------------------------------------------------------------------------------------------------------------------------------------------------------------------------------------------------------------------------------------------------------------------------------------------------------------------------------------------------------------------------------------------------------------------------------------------------------------------------------------------------------------------------------------------------------------------------------------------------------------------------------------------------------------------------------------------------------------------------------------------------------------------------------------------------------------------------------------------------------------------------------------------------------------------------------------------------------------------------------------------------------------------------------------------------------------------------------------------------------------------------------------------------------------------------------------------------------------------------------------------------------------------------------------------------------------------------------------------------------------------------------------------------------------------------------------------------------------------------------------------------------------------------------------------------------------------------------------------------TGCATGCTCTCCGAACAGCTGAGAAGGCCCTTCTGCCTGGTTATCATCCCTTTGAATGGGAACCTCCTTTGAAAAATGTGTCTAGTAACACAGACGTAGGCATTATTGATGGGCTGTCAGGAATACAACAGTCTGTGGATGACTATCCAGTGGATACAATTTCAAAACGATTTCGATATGATGTTGCTTTGGTGGCTACCCTTATGGATTTAGAAGAAGACATTTTAGAAGGACTGAAAACTCATGACTTGGATGACTATTTGAAAGGACCTTTCACTGTTGTGATTAAAGAATCCTGCGATGGAATGGGAGATGTCAGTGAAAAGCATGGCAGTGGCCCAGCTGTTCCTGAAAAGGCAGTTCGATTCTCCTTCACCCTTATGAGCATCACTGTAACTCATGACCATGGCAGTGCAAGGATTTTTGAAGAAAGCAAACCCAATTCAGAGTTGTGTTGTAAGCCTTTATGCCTTATGCTGGCTGATGAGTCAGATCATGAGACCCTCACTGCCATCCTGAGTCCTCTTATAGCAGAACGGGAAGCCATGAAAAATAGTGCATTGATACTTTATATGGCTGGTATTCCTAGAATTTTCAAATTCATATTTAGGGGCACTGGATATGATGAAAAACTGGTCCGTGAAGTTGAGGGTCTTGAAGCATCAGGCTCTACTTACATTTGTACACTATGTGATGCCACTCGCCTAGAAGCCTCTCAGAACCTAATCCTGCATTCTGTAACCAGGAACCATGCTGAAAATCTAGAACGATATGAAGTGTGGAGGTCCAATCCTTACCATGAAGCTGCAGATGAACTACGTCACAGAGTGAAAGGTGTTTCGGCCAAGCCTTTTATTGAGACTGTGCCTTCAATAGATGCACTTCACTGTGATATTGGCAATGCCGCTGAATTTTACAAAATATTCCAGTTTGAGATTGGCGAGGTGTACAAAAATCCCAGTCCAACCAAAGAAGAGAGAAAGAGGTGGCAGTCAACTCT--------------------------------------------------------------------------------------------------------------------------------------------------------------------------------------------------------------------------------------------------------------------------------------GCTGCAGAACCCCAAGATGGTCTCCCCGCTGGCTCAGCGCCCTCTCCTCCAACAGCAAGCCAAGGCCCCCGCCAAGGCCCCCGGCTTCCATTCT------------------TCCTCCTCCTCCTCCTCTTCAACCATCTCTCCCAAGACCCCCAACTCTTCGGTGTCTCTGAGTTTCGCCGGGAAGCACCCAAGCAGCCCCAATTCCTCAGGGCAGTCTTTCAAGTCGCCCTTCGTGGCCCTGTCCAGGCACGT---GGCTTCCACCGGAAGCGTATCGTCCGGCATTCCCTCAACTCACACCTCCCCTTCAGGCAGCATCCTGCCAGGCGCCTCTGCCCCTTCCTGTGGGCAGGCTCCCAGTCGCTCGTCGCCCAGTTCCATGGTGAAGAAAACCCTCGTCCCTCAAAAGTTGACATTGG---------------------------------------------------"/>
                            <sequence id="seq_Bitis_albanica_0" taxon="Bitis_albanica_0" totalcount="4" value="-----------------------------------------------------------------------------------------------------------------------------------------------------------------------------------------------------------------------------------------------------------------------------------------------------------------------------------------------------------------------------------NNNGCCGCGGTATCCTAACCGTGCAAAGGTAGCATAATCATTTGTCTATTAATTGTAGACCTGTATGAAAGGCAAAATGAGAGCCCGACTGTCTCTTATAACAAATCAATTAAACTGATCTCCCAGTACAAAAGCTGGAATACCCCCATAAGACCAGAAGACCCTGTGAAGCTTTAACTAACCTATTAAACCCCTTAATAATTATTTCGGTTGGGGCGACCTCGGAACAAAAAAGAACTTCC------AGGNAAACAAGCC-GACCCAG----CTGATTAATGAACCAAGTTACTCCAGGGATAACAGCGCTNTCTTCTTCAAGAGCCCATATCAAAAAGAANGTTTACGACCTCNATGTTGGATCAGGACATCCTANTAATGCAACAGCTACNAAGGGTTCGTTTGTTCAACGATTAACAGTCCTACN--------------------------------------------------------------------------------------------------------------------------------------------------------------------------------------------------------------------------------------------------------------------------------------------------------------------------------------------------------------------------------------------------------------------------------------------------------------------------------------------------------------------------------------------------------------------------------------------------------------------------------------------------------------------------------------------------------------------------------------------------------------------------------------------------------------------------------------------------------------------------------------------------------------------------------------------------------------------------------------------------------------------------------------------------------------------------------------------------------------------------------------------------------------------------------------------------------------------------------------------------------------------------------------------------------------------------------------------------------------------------------------------------------------------------------------------------------------------------------------------------------------------------------------------------------------------------------------------------------------------------------------------------------------------------------------------------------------------------------------------------------------------------------------------------------------------------------------------------------------------------------------------------------------------------------------------------------------------------------------------------------------------------------------------------------------------------------------------------------------------------------------------------------------AACCCAACATCCTGAATTGTAATCTCCACAAGCATTATCACAAGCACCNTTATAATTACATCTACAACTCACTGACTTATGGCATGANCNTGTCTAGAAATCAACACCCTCGCAATAACCCCAGTTATCTGCAACACCCATCACCCGCGGTCAATAGAAGCGANNACAAAATACTTCCTAACCCAAACACTAGCCTCCATTATTATCCTATTTGCAACAACATTAAACGCCCTCAACACCTCCAACTGAGAAATTAGCCTCACAACAGAAACAACAACAATAATGGTCATCACCTTAGCCCTAATGATAAAAATAGCCGCAGCACCATTCCACTTTTGACTCCCAGAGGTGGCACAGGGCTCCACCACTCTAACCGCCTTAACAATTCTAACCTGACAAAAAATTGCCCCCCTAGCCATCCTATTAACCACCCATAACAACACCAACTCAACAATCTTAGCCTCCTCAGCAATCCTATCTGTTTTAGCAGGGGGGCTGGGAGGCCTAAACCAAACCCAGCTACGAAAACTAATAGCCTTCTCATCAATTGCCCACACCGGATGAATTCTAGCCACAATCACTATAGCACCCAACATCTCCATCCTGACCTTCATAGTATACACAACCACTACGACACCAATCTTTATTGCATTCAACCTCTCATCCTCAGCAACAATTAAAGATATTAGCACCATATGAACCATCTCCCCACTCCTCATAACTACCACGCTTCTCACCATCTTATCCCTAACAGGACTCCCCCCCCTGACAGGATTTATACCAAAATGACTTATTCTCAATAAACTGACTGCCTTTAACATAGTCTCAGAAGCCACACTGATAGCTATATGCTCCTTACCAAGCCTATATCTGTACATCCGATTAACATACACCCTTACTATAACCATGCCCCCCCACTCAACCACCATACCAATAAAATGACGCACCACACACAAAAACCTCTCTACCCTCCCCCTCACCATAGCAGCTTTATCAATTCTTCTTCTCCCCCTA---------------------------------------------------------------------------------------------------------------------------------------------------------------------------------------------------------------------------------------------------------------------------------------------------------------------------------------------------------------------------------------------------------------------------------------------------------------------------------------------------------------------------------------------------------------------------------------------------------------------------------------------------------------------------------------------------------------------------------------------------------------------------------------------------------------------------------------------------------------------------------------------------------------------------------------------------------------------------------------------------------------------------------------------------------------------------------------------------------------------------------------------------------------------------------------------------------------------------------------------------------------------------------------------------------------------------------------------------------------------------------------------------------------------------------------------------------------------------------------------------------------------------------------------------------------------------------------------------------------------------------------------------------------------------------------------------------------------------------------------------------------------------------------------------------------------------------------------------------------------------------------------------------------------------------------------------------------------------------------------------------------------------------------------------------------------------------------------------------------------------------------------------------------------------------------------------------------------------------------------------------------------------------------------------------------------------------------------------------------------------------------------------------------------------------------------------------------------------------------------------------------------------------------------------------------------------------------------------------------------------------------------------------------------------------------------------------------------------------------------------------------------------------------------------------------------------------------------------------------------------------------------------------------------------------------------------------------------------------------------------------------------------------------------------------------------------------------------------------------------------------------------------------------------------------------------------------------------------------------------------AAGCCAGCACACCAGGAAATAGACTGTGATTCAGGAAGAGGAAGCTGCGAGAGTCCATCTCTAGTGCAAGAGAAATATAAGGAAGTCAGAAAGCTGCTCCCTGCAGCAGAAGTACTGGATTCTGACGAGGTTCAAAAGAACGGTGATAGAAAAAAACTCTCAGAAACATTAAAACTAGACCCTGAAAAGCATCTCCCACAGTTGACTACTAAGAGCCTAAAGTCATCTACATGGCCTGGAGACCAGGCAGGGCACACTCACAGTCCAAAGTGTTCCTCTCATGATGCCATAGAGATCTGCAAAAGGGTACTCAAAGCCACAAATGTAAAAA------------GGGGGAGAAGTGAAGGAAAGCACTGTTCTCAACCTCCAGAACCCATTGAGACTGTTAGTAAAGAAAAAACAGCCCAACTGAAAGATGGAGCCAATATGTCTCTCAGTGCTCAGCACAATCAGGAGGCATTCTGGTTGGTGGCTCCAGAGCAGTTGCCTTTTACATCTACAAAGCCAATGGAT---------------------------------------------------------------------------------------------------------------------------------------------------------------------------------------------------------------------------------------------------------------------------------------------------------------------------------------------------------------------------------------------------------------------------------------------------------------------------------------------------------------------------------------------------------------------------------------------------------------------------------------------------------------------------------------------------------------------------------------------------------------------------------------------------------------------------------------------------------------------------------------------------------------------------------------------------------------------------------------------------------------------------------------------------------------------------------------------------------------------------------------------------------------------------------------------------------------------------------------------------------------------------------------------------------------------------------------------------------------------------------------------------------------------------------------------------------------------------------------------------------------------------------------------------------------------------------------------------------------------------------------------------------------------------------------------------------------------------------------------------------------------------------------------------------------------------------------------------------------------------------------------------------------------------------------------------------------------------------------------------------------------------------------------------------------------------------------------------------------------------------------------------------------------------------------------------------------------------------------------------------------------------------------------------------------------------------------------------------------------------------------------------------------------------------------------------------------------------------------------------------------------ATTGTCTCCCCGCTGGCTCAGCGCCCT---CTCCAACAGCAAGCCAAGGYCCCCGCCAAGGCCCCCGGCTTCCATTCT------------------------------------TCAACCGTCTCTCCCAAGACCCCCAATTCTTCGGTGTCTCTAAGTTTCGCCGGGAAGCACCCGAGTAGCCCTAGTTCCTCAGGGCAGTCTTTCAAGTCRCCCTTTGTGGCCCTGTCCAGGCACGT---GGCTTCTACCGGAAGCGTGCCGTCCGCCATTTCCTCAACTCAGAGCTCAACTTCAGGCAGCATCCTGCCCGGCGCCTCTGTCCCTTCTTCTGGGCAGGCTCCCAGTCGCTTGTCACCCAGTTCCATGGTGAAGAAAGCCCTCGTCCCTCAAAAGCTGACTTTG----------------------------------------------------"/>
                            <sequence id="seq_Bitis_arietans_0" taxon="Bitis_arietans_0" totalcount="4" value="AATTGTTCGCCAAACAACTACGAGTAGTAACTTAAAACTTAAAAGACTTGACGGTACTTCACCACAACCTAGAGGAGCCTGTCTAATAACCGATAACCCACGTTTAACCCAACCCCCTCTTGCCAACAGTCTATATACCACCGTCGCAAGCTTACCTTGTAAAAGAAACAAAGTAAGCTAAATAGCTTTCACTAAAACGACAGGTCGAGGTGTAACTCATGAGGGACCTAGATGGGCTACATTCTCCCCTGGAGAATACGAACAACACCACGAACTAGGTGTTTGAAGGAGGATTTAGCAGTAAGATGGGGATAAAATACCCAACTGAACACAACGCAATGAAGTGCGTACACACCGCCCGTCACCCCTGTNNNNNNNNGGTATCCTAACCGTGCAAAGGTAGCATAATCATTTGTCTATTAATTGTAGACCCGTATGAAAGGCAATATGAGAGCCTAACTGTCTCTTATAACAAATCAATTAAACTGATCTCCCAGTACAAAAGCTGGGATACCCACATAAGACCAGAAGACCCTGTGAAGCTTTAACTAACCTATTAAACCTCATAATAGCTATTTCGGTTGGGGCGACCTTGGAATAAAAAAGAACTTCC------AGGCGGACAGGCC-GACCCAG----CTGATAAATGAACCAAGTTACTCCAGGGATAACAGCGCTATCTTCTTTAAGAGCCCATATCAAAAAGAAGGTTTACGACCTCGATGTTGGATCAGGACATCCTAGCAATGCAACAGTTACTAAGGGTTCGTTTGTTCAACGATTAATAGTCCTACG---------------------------------------------------------------------------TCAGGACTAGTCGGAGCCTGCCTTAGCGTTCTAATACGGATAGAACTCACACAACCAGGATCCCTATTTGGCAGCGATCAGATTTTCAATGTACTAGTAACAGCACATGCCTTCATTATAATCTTCTTTATAGTAATACCCATCATGATTGGAGGCTTTGGAAACTGACTCATTCCACTAATAATTGGAACCCCCGATATAGCCTTCCCACGAATAAATAATATGAGCTTCTGATTACTACCCCCAGCACTTCTTCTACTTCTTTCCTCCTCTTATGTAGAAGCAGGCGCAGGAACGGGGTGAACTGTCTACCCACCACTATCCGGAAACCTGGTTCACTCAGGCCCATCAGTAGACCTAGCCATCTTTTCCCTACACCTCGCTGGAGCCTCATCAATCCTAGGGGCAATCAACTTTATTACTACGTGCATCAACATAAAACCTAAATCAATACCCATATTCAACTTCCCCCTATTTGTCTGATCGGTTATAATCACCGCCATCATGCTACTTCTAGCACTACCAGTTCTAGCAGCAGCAATTACCATATTACTAACAGATCGAAACCTCAATACTTCTTTCTTCGACCCTTGCGGAGGCGGAGACCCGGTCCTATTCCAACACCTGTTTTGATTTTTTGGTCAC-----------------------------------------------------------------------------------------------------------------------------------------------------------------------------------------------------------------------------------------------------------------------------------------TCAACCTGATGAAACTTTGGATCCATACTCCTAACCTGCCTAATAATCCAAACCTCTACAGGATTCTTCCTAGCCATCCACTACACAGCCAACATTAACCTAGCCTTCTCATCCATCATCCACATCACACGAGATGTACCCTACGGCTGAACCATACAAAACATACACGCCATCGGGGCATCCATGTTTTTCATATGTATCTACATCCACATTGCACGGGGCCTCTACTACGGCTCATATTTAAATAAAGAGGTCTGACTATCAGGCACCACCCTTATAATCCTACTCATAGCTACCGCCTTCTTCGGCTACGTCCTCCCCTGGGGACAAATATCATTCTGAGCAGCAACAGTCATCACTAACCTCCTCACTGCAATCCCATACCTGGGTTCCACCCTAACCACCTGACTCTGAGGGGGATTCTCTATCAACGACCCAACTCTTACCCGATTCTTCGCCCTCCACTTTATCCTACCATTCGCCATCATCTCTTTATCATCTGTCCACATCCTTTTACTCCACAACGAGGGCTCTAGCAACCCGTTAGGAACAAACTCAGATATTGACAAAATCCCATTTCACCCATACCACTCCTACAAAGACATACTAATACTTACCACGCTTATTACACTCATGTTTATAATCATATCATTTAACCCCGATATAATAAACGACCCAGAAAACTTCTCAAAAGCCAACCCCCTGATCACCCCCCAACATATTAAACCAGAGTGATACTTCCTATTCGCCTATGGAATCCTACGATCA---------------------------------------------------------------------------------------------------------------------------------------------------------------------------------------------------------------------------------------------------------------------------------------------------------------------AACCCAACATCCTGAATCGTAATCTCTACTAGCATCATCACAAGCACCATCCTAATTACCACAACAACCCACTGACTCATAGCATGAGCATGCCTAGAAATCAATACCCTGTCTATAGTCCCAATTATCTCAAACACCCACCACCCACGATCAATAGAAGCAACAACAAAGTACTTCCTCACCCAAACTTTAGCCTCCATCATCATCCTATTTGCAACAACATTAAATGCACTCAACTCTTCTAACTGAGAGATCAGTCTCACAACAGAGACTACAACAATAAAAATTATCACCCTAGCCCTAATAATAAAAATAGCTGCAGCACCATTTCATTTCTGACTGCCAGAAGTGGCACAAGGCACCACCACACTAACCGCTCTTACAATTCTAACATGACAAAAAATTGCCCCCCTCACTATCCTCCTAACCAACCACAACAACACCAACCTGACGATCCTAACCTCATCAGCTATTCTATCCATCCTAGCCGGAGGGCTTGGGGGACTAAACCAAACTCAGCTACGAAAACTTATAGCCTTTTCATCAATCGCCCACACAGGGTGAATCCTGGCCACTATTACCCTAGCACCCAACATCTCTATTTTAACCTTCACAGTATACACCACAACCACAACACCAATTTTCCTTATACTTAACCTGTCATCCTCAACTACAATCAAAGACATTGGAACCATATGAACTACCTCCCCCTACCTTATAATAACCATACTTTTAACCATCCTATCCCTAGCAGGACTTCCCCCACTAACCGGGTTTATACCAAAATGGCTTATCCTTAACAAAATAACCTCCCTCAACATAATTACAGAAGCCACCCTAATAGCCATATCCTCCTTACCTAGCCTCTATCTCTACATACGACTTACATACACCATAGCCATAACCATCCCCCCCCACCCTACAACCATACCAATAAAATGACGTAGCCCACATAAAAACTACACTATTATCCCACTCACCATGGCAACACTAATAATACTCCTCCTCCCACTA----------------------------------------------ATTCTTTTAAAACTTGGGGGTTACGGCATTATTCGCATAATACAAATCCTGCCAACCTCAAACACAGACATATTCATCCCATTCATTGTCCTATCCCTATGGGGAGCAGTCCTGGCAAATCTAACCTGCCTTCAACAAACAGACTTAAAATCATTAATTGCCTACTCCTCAATCAGTCACATAGGCCTAGTCGTAGCCGCAATTATAGTTCAAACCCAATGAGGCCTATCAGGAGCAATAGCCCTAATAATTGCCCACGGCTTCACCTCATCAGCACTTTTCTGCCTAGCCAACACAAGCTACGAACGCATACACACCCGAATCCTAATTCTCACACGAGGTCTTCACAACATCCTCCCAATAGCCACATCCTGATGGCTTCTAGTCAGCCTAATAAATATCGCCACCCCCCCAACAATAAACTTCACAGGTGAACTATTAATTATATCCTCCTTATTTAACTGATGCCCAATAACAATCATTATACTAGGCCTATCACTAATAATTACAGCCACGTACTCCCTTCATGTCTTTCTATCAACACAAATAGGACCAACCCCCTTAAACAATCAAACAGAACCAACACACTCACGAGAACACCTACTAATAATCCTACACATTATTCCACTAGTTATAATCTCTATAAAATCAGAATTAGTGTTT------------------------------------------------------------------------------------------------------------------------------------------------------------------------------------------------------------------------------------------------------------------------------------------------------------------------------------------------------------------------------------------------------------------------------------------------------------------------------------------------------------------------------------------------------------------------------------------------------------------------------------------------------------------------------------------------------------------------------------------------------------------------------------------------------------------------------------------------------------------------------------------------------------------------------------------------------------------------------------------------------------------------------------------------------------------------------------------------------------------------------------------------------------------------------------------------------------------------------------------------------------------------------------------------------------------------------------------------------------------------------------------------------------------------------------------------------------------------------------------------------------------------------------------------------------------------------TGAGCAAGAAGGCTTTGCTGAAGGCTTTGTCAGGGCACTCGCAGAGCTACACAATCAAAACACCATGCCGAGTGTTACCTCCGCTGCTCCGCCTACGAACTCCGGCATGGCCCCTGTCTCTTCCATGGCTGGAAACAGTGGCTTCAGTGCTAACATGCACAGCGAGCCACCCGTCTATGCTAATCTCAGTAACTTCAATCCTGGCGCACTCAATACAGTGCCTTCCTACAATGCAAACAACYTGGGCTTTCCTCCACAGCATCATATGAACCCCCAGATGCCAGTGCAGCATCCGCGCCTCCAAGCTCTGAAAGAGGAGCCTCAGACTGTCCCAGAAATGCCTCTCTGTGGCATCCAATCTACCAGCATGGATCA------------AGACGATTCCATGRATTCTTTCCTTAGGACACTGATTCAAGCTGGGATTTGGAAAAACAAGGTCCCCAAGCAGATGGCCAGAACCAAGGACGGCGTTCCAACCGCAGGGAGAGAAACCAAGGCTGAACCAGAGGTGACTACAAGCCAAAATATCTGGTT---GGGCTTCCAGCCTGTCGTTTCGGTGGACGTGGAATTACTGAGGCAGCAGAGACGCTTCAGTTCTCCCCGGGTCCTCCTCAGTGAAAATGCCCCCCTGGAGCCCCCTCCTTTGTATCTGACGGAGGAGCCCGTGGTGCTGAACCGAACGTCTCGCCGGAAGAGGCATGCGGAAGGGAAGCCCCACCGTGGGGAATACTCTGTGTGTGACAGCGAGAGCCGATGGGTCACGGACAAAACGTCTGCGGTTGACATCCGAGGACACCAGGTGACTGTCCTAGGAGAAATCCGAATGGGCCCGTCTCCGGTCAAACAA----------------------------------AAGCCAGCACACCAGGAAATAGACTGCAATTCAGGAAGAGGAAGCTGTGAGAGTCCATCTCTAGTGCAAGAGAAATATAAGGAAGTCAGAAAACTGCTCCCTGCAGCAGAAGTACCAGATTCTGACGAGGTTCAAAAGAACGGTGATAGAAAAATATTCTCAGAAACATTAAAACTAGACCCTGAAAAGCGTCTCCCACAGTTGACTACTAAGAGCCTAAAGTCATCTACATGGCCTGGAGACCAGGCAGGGCACTCTCACAGTCCAAAGTGTTCCTCTCATGATGCCATAGAGATCTGCAAAAGGGTACTCAAAGCCACAAATGTAAAAAGGTCACCCATTTGGGGGAGAAGTGAAGGAAAGCACTGTTCTCAACCTCCAGAACCCATTGAGACTGTTAGTAAACTAAAAACAGACCAACTGAAAGATGGAGCCAATATGTCTCTAAGTGCTCAGCACAATCAAGAGGCATTCTGGTTGGTGACTCCAGAGCAGTTGCCTTTTACATCTTCAAAGCCAATGGAT------------------------------------------------------------------------------------------------------------------------------------------------------------------------------------------------------------------------------------------------------------------------------------------------------------------------------------------------------------------------------------------------------------------------------------------------------------------------------------------------------------------------------------------------------------------------------------------------------------------------------------------------------------------------------------------------------------------------------------------------------------------------------------------------------------------------------------------------------------------------------------------------------------------------------------------------------------------------------------------------------------------------------------------------------------------------------------------------------------------------------------------------------------------------------------------------------------TGGTTATCATTCCTTTGAATGGGAACCTCCTTTGAAAAATGTGTCTAGTAACACAGATGTAGGCATTATTGATGGGCTGTCAGGAATACAACAGTCTGTGGATGACTACCCAGTGGATACAATTGCAAAACGATTTCGATATGATGTTGCTTTGGTGGCTGCCCTTATGGATTTAGAAGAAGAAATTTTAGAAGGACTGAAAACTCATGACTTGGATGACTATTTGAAAGGACCTTTCACTGTTGTGATTAAAGAATCCTGCGATGGAATGGGAGATGTCAGTGAAAAGCATGGCAGTGGCCCAGCTGTACCTGAAAAGGCAGTTCGATTCTCCTTCACACTTATGAGCATCACTGTAACTCATGACCGTGGCAGTGCAAGGATTTTTGAAGAAAGCAAACCCAATTCAGAGTTGTGTTGTAAGCCTTTATGCCTTATGCTGGCTGATGAGTCAGATCATGAGACCCTCACTGCCATCCTGAGTCCTCTTATAGCAGAACAGGAAGCCATGAAAAATAGTGCATTGATACTTTATATGGCTGGTATTCCTAGAATTTTCAAATTCATATTTAGGGGCACTGGATATGATGAAAAACTGGTCCGTGAAGTTGAGGGTCTTGAAGCATCAGGCTCTACTTACATTTGTACACTATGTGATGCCACTCGCCTAGAAGCCTCTCAGAACCTAATCCTCCATTCTGTAACCAGGAACCATGCTGAAAACCTAGAACGGTATGAAGTGTGGAGGTCCAATCCTTACCATGAAGCTGTAGATGAACTACGTCACAGA-----------------------------------------------------------------------------------------------------------------------------------------------------------------------------------------------------------------------------------------------------------------------------------------------------------------------------------------------------------------------------------------------------------------------------------------------------------------------------------ATTGTCTCTCCGCTGGCTCAGCGCCCTCTCCTCCAACAGCAAGCCAAGGCCCCYGCCAAGGCCCCCGGCTTCCATTCT------------------------------------TCAACCGTCTCTCCCAAGACCCCCAATTCTTCGGTGTCTCTAAGTTTTGCCGGGAAGCACCCGAGTAGCCCTAGTTCCTCAGGGCAGTCTTTCAAGTCGCCCTTTGTGGCCCTGTCCAGGCACGT---GGCTTCTACCGGAAGCGTGCCATCCGGCATTTCCTCAACTCAGAGCTCAACTTCAGGCAGCATCCTGCCCGGCGCCTCTGTCCCTTCTTCTGGGCAGGCTCCCAGTCGCTCGTCACCCAGTTCCATGGTGAAGAAAACCCTCGTCCCTCAAAAGCTGACTTTG----------------------------------------------------"/>
                            <sequence id="seq_Bitis_armata_0" taxon="Bitis_armata_0" totalcount="4" value="-----------------------------------------------------------------------------------------------------------------------------------------------------------------------------------------------------------------------------------------------------------------------------------------------------------------------------------------------------------------------------------NNNNNNGCGGTATCCTAACCGTGCAAAGGTAGCATAATCATTTGTCTATTAATTGTAGACCTGTATGAAAGGCAAAATGAGAGCCCGACTGTCTCTTATAACAAATCAATTAAACTGATCCCCCAGTACAAAAGCTGGAATACCCCCATAAGACCAGAAGACCCTGTGAAGCTTTAACTAACCTATTAAACCCCATAATAATTATTTCGGTTGGGGCGACCTCGGAATAAAAAAGAACTTCC------AGGCAAACAAGCC-GACCCAG----CTGATTAATGAACCAAGTTACTCCAGGGATAACAGCGCTATCTTCTTCAAGAGCCCATATCAAAAAGAAGGTTTACGACCTCGATGTTGGATCAGGACATCCTAGTAATGCAACAGTTACTGAAGGTTCGTTTGTTCAACGATTAATAGTCCTACG--------------------------------------------------------------------------------------------------------------------------------------------------------------------------------------------------------------------------------------------------------------------------------------------------------------------------------------------------------------------------------------------------------------------------------------------------------------------------------------------------------------------------------------------------------------------------------------------------------------------------------------------------------------------------------------------------------------------------------------------------------------------------------------------------------------------------------------------------------------------------------------------------------------------------------------------------------------------------------------------------------------------------------------------------------------------------------------------------------------------------------------------------------------------------------------------------------------------------------------------------------------------------------------------------------------------------------------------------------------------------------------------------------------------------------------------------------------------------------------------------------------------------------------------------------------------------------------------------------------------------------------------------------------------------------------------------------------------------------------------------------------------------------------------------------------------------------------------------------------------------------------------------------------------------------------------------------------------------------------------------------------------------------------------------------------------------------------------------------------------------------------------------------------AACCCAACATCCTGAGCCGTAATCTCCACAAGCATTATCACAAGCACCCTTATAATCACATCTACAACTCACTGACTTATGGCGTGAGCATGTTTAGAAATCAATACCCTCGCAATAATCCCGGTCATCTGTAGCACCCATCACCCACGATCAATAGAAGCGACAACAAAATACTTCCTAACCCAAACACTAGCCTCCATTATCATCCTATTTGCAACAACATTAAATGCCCTCAATACCTCCAACTGAGAAATTAACCTCACAACGGAAACAACAACAATAATAGTCATCACCCTGGCCTTAATGATAAAAATAGCCGCAGCACCATTCCACTTTTGACTCCCAGAAGTGGCACAAGGATCCACCACACTAACCGCCTTAACAATTCTAACCTGACAAAAAATTGCCCCTCTAGCCATTCTACTAACCACCCATAATAACACTAACTCAACAATCTTAATCTCCTCAGCAATCCTGTCTATCTTGACGGGTGGCCTGGGGGGCCTAAACCAAACCCAGCTACGAAAACTAATAGCCTTCTCATCAATTGCCCACACCGGATGAATTCTAGCCACAATCACTATAGCACCCAATATTTCCATCCTAACCTTCATAGTATATACAACAACCACAACACCAATCTTTATTGTGTTCAACCTCTCATCTTCAACAACAATTAAAGATATTAGCACCATATGGACCATCTCCCCTCTCCTCATAACAACCACGCTTCTCACCATCTTATCCCTAACAGGACTTCCCCCCCTCACAGGGTTCATACCAAAATGACTTATTCTCAATAAACTGACTGCCTTCAACATAGTCTCAGAAGCCACACTAATAGCTATATGCTCCCTACCAAGCCTGTACCTGTACATCCGATTAACATACACCCTCACTATAACCATACCCCCCCACTCAACTACTATATCAATAAAATGACGCACTACACACAAAAACCTCTCTACACTTCCCCTCACCATAGCAGCTTTATCAATACTTCTTCTCCCCCTA-----------------------------------------------------------------------------------------------------------------------------------------------------------------------------------------------------------------------------------------------------------------------------------------------------------------------------------------------------------------------------------------------------------------------------------------------------------------------------------------------------------------------------------------------------------------------------------------------------------------------------------------------------------------------------------------------------------------------------------------------------------------------------------------------------------------------------------------------------------------------------------------------------------------------------------------------------------------------------------------------------------------------------------------------------------------------------------------------------------------------------------------------------------------------------------------------------------------------------------------------------------------------------------------------------------------------------------------------------------------------------------------------------------------------------------------------------------------------------------------------------------------------------------------------------------------------------------------------------------------------------------------------------------------------------------------------------------------------------------------------------------------------------------------------------------------------------------------------------------------------------------------------------------------------------------------------------------------------------------------------------------------------------------------------------------------------------------------------------------------------------------------------------------------------------------------------------------------------------------------------------------------------------------------------------------------------------------------------------------------------------------------------------------------------------------------------------------------------------------------------------------------------------------------------------------------------------------------------------------------------------------------------------------------------------------------------------------------------------------------------------------------------------------------------------------------------------------------------------------------------------------------------------------------------------------------------------------------------------------------------------------------------------------------------------------------------------------------------------------------------------------------------------------------------------------------------------------------------------------------------------------------GGAAATAGACTGCGATTCAGGAAGAGGAAGCTGCGAGAGTCCATCTCTAGTGCAAGAGAAATATAAGGAAGTCAGAAAGCTGCTCCCTGCAGCAGAAGTACTGGATTCTGACGAGGTTCAAAAGAACGGTGATAGAAAAAAACTCTCAGAAACATTAAAACTAGACCCTGAAAAGCATCTCCCACAGTTGACTACTAAGAGCCTAAAGTCATCTACATGGCCTGGAGACCAGGCAGGGCACACTCACAGTCCAAAGTGTTCCTCTCATGATGCCATAGAGATCTGCAAAAGGGTACTCAAAGCCACAAATGTAAAAA------------GGGGGAGAAGTGAAGGAAAGCACTGTTCTCAACCTCCAGAACCCATTGAGACTGTTAGTAAAGAAAAAACAGCCCAACTGAAAGATGGAGCCAATATGTCTCTCAGTGCTCAGCACAATCAGGAGGCATTCTGGTTGGTGGCTCCAGAGCAGTTGCCTTTTACATCTACAAAGCCAATGGAT---------------------------------------------------------------------------------------------------------------------------------------------------------------------------------------------------------------------------------------------------------------------------------------------------------------------------------------------------------------------------------------------------------------------------------------------------------------------------------------------------------------------------------------------------------------------------------------------------------------------------------------------------------------------------------------------------------------------------------------------------------------------------------------------------------------------------------------------------------------------------------------------------------------------------------------------------------------------------------------------------------------------------------------------------------------------------------------------------------------------------------------------------------------------------------------------------------------------------------------------------------------------------------------------------------------------------------------------------------------------------------------------------------------------------------------------------------------------------------------------------------------------------------------------------------------------------------------------------------------------------------------------------------------------------------------------------------------------------------------------------------------------------------------------------------------------------------------------------------------------------------------------------------------------------------------------------------------------------------------------------------------------------------------------------------------------------------------------------------------------------------------------------------------------------------------------------------------------------------------------------------------------------------------------------------------------------------------------------------------------------------------------------------------------------------------------------------------------------------------------------------------------ATTGTCTCCCCGCTGGCTCAGCGCCCT---CTCCAACAGCAAGCCAAGGYCCCCGCCAAGGCCCCCGGCTTCCATTCT------------------------------------TCAACCGTCTCTCCCAAGACCCCCAATTCTTCGGTGTCTCTAAGTTTCGCCGGGAAGCACCCGAGTAGCCCTAGTTCCTCAGGGCAGTCTTTCAAGTCRCCCTTTGTGGCCCTGTCCAGGCACGT---GGCTTCTACCGGAAGCGTGCCGTCCGCCATTTCCTCAACTCAGAGCTCAACTTCAGGCAGCATCCTGCCCGGCGCCTCTGTCCCTTCTTCTGGGCAGGCTCCCAGTCGCTTGTCACCCAGTTCCATGGTGAAGAAAGCCCTCGTCCCTCAAAAGCTGACTTTG----------------------------------------------------"/>
                            <sequence id="seq_Bitis_atropos_0" taxon="Bitis_atropos_0" totalcount="4" value="--TTGTTCGCCAAACAACTACGAGTAGTAACTTAAAACTTAAAAGACTTGACGGTACTTCATCACCACCTAGAGGAGCCTGT-TAACAACCGACAACCCACGATTAACCCAACCCCCTCTTGCCAACAGTCTATATACCGCCGTCGCAAGCTTACCTTGTAAGAGAACTAAAGTAAGCTCAACAGTCCCCACTAAAACGACAGGTCGAGGTGTAACTCATGAGGGACCCAGATGGGCTACATTCTCTTTTAGAGAATACGAACAACACTACGAACTTAGTGGTTGAAGGAGGATTTAGAAGTAAGATGGGCATAAAATACCCAACTGAACATAGCGCAATGAAGTGCGTACACACCGCCCGTCACCCCTGC----------------------------------------TTTGTCTATTAATTGTAGACCCGTATGAAAGGCAAAATGAGAGCCCAACTGTCTCTTATAACAAATCAATTAAACTGATCTCCCAGTACAAAAGCTGAGATACCCCCATAAGACCAGAAGACCCTGTGAAGCTTTAACTAACCTATTAAACCTTATAATAATTATTTCGGTTGGGGCGACCTCGGAATAAAAAAGAACTTCCCGTATAAGGCAGACAAGCCAGACCCAGTTATCTGATTAATGAACCAAGTTACTCCAGGGATAACAGCGCTATCTTCTTCAAGAGCCCATATCAAAAAGAAGGTTTACGACCTCGATGTTGGATCAGGACATCCTAGTAATGCAACAGCTACTAAGGGTTCGTTTGTTCAACGATTAACAGT-----------------------------------------------------------------------------------------------------------------------------------------------------------------------------------------------------------------------------------------------------------------------------------------------------------------------------------------------------------------------------------------------------------------------------------------------------------------------------------------------------------------------------------------------------------------------------------------------------------------------------------------------------------------------------------------------------------------------------------------------------------------------------------------------------------------------------------------------------------------------------------------------------------------------------------------------------------------------------------------------------------------------------------------------------------------GGATCAATACTCCTAGCCTGCCTGGTTATCCAAACCTCTACGGGGTTCTTCCTAGCAATCCATTATACAGCCAATATTAACCTAGCCTTTTCATCTATCGTTCACATCACACGTGATGTACCATACGGCTGAATTATACAAAATACGCACGCTATCGGAGCATCCCTATTTTTCATATGTATCTACACTCACATCGCACGAGGCCTTTATTACGGATCTTACCTAAATAAAGAAGTATGATTATCAGGGGCCTCCCTACTCATCATCCTTATAGCTACTGCCTTCTTCGGATACGTCCTCCCGTGAGGACAGATATCATTTTGAGCGGCAACAGTCATCACAAACCTCCTTACTGCAATCCCATACCTAGGCACTACCCTAACCACCTGATTATGGGGGGGATTCTCTATCAACGACCCAACACTAACCCGATTCTTTGCCCTACACTTTATTCTTCCATTCACCATTATCTCACTATCTTCTATCCATATCCTACTTCTACACAACGAGGGATCCAACAACCCCCTAGGAACTAACTCAGACATTGACAAAATCCCATTTCACCCATATCACTCCTACAAAGATACCCTTATATTA------------------------------------------------------------------------------------------------------------------------------------------------------------------------------------------------------------------------------------------------------------------------------------------------------------------------------------------------------------------------------------------------------------------------------------------------------------------------------AACCCAACATCTTGAGCCGTAATCTCCATAAGCGTTATCACAAGCACCTTTATAATCATAACTACAACTCACTGACTTATAGCGTGAGCATGCCTAGAAATCAACACCCTCGCAATAACCCCAGTCATCTGCAACACCCATCACCCCCGGTCAATAGAAGCAACAACAAAATATTTCCTAACCCAAACTCTAGCCTCTATTATTATCCTATTTGCAACAACATTAAATGCTCTCAACACCTCCAACTGAGAAATTAGTCTCACAACAGAGACAACAACAATAATAGTCATCACCCTAGCCCTAATAATAAAAATAGCCGCAGCACCATTCCACTTTTGACTCCCAGAAGTAGCACAAGGAACCACCATACTAACCGCCTTAACAATCCTAACCTGACAAAAAATCGCCCCTCTAGCTATCCTATTAACCAACCACAACAATACCAACTCAACAATCCTAGCCTCCTCAGCAATTCTATCCGTCTTAGCCGGCGGACTGGGTGGCCTAAACCAAACCCAGCTACGAAAATTAATAGCCTTCTCATCAATTTCCCACACCGGATGAATCCTAGCCACAATCACCATAGCACCAAACATTTCCATCCTGACCTTTACAGTATACACAATTACCACAACACCTATCTTTATTATATTCAACCTCTCATCCTCAACAACAATTAAAGACATTGGTACTATATGAACCATCTCCCCATTCCTCATAACAACCATACTTCTTACTATCCTATCCCTAACGGGACTCCCCCCCCTCACCGGATTTATACCTAAATGACTCATTCTTAATAAACTAACTGCCTTCAGCATGATCCCAGAAGCCACACTAATAGCAATATGCTCCCTACCTAGTCTATACCTATATATCCGATTAACATACACCCTCACTATAACCATACCCCCCCACTCAACCACTATAACAATAAAATGACGTACTCCACATAAAAACCTCCCTACACTCCCCCTTACCATAGCAACTATATCAATCCTCCTTCTCCCCCTA-------------------------------------------------------------------------ANTNTCCGNATTATACNNGTATTACCAACATNANAAACAGACATATTCATCCCATTCATCACCTTATCATTATGAGGGGCAGTCCTGGCTAACCTAACCTGCCTCCAACAAACAGACCTGAAATCCTTAATCGCCTACTCCTCTATTAGCCACATAGGGCTAGTTGTAGCTGCAATCATGATCCAAACCCAATGAAGTCTATCAGGAGCAATAGCCCTAATAATCGCTCATGGGTTCACCTCTTCAGCACTTTTCTGTTTGGCCAACACAAGCTACGAACGCATACACACTCGCATTCTAATCCTCACACGAGGACTACACAACATCCTCCCAATAACCACATCCTGATGACTACTGGCTAACCTATTTAACATTGCTACCCCTCCCACAATAAACTTTACAGGAGAACTCTTAATCATGTCCTCCCTATTCAACTGATGTCCTATAACAATCATTATACTAGGAATATCAGTAATAATCACTGCCACATACTCCCTTCACATGTTCCTATCAACACAAATAGGACCAACTCTACTTAATAGTAAGACAGAAGCAACACACTCACGAGAACACCTCCTGATAATTCTCCACATCATCCCACTAATTATAATCTCCTTAAAACCAAGCCTAGTAATT--------------------------------------------------------------------------------------------------------------------------------------------------------------------------------------------------------------------------------------------------------------------------------------------------------------------------------------------------------------------------------------------------------------------------------------------------------------------------------------------------------------------------------------------------------------------------------------------------------------------------------------------------------------------------------------------------------------------------------------------------------------------------------------------------------------------------------------------------------------------------------------------------------------------------------------------------------------------------------------------------------------------------------------------------------------------------------------------------------------------------------------------------------------------------------------------------------------------------------------------------------------------------------------------------------------------------------------------------------------------------------------------------------------------------------------------------------------------------------------------------------------------------------------------------------------------------------------------------------------------------------------------------------------------------------------------------------------------------------------------------------------------------------------------------------------------------------------------------------------------------------------------------------------------------------------------------------------------------------------------------------------------------------------------------------------------------------------------------------------------------------------------------------------------------------------------------------------------------------------------------------------------------------------------------------------------------------------------------------------------------------------------------------------------------------------------------------------------------------------------------------------------GCACACCAGGAAATAGACTGCGATTCAGGAAGAGGAAGCTGTGAGAGTCCATCTCTAGTGCAAGAGAAATATAAGGAAGTCAGAAAACTGCTCCCTGCAGCAGAAGTACCGGATTCTGACGAGGTTCAAAAGAACGGTGATAGAAAAAAACTCTCAGAAACATTAAAACTAGACCCTGAAAAGCGTCTCCCACAGTTGACTACTAAGAGCCTAAAGTCATCTACATGGCCTGGAGACCAGGCAGGGCGCACTCACAGTCCAAAGTGTTCCTCTCATGATGCCATAGAGATCTGCAAAAGGGTACTCAAAGCCACAAATGTAAAAA------------GGGGGAGAAGTGAAGGAAAGCACTGTTCTCAACCTCCAGAACCCATTGAGACTGTTAGTAAAGAAAAAACAGCCCAACTGAAAGATGGAGCCAATATGTCTCTAAGTGCTCAGCACAATCAAGAGGCATTCTGGTTGGTGACTCCAGAGCAGTTGCCTTTTACATCTACAAAGCCAATGGAT---------------------------------------------------------------------------------------------------------------------------------------------------------------------------------------------------------------------------------------------------------------------------------------------------------------------------------------------------------------------------------------------------------------------------------------------------------------------------------------------------------------------------------------------------------------------------------------------------------------------------------------------------------------------------------------------------------------------------------------------------------------------------------------------------------------------------------------------------------------------------------------------------------------------------------------------------------------------------------------------------------------------------------------------------------------------------------------------------------------------------------------------------------------------------------------------------------------------------------------------------------------------------------------------------------------------------------------------------------------------------------------------------------------------------------------------------------------------------------------------------------------------------------------------------------------------------------------------------------------------------------------------------------------------------------------------------------------------------------------------------------------------------------------------------------------------------------------------------------------------------------------------------------------------------------------------------------------------------------------------------------------------------------------------------------------------------------------------------------------------------------------------------------------------------------------------------------------------------------------------------------------------------------------------------------------------------------------------------------------------------------------------------------------------------------------------------------------------------------------------------------------------ATTGTCTCCCCGCTGGCTCAGCGCCCT---CTCCAACAGCAAGCCAAGGCCCCCGCCAAGGCTCCCGGCTTCCATTCT------------------------------------TCAACCGTCTCTCCCAAGACCCCCAACTCTTCGGTGTCTCTAAGTTTCGCCGGGAAGCAGCCGAGTAGCCCTAGTTCCTCAGGGCAGTCTTTCAAGTCGCCCTTTGTGGCCCTGTCCAGGCACGT---GGCTTCTGCCGGAAGCGTGCCGTCCGCCATTTCCTCAACTCAGAGCTCAACATCAGGCAGCATCCTGCCCGGCGCCTCTGTCCCTTCTCCCGGGCAGGCTCCCACTCGCTTGTCACCCAGTTCCATGGTGAAGAAAACCCTCGTCCCTCAAAAGCTGACTTTG----------------------------------------------------"/>
                            <sequence id="seq_Bitis_caudalis_0" taxon="Bitis_caudalis_0" totalcount="4" value="--TTGTTCGCCAAACAACTACGAGTAGTAACTTAAAACTTAAAAGACTTGACGGTGCTTCATAACCACCTAGAGGAGCCTGTCTGATAACCGACAACCCACGTTTAACCCAACCCCCCCTTGCCAACAGTCTATATACCGCCGTCGCAAGCTTACCTTGTAAAAGGAATAAAGTAAGCTGAATAGTCCCCACTAATACGACAGGTCGAGGTGTAACCCATGGGGGGCCTAGATGGGCTACATTCTCTCATAGAG-ATACGGATATTACCATCAACTTAGTAATTGAAGAAGGATTTAGAAGTAAGATGGGAACAGAATGCCCAACTGAACACAACGCAATGAAGTGCGTACACACCGCCCGTCACCCCTGC----------------------------------------TTTGTCTATTAATTGTAGACCCGTATGAAAGGCAAAATGAGAGCCCAACTGTCTCTTACAGCAAATCAATTAAACTGATCTCCCAGTACAAAAGCTGGGATCCCAACATAAGACCAGAAGACCCTGTGAAGCTTTAACTAACCTATTAAACCCAATAATAGCCATTTCGGTTGGGGCGACCTTGGAATAAAAAAGAACTTCCTGCCATAGGCAGACAAGCCAGACCCAGATATCTGATAGACGGACCAAGTTACTCCAGGGATAACAGCGCTATCTTCTTCAAGAGCCCATATCAAAAAGAAGGTTTACGACCTCGATGTTGGATCAGGACATCCTAGTAATGCAACCGCTACTAAGGGTTCGTTTGTTCAACGATTAATAGT-----------------------------------------------------------------------------------------------------------------------------------------------------------------------------------------------------------------------------------------------------------------------------------------------------------------------------------------------------------------------------------------------------------------------------------------------------------------------------------------------------------------------------------------------------------------------------------------------------------------------------------------------------------------------------------------------------------------------------------------------------------------------------------------------------------------------------------------------------------------------------------------------------------------------------------------------------------------------------------------------------------------------------------------------------------------GGGTCAATACTCCTAGCCTGCCTAGCCATTCAAACTATTACTGGCTTTTTCCTAGCAATTCACTACACAGCCAATATCGACCTAGCCTTCTCATCTATCATTCACATCACACGCGACATCCCATACGGCTGAGTTATACAAAACATGCACGCTATCGGAGCATCCCTGTTTTTCATATGCATCTACACCCACATTGCACGAGGCCTCTATTACGGGTCTTACTTAAACAAGGAAGTCTGACTATCGGGCTCCACCCTTCTAATCATCCTCATGGCAACCGCCTTCTTCGGTTACGTCCTCCCCTGGGGACAGATATCATTCTGAGCAGCAACAGTCATTACCAACCTCCTAACTGCAATCCCATACCTAGGCACCACCATGACTACCTGGCTCTGGGGCGGCTTCTCTATTAATGACCCAACATTAACCCGATTCTTCGCCCTACACTTTATCCTTCCATTCACTATTATCTCACTATCATCCATCCACATCCTCCTCTTACACAACGAGGGCTCAAATAACCCACTAGGGACCAACTCGGACATCGACAAGATCCCATTCCACCCGTATCACTCTTACAAAGACACCCTTATACTG------------------------------------------------------------------------------------------------------------------------------------------------------------------------------------------------------------------------------------------------------------------------------------------------------------------------------------------------------------------------------------------------------------------------------------------------------------------------------AACCCAACATCCTGAGCCGTAATCTCCCTGAGCATTATCACAAGCACCTCTCTAATTACCACCACAACCCACTGAATTATAGCATGAACATGTCTAGAAATCAATACCCTCGCTATAGTGCCAGTCATCTCCAACACCCACCACCCTCGAGCAATAGAGGCAACAACAAAATACTTCCTCACCCAAACATTAGCCTCCATTATCATCCTATTTGCAACAACATTAAATGCCCTCAACACCTCTAACTGGGAGATCTCCCTCACAACGGACCCTACAACAATACTGATCGTTACCCTTGCCCTCATAATAAAAATAGCTGCAGCACCATTCCACTTCTGACTGCCAGAAGTAGCACAAGGCACCACTACACTAACCGCCCTAACAATCCTAACCTGACAGAAAATCGCCCCCCTGACCATCCTACTAGTCAACCACAACAACACCAACTTAACCATCTTAACCACATCAGCAATCCTGTCTATCCTCACAGGAGGACTGGGGGGACTAAACCAAACCCAGCTACGAAAACTGATAGCCTTCTCATCAATTGCCCACACAGGCTGAATCCTAGCCACAATCACCCTAGCCCCCAACATCTCTATACTAACCTTCCTCGTATACACAACAACCACAACACCAATCTTCATTATATTTAACCACTCATCATCAACAACAATTAAAGACATCAGCACCATATGAACCATCTCCCCATTTCTAATAACAACCACCCTCCTCTCCATCCTGTCCCTATCAGGACTCCCCCCACTTACTGGATTCATACCAAAATGACTCATTTTAAACAAAATGGCTACCTTTAATATAATCTCAGAAGCCTCCCTAATAGCCATATCTTCACTACCAAGCCTCTACCTATATATTCGACTAACCTACACCCTCACTATAACTATACCACCCCATTCAACCACCATGCCTATAAAATGACGTACCCCACACAAAAACCTAACCGTACTTCCCCTCATCCTGGTAACTATATCTGCCCTCCTTCTCCCGCTC-------------------------------------------------------------------------ATCATTCGGATTATACAGGTTCTACCCANATCAAAAACCGACATGTTCATCCCATTCATCACCTTATCAATATGGGGGGCTGTCCTAGCCAACCTAACCTGCCTCCAACAAACAGACCTAAAATCCCTAATTGCCTACTCTTCAATTAGCCACATAGGCCTAGTCGTAGCTGCAATCATGATCCAAACCCAATGAAGCCTATCCGGAGCAATAGCCCTAATGATTGCCCACGGCTTCACCTCTTCAGCACTCTTCTGCTTAGCCAACACAAGCTACGAACGCACACACACCCGTATCCTAATTCTCACGCGAGGATTACACAATATCCTCCCAATAGCCACATCCTGATGACTCATTATTAACCTATTCAACATTGCTACCCCACCAACAATCAACTTCACCGGAGAACTCTTAATCATGTCCTCCTTATTCAACTGATGTCCCACATCAATCATTATTCTAGGCATATCAATAATAATCACCGCCACATACTCACTACACATCTTCTTATCAACACAAATAGGACCTGCCTCTTTAAACAACACCACAGAAGCAACACACTCACGAGAGCACCTTCTCATGGTCCTTCATATTATCCCCTTAATTTTGATCTCCCTCAAGCCAGAACTAGTAATA--------------------------------------------------------------------------------------------------------------------------------------------------------------------------------------------------------------------------------------------------------------------------------------------------------------------------------------------------------------------------------------------------------------------------------------------------------------------------------------------------------------------------------------------------------------------------------------------------------------------------------------------------------------------------------------------------------------------------------------------------------------------------------------------------------------------------------------------------------------------------------------------------------------------------------------------------------------------------------------------------------------------------------------------------------------------------------------------------------------------------------------------------------------------------------------------------------------------------------------------------------------------------------------------------------------------------------------------------------------------------------------------------------------------------------------------------------------------------------------------------------------------------------------------------------------------------------------------------------------------------------------------------------------------------------------------------------------------------------------------------------------------------------------------------------------------------------------------------------------------------------------------------------------------------------------------------------------------------------------------------------------------------------------------------------------------------------------------------------------------------------------------------------------------------------------------------------------------------------------------------------------------------------------------------------------------------------------------------------------------------------------------------------------------------------------------------------------------------------------------------------------AAGCCAGCACACCAGGAAATAGACTGTGATTCAGGAAGAGGAAGCTGCGAGAGTCCATCTCTAGTGCAAGAGAAATATAAGGAAGTCAGAAAACTGCTCCCTGCAGCAGAAGTACCGGATTCTGACAAGGTTCAAAAGAACGGTGATAGAAAAAAACTCTCAGAAACATTAAAACTAGACCCTGAAAAGCATCTCCCACAGTTGACTACTAAGAACCTAAAGTCATCTACATGGCCTGGAGACCAGGCAGGGCATACTCACAGTCCAAAGTGTTCCTCTCATGATGCCATAGAGATCTGCAAAAGGGTACTCAAAGCCACAAATGTAAAAA------------GGGGGAGAAGTGAAGGAAAGCACTGTTCTCAACCTCCAGAACCCATTGAGACTGTTAGTAAAGAAAAAACAGCCCAACTGAAAGATGGAGCCAATATGTCTCTAAGTGCTCAGCACAATCAGGAGGCATTCTGGTTGGTGACTCCAGAGCAGTTGCCTTTTAAATCTACAAAGCCAATGGAT---------------------------------------------------------------------------------------------------------------------------------------------------------------------------------------------------------------------------------------------------------------------------------------------------------------------------------------------------------------------------------------------------------------------------------------------------------------------------------------------------------------------------------------------------------------------------------------------------------------------------------------------------------------------------------------------------------------------------------------------------------------------------------------------------------------------------------------------------------------------------------------------------------------------------------------------------------------------------------------------------------------------------------------------------------------------------------------------------------------------------------------------------------------------------------------------------------------------------------------------------------------------------------------------------------------------------------------------------------------------------------------------------------------------------------------------------------------------------------------------------------------------------------------------------------------------------------------------------------------------------------------------------------------------------------------------------------------------------------------------------------------------------------------------------------------------------------------------------------------------------------------------------------------------------------------------------------------------------------------------------------------------------------------------------------------------------------------------------------------------------------------------------------------------------------------------------------------------------------------------------------------------------------------------------------------------------------------------------------------------------------------------------------------------------------------------------------------------------------------------------------------------ATTGTCTCCCCGCTGGCTCAGCGCCCT---CTCCAACAGCAAGCCAAGGCCCCCGCCAAGGCCCCCGGCTTCCATTCT------------------------------------TCAACCGTCTCTCCCAAGACCCCCAACTCTTCGGTGTCTCTAAGTTTCGCCGGGAAGCACCCGAGTAGCCCTAGTTCCTCAGGGCAGTCTTTCAAGTCGCCCTTTGTGGCCCTATCTAGGCACGT---GGCTTCTACCGGAAGCGTGCCRTCCGCCATTTCCTCAACTCAGAGCTCAACTTCAGGCAGCATCCTGCCCGGCGCCTCTGTCCCTTCTTCTGGGCAGGCTCCCAGTCGCTTGTCACCCAGTTCCATGGTGAAGAAAACCCTCGTCCCTCAAAAGCTGACTTTG----------------------------------------------------"/>
                            <sequence id="seq_Bitis_cornuta_0" taxon="Bitis_cornuta_0" totalcount="4" value="--TTGTTCGCCAAACAACTACGAGTAGTAACTTAAAATTAAAAGACTTGTACGGTACTTCATCACCACCTAGAGGAGCCTGTCTAATAACCGACAACCCACGATTAACCCAACCCCCTCTTGCCAACAGTCTATATACCGCCGTCGCAAGCTTACCTTGTAAAAGAACGAAAGTAAGCTCAATAGTCCTCACTAAAACGACAGGTCGAGGTGTAACCCATGAGGGACCTAGATGGGCTACATTCTCTCTTAGAGAATACGAATAACACTACGAACTTAGTGGTTGAAGGAGGATTTAGAAGTAAGATGGGCATAAAATACCCAACTGAACATAACGCAATGAAGTGCGTACACACCGCCCGTCACCCCTGC----------------------------------------TTTGTCTATTAATTGTAGACCTGTATGAAAGGCAAAATGAGAGCCCGACTGTCTCTTATAACAAATCAATTAAACTGATCCCCCAGTACAAAAGCTGGTATACCCCCATAAGACCAGAAGACCCTGTGAAGCTTTAACTAACCTATTAAACCCTATAATAATTATTTCGGTTGGGGCGACCTCGGAACAAAAAAGAACTTCCTGTACAAGGCAGACAAGCCAGACCCAGATATCTGATTAATGAACCAAGTTACTCCAGGGATAACAGCGCTATCTTCTTCAAGAGCCCATATCAAAAAGAAGGTTTACGACCTCGATGTTGGATCAGGACATCCTAGTAATGCAACAGCTACTAAAGGTTCGTTTGTTCAACGATTAACAGT-----------------------------------------------------------------------------------------------------------------------------------------------------------------------------------------------------------------------------------------------------------------------------------------------------------------------------------------------------------------------------------------------------------------------------------------------------------------------------------------------------------------------------------------------------------------------------------------------------------------------------------------------------------------------------------------------------------------------------------------------------------------------------------------------------------------------------------------------------------------------------------------------------------------------------------------------------------------------------------------------------------------------------------------------TCAACCTGATGAAATTTCGGGTCAATACTGCTAGCCTGCCTGATTATCCAAACCTCTACCGGATTCTTCCTAGCAATCCACTACACAGCTAACATTGACCTAGCTTTTTCATCCATCGTTCACATCACACGCGATGTACCATACGGTTGAATTATACAAAACACGCATGCTATCGGAGCATCCCTATTTTTTATATGCATCTACACTCACATCGCACGAGGCCTTTATTACGGATCTTACTTAAATAAAGAAGTCTGATTATCAGGAACCACCCTACTAATCATCCTTATGGCTACCGCCTTCTTCGGGTACGTCCTCCCCTGAGGACAGATATCATTCTGAGCAGCAACAGTCATCACAAACCTCCTCACTGCAATCCCATACCTAGGCACTACCCTAACCACCTGGCTGTGGGGCGGATTCTCCATCAACGACCCAACGTTGACCCGATTCTTCGCTCTTCACTTTATCCTTCCATTCACCATCATCTCTCTATCCTCCATCCACATCCTCCTTCTACACAATGAAGGGTCCAACAACCCACTAGGAACTAACTCAGACATCGATAAAATCCCATTCCACCCCTACCACTCCTACAAAGACACTCTCATGTTAACCTCCATAATCACCCTTATATTCATAATTCTATCATTCAACCCA---------------------------------------------------------------------------------------------------------------------------------------------------------------------------------------------------------------------------------------------------------------------------------------------------------------------------------------------------------------------------------------------------------------------------------AACCCAACATCCTGAGCCGTAATCTCCGTAAGCATTATCACAAGCACCATTTTAATTACATCTACAACTCACTGACTTATGGCGTGAGCATGTCTAGAAATCAACACCCTCGCAATAACCCCAGTCATCTGTAACACCCATCACCCACGGTCAATAGAAGCGACAACAAAATACTTCCTAACCCAAACACTAGCCTCCATTATCATCCTATTTGCAACAACACTGAATGCCCTCAACACCTCAAACTGAGAAATTAACCTCACAACAGAAACATCAACAATAATAGTCATCACCCTGGCCTTAATGATAAAAATAGCCGCAGCACCATTCCACTTTTGACTCCCAGAAGTGGCACAAGGGACCACAACACTAACCGCCTTAACTATTCTAACCTGACAAAAAATTGCCCCTCTAGCCATCCTATTAACCACCCATAACAACACTAACCCAACTATCCTAGCCTCCTCGGCAATCCTGTCTATCTTAGCAGGCGGCCTGGGCGGCCTAAACCAAACTCAATTACGAAAACTAATAGCCTTCTCATCAATTGCCCACACCGGATGAATTCTAGCCACAATTGCTATAGCACCCAACATTTCCATCCTAACCTTCATAGTATACACAATAACTACAACACCAATCTTTATTGCATTCAACCTCTCATCTTCAACAACAATTAAAGATATCAGCACCATATGAACCATCTCCCCACTCCTCATAACAACCACACTTCTCACTATCTTATCCCTAACAGGACTTCCCCCCCTCACAGGGTTTATACCAAAATGGCTTATCCTCAATAAACTGACTGCCTTCAACATAATCTCAGAAGCCACACTAATAGCTATATGCTCCCTACCAAGCCTATACCTGTACATCCGATTAACATATACCCTCACTATAACCATACCCCCCCACTCAACCACTATACCAATAAAATGACGCACCACACACAAAAACCTCTCTACACTCCCCCTAACCATAGCAGCTATATCAATTCTTCTTCTCCCCCTA---------------------------------------------------------------------------------------------------------AAAAACAGACGTGTTTATTCCATTCATCACCCTGTCATTGTGGGGGGCGGTCCTAGCTAACCTAACCTGCCTCCAACAAACGGACCTGAAATCCTTAATCGCCTACTCCTCTATTAGCCACATGGGCTTAGTTGTAGCTGCAATCATAATCCAAACCCAATGAAGCCTAGCAGGAGCAATAGCCCTAATAATCGCTCATGGCTTCACCTCCTCAGCACTTTTCTGCCTAGCCAACACAAGCTACGAACGCATACACACTCGCATTCTCATCCTCACACGAGGGCTCCACAATATTCTCCCTATAACCACATCATGGTGACTACTAGCCAACCTATTTAATATTGCCACCCCACCAACAATAAATTTCACAGGAGAACTCCTAATCATGTCCTCCTTATTCAACTGATGTCCCATGACAATCATTATACTAGGAATATCAATAATAATCACTGCCTCATACTCCCTTCATGTATTCTTATCAACACAAATAGGACCCACCATACTAAATAATAAAACAGAAGCAGCACACTCACGAGAACACCTCCTAATAATTCTCCACATTATCCCTCTAATCATGATTTCCTTAAAACCAAGCCTAGTAATC--------------------------------------------------------------------------------------------------------------------------------------------------------------------------------------------------------------------------------------------------------------------------------------------------------------------------------------------------------------------------------------------------------------------------------------------------------------------------------------------------------------------------------------------------------------------------------------------------------------------------------------------------------------------------------------------------------------------------------------------------------------------------------------------------------------------------------------------------------------------------------------------------------------------------------------------------------------------------------------------------------------------------------------------------------------------------------------------------------------------------------------------------------------------------------------------------------------------------------------------------------------------------------------------------------------------------------------------------------------------------------------------------------------------------------------------------------------------------------------------------------------------------------------------------------------------------------------------------------------------------------------------------------------------------------------------------------------------------------------------------------------------------------------------------------------------------------------------------------------------------------------------------------------------------------------------------------------------------------------------------------------------------------------------------------------------------------------------------------------------------------------------------------------------------------------------------------------------------------------------------------------------------------------------------------------------------------------------------------------------------------------------------------------------------------------------------------------------------------------------------------------NNNNNNNNNNNNNNNNNNNNNGACTGCGATTCAGGAAGAGGAAGCTGCGAGAGTCCATCTCTAGTGCAAGAGAAATATAAGGAAGTCAGAARGCTGCTCCCTGCAGCAGAAGTACTGGATTCTGACGAGGTTCAAAAGAACGGTGATAGAAAAAAACTCTCARAAACATTAAAACTAGACCCTGAAAAGCATCTCCCACAGTTGACTACTAAGAGCCTAAAGTCATCTACATGGCCTGGAGACCAGGCAGGGCACACTCACAGTCCAAAGTGTTCCTCTCATGATGCCATAGAGATCTGCAAAAGGGTACTCAAAGCCACAAATGTAAAAA------------GGGGGAGAAGTGAAGGAAAGCACTGTTCTCAACCTCCAGAACCCATTGAGACTGTTAGTAAAGAAAAAACAGCCCAACTGAAAGATGGAGCCAATATGTCTCTAAGTGCTCAGCACAATCAGGAGGCATTCTGGTTGGTGGCTCCAGAGCAGTTGCCTTTTACATCTACAAAGCCAATGGAT---------------------------------------------------------------------------------------------------------------------------------------------------------------------------------------------------------------------------------------------------------------------------------------------------------------------------------------------------------------------------------------------------------------------------------------------------------------------------------------------------------------------------------------------------------------------------------------------------------------------------------------------------------------------------------------------------------------------------------------------------------------------------------------------------------------------------------------------------------------------------------------------------------------------------------------------------------------------------------------------------------------------------------------------------------------------------------------------------------------------------------------------------------------------------------------------------------------------------------------------------------------------------------------------------------------------------------------------------------------------------------------------------------------------------------------------------------------------------------------------------------------------------------------------------------------------------------------------------------------------------------------------------------------------------------------------------------------------------------------------------------------------------------------------------------------------------------------------------------------------------------------------------------------------------------------------------------------------------------------------------------------------------------------------------------------------------------------------------------------------------------------------------------------------------------------------------------------------------------------------------------------------------------------------------------------------------------------------------------------------------------------------------------------------------------------------------------------------------------------------------------------------ATTGTCTCCCCGCTGGCTCAGCGCCCT---CTCCAACAGCAAGCCAAGGCCCCCGCCAAGGCCCCCGGCTTCCATTCT------------------------------------TCAACCGTCTCTCCCAAGACCCCCAATTCTTCGGTGTCTCTAAGTTTCGCCGGGAAGCACCCAAGTAGCCCTAGTTCCTCAGGGCAGTCTTTCAAGTCGCCCTTTGTGGCCCTGTCCAGGCACGT---GGCTTCTACCGGAAGCGTGCCGTCCGCCATTTCCTCAACTCAGAGCTCAACTTCAGGCAGCATCCTGCCCGGCGCCTCTGTCCCTTCTTCTGGGCAGGCTCCCAGTCGCTTGTCACCCAGTTCCATGGTGAAGAAAGCCCTCGTCCCTCAAAAGCTGACTTTG----------------------------------------------------"/>
                            <sequence id="seq_Bitis_gabonica_0" taxon="Bitis_gabonica_0" totalcount="4" value="--TTGTTCGCCAAACAACTACGAGTAGTAACTTAAAACTTAAAAGACTTGACGGTGCTTCACCACAGCCTAGAGGAGCCTGTCTAATAACCGACAACCCACGATTAACCCAACCCCCTCTTGCCAACAGTCTATA-ACCGCCGTCGCAAGCTTACCTTGTAAAAGAAATAAAGTGAGCCTAATAGCCCCCACTAAGACGACAGGCCGAGGTGTAACCTATGAAGGACCCAGATGGGCTACATTCTCTACTAGAG-ATACGAATAACACTTTGAACCAAGTGTTTGAAGGAGGATTTAGAAGTAAGCTAGGAATAAAATACCTAACTGAACACAACGCAATGAAGTGCGTACACACCGCCCGTCACCCCTGC----------------------------------------TTTGTCTATTAATTGTAGACCCGTATGAAAGGCAAAATGAGAGCCCAACTGTCTCTTATAACAAATCAATTAAACTGATCTCCCAGTACAAAAGCTGAGATACCCCCATAAGACCAGAAGACCCTGTGAAGCTTTAACTAACCTATTAAACCCCATAATAGCCATTTCGGTTGGGGCGACCTTGGAACAAAAAAGAACTTCCTATAATAGGCAAACAAGCCAGACCCAG-CACCTGATAAATGAACCAAGTTACTCCAGGGATAACAGCGCTATCTTCTTCAAGAGCCCATATCAAAAAGAAGGTTTACGACCTCGATGTTGGATCAGGACATCCTAGTAATGCAGCCGTTACTAAGGGTTCGTTTGTTCAACGATTAACAGT-----------------------------------------CAAAGATATCGGAACCCTATACTTAATCTTTGGCGCATGATCAGGACTAGTGGGGGCATGTTTAAGTATCCTAATACGAATAGAGCTCACACGACCCGGGTCGCTCTTTGGCAGCGACCAAATCTTCAATGTTCTAGTAACCGCGCACGCCTTTATTATAATCTTCTTCATAGTAATACCAATTATAATCGGTGGTTTCGGAAACTGACTTATCCCACTAATAATTGGGACCCCTGATATGGCCTTCCCACGAATAAACAACATGAGCTTCTGACTCCTACCCCCAGCACTACTTCTCCTCCTATCCTCCTCCTATGTAGAGATGGGGGCTGGGACTGGATGAACTATCTACCCCCCACTCTCTGGAAACTTAGTCCACTCAGGCCCCTCAGTTGACCTGGCCATTTTCTCCCTCCACCTTGCCGGAGCCTCATCAATCCTCGGGGCAATCAATTTTATCACCACATGTATTAATATAAAACCCAAATCAATACCCATATTCAACTTTCCCTTGTTTGTCTGGTCAGTCATAATTACAGCCATTATACTACTCCTGGCACTCCCAGTACTCGCGGCAGCAATTACCATACTACTAACAGATCGAAATCTAAATACCTCCTTCTTCGACCCCTGTGGGGGAGG-GACCCAGTTCTATT-CAACACCTATCTC-------------------------------------------------------------------------------------------------------------------------------------------------------------------------------------------------------------------------------------------------------------------------------------------------------------------------GGATCAATACTTATAACCTGCCTATTAATCCAAACCGTCACCGGATTCTTCCTAGCTATCCACTATACAGCCAACATTGACTTAGCTTTTTCATCCATCGTCCACATTACACGTGACGTACCATGTGGCTGAATTATACAAAACATGCACGCTATTGGAGCCTCCCTATTCTTCATATGTATCTACACCCACATTGCACGAGGCTTATATTACGGCTCTTACCTAAATAAAGAAGTCTGATTATCTGGCACCACCCTACTAATCATCCTTATAGCAACCGCCTTTTTCGGCTATGTCCTCCCCTGAGGACAAATATCATTCTGAGCAGCAACAGTCATTACCAACCTCCTAACTGCAATCCCATACCTAGGCACCACCCTAACCACCTGACTCTGAGGCGGATTCTCTATCAACGACCCAACATTAACCCGATTCTTCGCCCTTCACTTTATCCTCCCATTCGCTATCATCTCCTTATCATCTATCCATGTCCTCCTCCTACACAACGAAGGCTCTAACAACCTCTTAGGGACAAATTCAGATATCGACAAAATCCTATTCCACCCATACCACTCTCATAAAGACATACTCATACTA------------------------------------------------------------------------------------------------------------------------------------------------------------------------------------------------------------------------------------------------------------------------------------------------------------------------------------------------------------------------------------------------------------------------------------------------------------------------------AACCTAACATCCTGAATTCTAATCTCCACGAGCATCATCACAAGCACCTTCCTAATCACAACTACAACTCACTGACTTATAGCATGAACATGCCTAGAAATCAACACCCTCGCTATAACCCCAATCATCTCCAACACCCACCACCCTCGATCAATAGAAGCAACAACCAAATATCTCCTCACCCAAACATTAGCCTCAATCATCATCCTGTTCACAACAACATTAAATGCGCTCAACACCTCCAACTGAGAAATCAGCCTTACAACAGAAACAACCTCAATAATAATCATCACTCTAGCCCTTATAATAAAAATAGCCGCAGCACCCTTCCACTTCTGACTACCAGAAGTAGCACAAGGCGCCACCACATTGACTGCTCTAACAATTCTCACCTGACAAAAAATTGCCCCCCTGACCATCCTTCTAGCTAGCCACAACAACACCAACCTAACAATCCTAACTCTCTCAGCAATCCTATCAATCCTAATTGGAGGGCTCGGAGGGCTAAACCAAACCCAATTACGAAAATTAATAGCCTTTTCATCAATTGCTCACACCGGCTGAATCCTAGCTACCATTACCCTAGCACCCAACATTTCTATCCTAACCTTCGTAATTTACACTACAACTACAACGCCAATCTTCATCATACTTAACCTTTCATCCTCAACAACAATCAAGGACATCGGAACTATATGAACCATCTCCCCATTCCTTATAGCAACAACACTTCTCACCATTCTATCCCTAACAGGACTCCCCCCCCTCACAGGATTCATACCAAAATGACTAATCCTAAATAAAATAGCCGCCTTTAACATAGTCTCCGAAGCTACCATAATAGCAATATGCTCCCTACCAAGCCTCTACCTTTACATCCGACTAACATACACCCTTACTATAATCATCCCCCCACACTCTACAACAATACCAATAAAATGACGTACCCATCACAAAAACCACACCATTACCCCCCTCACCATAGCAGCTATATCCCTACTCCTCCTTCCCCTC--------------------------------------------------------------------------------------------------------CAAAAACAGACGTNTTNNTCCCATTCATTACCCTGTCCTTATGGGGGGCAGTTCTAGCCAACTTAACATGCCTCCAACAAACAGACCTGAAATCTCTAATCGCCTACTCCTCTATCAGCCACATAGGCCTGGTCGTAGCCGCAATCATAATTCAAACCCAATGAAGTCTATCAGGGGCTATAGCTCTAATAATCGCTCATGGCTTTACTTCCTCAGCACTCTTTTGCTTAACCAACACAAGCTACGAACGCACACACACCCGTATTCTCATTCTCACACGAGGATTACACAACATTCTCCCAATAGCCACATCCTGGTGACTCTTAGCCAACCTGTTAAACATTGCCACCCCCCCAACAATAAACTTCACAGGAGAACTACTGATCATATCCTCCCTATTCAACTGATGTCCCACAACAATCATCATATTAGGCCTATCAATAATAATTACTGCTACATACTCCCTACATATCTTCCTATCAACACAAATAGGGCCAGCCCTGTTAAATAACAAAACAGAACCAACACATTCACGAGAGCACCTTCTTATAGTTCTTCACATTATTCCACTAATTATGATTTCCCTAAAACCAGAACTAGTACTC------------------------------------------------------------------------------------------------------------------------------------AGTTGCATGAAAGCTGCCCCCATGAAGGAAGTTAGCATCAGAGGACAAGGCAGCTTGGCTTATCCTGGTCTTCGGACACAGGGAAATCTGGAGACCCTCAGTGGGCCCAATGATGCCACCAGAGGATTAACATCTTTGGCAGACACTTTTGAACACGTCATTGAGGAGCTCCTGGATGAG---CAGCAGGTCATTCAGCCCAGCAAAGAAAACAAGGATGCAGACTTGTACTCATCACGAGTGATGCTAAGCAGTCAAGTGCCTTTGGAGCCTCCTCTGCTTTTCCTGCTCGAGGAGTATAAAAACTATTTGGATGCTGCAAACATGTCCATGAGGGTCCGGCGCCATTCTGACCCTGCTCGCCGTGGGGAGCTGAGCGTGTGTGACAGTACTAGTGAGTGGGTGACAGCAGCTGAAAAAAAGACTGCAGTAGACATGTCCGGAGCAACGGTTACAGTCCTGGAAAAAGTCCCAGTGCCCAAAGGCCAACTGAAGCAATATTTTTATGAGACCAAGTGCAGCACGAAGGGTTATGCAAAAGAAGGCTGTAGAGGCATAGACAAGAGGTACTGGAATTCCCAGTGCCGAACTACTCAGTCTTACGTCCGCGCTCTCACCATGGATAACAAAAAGAGAGTTGGATGGCGCTTTATAAGAATAGACACTT--------------------------------------------------------------------------------------------------------------------------------------------------------------------------------TTCTGTCTACAAAGCAATTTACCATGGAGCTACAGTAGCTGTAAAAAAAGTGAAGAGATGCAGTAAGAACCATTTGGCATCACGGCAAAGCTTCTGGGCAGAACTAAATGTAGCACGTCTTGACCATAACAATGTGGTACGCATAGTAGCTGCTAGCACATGTACCCCTGCTAGTCAGGATAGTTTGGGTACCATAATTATGGAATATGCAGGTAATTGCACTCTACATCATGTTATCTATGGGACTGGCTATTTAACAGGAAAT---AATGATAGCCTTAAATGTGACCATGGGTTTTTGAGTGCAGCTCAGGCTGTCATTTACTCCCATGATATTGTGGCAGGGTTAATGTTTCTCCATTCTCACTTAATTGTGCATCTGGATTTAAAACCTGCTAACATATTCATCACAGAACATAATGTTTGCAAGATTGGAGACTTTGGATGCTCCCAAAAGCTAGAAGATAGTGAATCATCAGGACTATATATTTGTC-----------------------------------------------------------GGCTTTGCTGAAGGCTTTGTCAGGGCACTCGAAGAGCTACAAAATCAAAACACCATGCCGAGTGTTACCTCCGCTGCTCCGCCTACGAACTCCGGCATGGCTCCTATCTCTTCCATGGCTGGAAACAGTGGCTTCAGTGCTAACATGCACAGCGAGCCACCCGTCTATGCTAATCTCAGTAACTTCAATCCTAGCGCACTCAATACAGTGCCTTCCTACAATGCAAACAACCTGGGCTTTCCTCCACAGCATCATATGAACCCCCAGATGCCAGTGCAGCATCCGCGCCTCCAAGCTCTGAAAGAGGAGCCTCAGACTGTCCCAGAAATGCCTCTCTGTGGCATCCAATCTACCAGCATGGATCA------------AGACGATTCCATGAATTCTTTCCTTAGGACACTGATTCAAGCTGGGATTTGGAAAAACAAGGTCCCCAAGCAGATGGCCAGAACCAAGGATGGCGTGCCAACCACAGGGAGAGAAACCGAGGCTGAAGCAGAGGTGAYTCCAAGCCAAAATATCTGGTT---GGGTTTCCGGCCTGTCGTTTCGGTGGACRTGGAATTACTGAGGCAGCAGAGACGCTTCAGTTCTCCTCGGGTCCTCCTCAGTGAAAATGCCCCCCTGGAGCCCCCTCCTTTGTATCTGATGGAGGAGCCCATGGTGCTGAACCGAACCTCTCGCCGGAAGAGGCATACGGAAGGAAAGCCCCACCGTGGGGAATACTCTGTGTGTGACAGCGAGAGCCGATGGGTCACGGACAAAACGTCTGCGGTTGACATCCGAGGACACCAGGTGACTGTCCTAGGAGAAATCCGAATGGGCCCGTCTCCGGTCAAACAA----------------------------------AAGCCAGCACACAAGGAAATAGACTGCGATTCAGGAAGAGGAAGCTGTGAGAGTCCATCTCTAGTGCAAGACAAATATAAGGAAGTCAGAAAACTGCTCCCTGCAGCAGAAGTACCGGATTCTGACGAGGTTCAAAAGAACRGTGATAGAAAAAAACTCTCAGAAACATTAAAGCTAGACCCTGAAAAGCGTCTCCCACAGTTGACTATTAAGAACCTAAAGTCATCTACATGGCCTGGAGACCAGGCAGGGCGCACTCACAGTCTAAAGTGTTCCTCTCATGATGCCATAGAGATCTGCAAAAGGGTACTCAAAGCCACAAATGTAAAAAGGTCACCCATTTTGGGGAGAAGTGAAGGAAAGCACTGTTCTCAACCTCCAGAACCCATTGAGACTGTTAGTAAAGAAAAAACAGCCCAACTGAAAGATGGAGCCAATATGTCTCTAAGTGCTCAGCACAATCAGGAGGCATTCTGGTTGGTGACTCCAGACCAGTTGTCTTTTACATCTACAAAGCCAATGGAT-------------------------------------------------------------------------------------------------------------------------------------------------------------------------------------------------------------------------------------------------------------------------------------------------------------------------------------------------------------------------------------------------------------------------------------------------------------------------------------------------------------------------------------------------------------------------------------------------------------------------------------------------------------------------------------------------------------------------------------------------------------------------------------------------------------------------------------------------------------------------------------------------------------------------------------------------------------------------------------------------------------------------------------------------------------------------------------------------------------------------------------------------------------------------------------------------------------------------TTTGAATGGGAACCTCCTTTGAAAAATGTGTCTAGTAACACAGATGTAGGCATTATTGATGGGCTGTCAGGAATACAACAGTCTGTGGATGACTACCCAGTGGATACAATTGCAAAACGATTTCGATATGATGTTGCTTTGGTGGCTGCCCTTATGGATTTAGAAGAAGAAATTTTAGAAGGACTGAAAACTCATGACTTGGATGACTATTTGAAAGGACCTTTCACTGTTGTGATTAAAGAATCCTGCGATGGAATGGGAGATGTGAGTGAAAAGCATGGCAGTGGCCCAGCTGTACCTGAAAAGGCAGTTCGATTCTCCTTCACACTTATGAGCATCACTGTAACTCATGACCGTGGCAGTGCAAGGATTTTTGAAGAAAGCAAACCCAATTCAGAGTTGTGTTGTAAGCCTTTATGCCTTATGCTGGCTGATGAGTCAGATCATGAGACCCTCACTGCCATCCTGAGTCCTCTTATAGCAGAACAAGAAGCCATGAAAAATAGTGCATTGATACTTTATATGGCTGGTATTCCTAGAAGTTTCAAATTCATATTTAGGGGCACTGGATATGATGAAAAACTGGTCCGTGAAGTTGAGGGTCTTGAAGCATCAGGCTCTACTTACATTTGTACACTATGTGATGCCACTCGCCTAGAAGCCTCTCAGAACCTAATCCTCCATTCTGTAACCAGGAACCATGCTGAAAACCTAGAACGGTATGAAGTGTGGAGGTCCAATCCTTACCATGAAGCTGTAGATGAACTACGTCACAGAGTGAAAGG---------------------------------------------------------------------------------------------------------------------------------------------------------------------------------------------------------------------------------------------------------------------------------------------------------------------------------------------------------------------------------------------------------------------------------------------------------------------------ATTGTCCCCCCGCTGGCTCAGCGCCCT---CTCCAACAGCCAGCCAAGGCCCCCGCCAAGGCCCCCGGCTTCCATTCT------------------------------------TCAACCGTTTCCCCCAAGACCCCCAATTCTTCGGTGTCTCTAAGTTTCGCCGGGAAGCACCCGAGTAGCCCTAGTTCCTCAGGGCAGTCTTTCAAGTCGCCCTTTGTGGCCCTGTCCAGGCACGT---GGCTTCTACCGGAAGCGTGCCGTCCGCCATTTCCTCAACTCAGAGCTCAACTTCAGGCAGCATCCTGCCCGGCGCTTCTGTCCCTTCTTCTGGGCAGGCTCCCAGTCGCTTGTCACCCAGTTCCATGGTGAAGAAAACCCTCGTCCCTCAAAAGCTGACTTTG----------------------------------------------------"/>
                            <sequence id="seq_Bitis_inornata_0" taxon="Bitis_inornata_0" totalcount="4" value="-----------------------------------------------------------------------------------------------------------------------------------------------------------------------------------------------------------------------------------------------------------------------------------------------------------------------------------------------------------------------------------ACGGCCGCGGTATCCTAACCGTGCAAAGGTAGCATAATCATTTGTCTATTAATTGTAGACCTGTATGAAAGGCAAAATGAGAGCCCGACTGTCTCTTATAGCAAATCAATTAAACTGATCTCCCAGTACAAAAGCTGGGATACCCCCATAAGACCAGAAGACCCTGTGAAGCTTTAACTAACCTATTAAACCCCTTAATAATTATTTCGGTTGGGGCGACCTCGGAACAAAAAAGAACTTCC------AGGCAAACAAGCC-GACCCAG----CTGATTAATGAACCAAGTTACTCCAGGGATAACAGCGCTATCTTCTTCAAGAGCCCATATCAAAAAGAAGGTTTACGACCTCGATGTTGGATCAGGACATCCTAGTAATGCAACAGCTACTAAGGGTTCGTTTGTTCAACGATTAACAGTCCTACG--------------------------------------------------------------------------------------------------------------------------------------------------------------------------------------------------------------------------------------------------------------------------------------------------------------------------------------------------------------------------------------------------------------------------------------------------------------------------------------------------------------------------------------------------------------------------------------------------------------------------------------------------------------------------------------------------------------------------------------------------------------------------------------------------------------------------------------------------------------------------------------------------------------------------------------------------------------------------------------------------------------------------------------------------------------------------------------------------------------------------------------------------------------------------------------------------------------------------------------------------------------------------------------------------------------------------------------------------------------------------------------------------------------------------------------------------------------------------------------------------------------------------------------------------------------------------------------------------------------------------------------------------------------------------------------------------------------------------------------------------------------------------------------------------------------------------------------------------------------------------------------------------------------------------------------------------------------------------------------------------------------------------------------------------------------------------------------------------------------------------------------------------------------AACCCAACATCCTGAATTGTAATCTCCACAAGCATTATCACAAGTACCCTTATAATTACATCTACAACTCACTGACTTATGGCATGAGCATGTCTAGAAATCAACACCCTCGCAATAACCCCAGTTATCTGCAACACCCATCACCCACGGTCAATAGAAGCGACAACAAAATATTTCCTAACCCAAACACTAGCCTCCATTATCATCCTATTTGCAACAACATTAAATGCCCTCAACACCTCCAACTGAGAAATTAACCTCACAACAGAAACAACAACAATAATAGTCATCACCTTAGCCCTAATAATAAAAATAGCCGCAGCACCATTCCACTTTTGACTCCCAGAAGTGGCACAGGGCACCACCACTCTAACCGCCTTAACAATTCTAACCTGACAAAAAATTGCCCCCCTAGCCATCCTATTAACCACCCATAACAACACCAACTCAACAATCTTAGCCTCCTCAGCAATCCTATCTATTTTAGCAGGGGGACTGGGAGGCCTAAACCAAACCCAGCTACGAAAACTAATAGCCTTCTCATCAATTGCCCACACCGGATGAATTCTAGCCACAATCACTATAGCACCCAACATCTCCATCCTAACCTTCATAGTATACACAACCACTACGACACCAATCTTTATTGTATTCAACCTCTCATCCTCAACAACAATTAAAGATATTAGCACCATATGAACCATCTCCCCACTCCTCATAACAACCACGCTTCTCACCATCTTATCCCTAACAGGACTCCCCCCCCTCACAGGATTTATACCAAAATGACTTATTCTCAATAAACTGACTGCCTTTAACATAGTCTCAGAAGCCACACTGATAGCTATATGCTCCTTACCAAGCCTATACCTATACATCCGATTAACATACACCCTTACTATAACCATACCCCCCCACTCAACCACCATACCAATAAAATGACGCACCACACACAAAAACCTCTCTACCCTCCCCCTCGCCATAGCAGCTTTATCAATTCTTCTTCTCCCCCTA---------------CCCTATTGCCGGCTCCATAATCTTAGCGGCAGTCCTCTTAAAACTAGGGGGATACGGTATTATCCGGATCATACAAGTATTGCCAACACCAAAAACAGATATGTTCATCCCATTCATTACCCTATCATTATGGGGGGCAGTCCTAGCTAACCTAACCTGCCTACAACAAACAGACCTTAAATCCTTAATTGCCTACTCCTCTATTAGCCACATAGGCCTAGTTGTAGCTGCAATCATAATCCAAACCCAATGAAGCCTATCAGGAGCAATAGCCCTAATAATCGCTCACGGATTCACCTCCTCAGCACTCTTCTGCCTAGCCAACACAAGCTACGAACGCATACACACTCGCATTCTTATCCTCACGCGGGGACTCCACAATATTCTCCCAATAACTACATCATGATGATTACTAGCCAACCTATTTAACATCGCCACCCCACCAACAATAAATTTTACAGGAGAACTCTTAATCATATCCTCCTTATTCAACTGATGCCCCATGACAATCATTATACTAGGGATATCAATAATAATCACTGCCACATATTCCCTTCATGTGTTCTTATCAACACAGATGGGACCCACCCTACTGAGCAATAAAACAGAAGCAACACACTCACGAGAACACCTCCTAATAGTTCTCCACATTGTCCCTCTAATTCTGATTTCCTTAAAACCAAGCCTAGTAATTAGGT-GTGTGTAATTTAAACAAAATATCAAGTTGTGACCCTGAAAATAG----ACACCCTCACACACCGAGAGGTTAAAAAGACCTGCTAACTCTTTAATCTGGAA--AAT-GACCAGCCCTCTCTTCTAC---------------------------------------------------------------------------------------------------------------------------------------------------------------------------------------------------------------------------------------------------------------------------------------------------------------------------------------------------------------------------------------------------------------------------------------------------------------------------------------------------------------------------------------------------------------------------------------------------------------------------------------------------------------------------------------------------------------------------------------------------------------------------------------------------------------------------------------------------------------------------------------------------------------------------------------------------------------------------------------------------------------------------------------------------------------------------------------------------------------------------------------------------------------------------------------------------------------------------------------------------------------------------------------------------------------------------------------------------------------------------------------------------------------------------------------------------------------------------------------------------------------------------------------------------------------------------------------------------------------------------------------------------------------------------------------------------------------------------------------------------------------------------------------------------------------------------------------------------------------------------------------------------------------------------------------------------------------------------------------------------------------------------------------------------------------------------------------------------------------------------------------------------------------------------------------------------------------------------------------------------------------------------------------------------------------------------------------------------------------------------AAGCCAGCACACCAGGAAATAGACTGCGATTCAGGAAGAGGAAGCTGCGAGAGTCCATCTCTAGTGCAAGAGAAATATAAGGAAGTCAGAAAGCTGCTCCCTGCAGCAGAAGTACTGGATTCTGACGAGGTTCAAAAGAACGGTGATAGAAAAAAACTCTCAGAAACATTAAAACTAGACCCTGAAAAGCATCTCCCACAGTTGACTACTAAGAGCCTAAAGTCATCTACATGGCCTGGAGACCAGGCAGGGCACACTCACAGTCCAAAGTGTTCCTCTCATGATGCCATAGAGATCTGCAAAAGGGTACTCAAAGCCACAAATGTAAAAA------------GGGGGAGAAGTGAAGGAAAGCACTGTTCTCAACCTCCAGAACCCATTGAGACTGTTAGTAAAGAAAAAACAGCCCAACTGAAAGATGGAGCCAATATGTCTCTCTGTGCTCAGCACAATCAGGAGGCATTCTGGTTGGTGGCTCCAGAGCAGTTGCCTTTTACATCTACAAAGCCAATGGAT---------------------------------------------------------------------------------------------------------------------------------------------------------------------------------------------------------------------------------------------------------------------------------------------------------------------------------------------------------------------------------------------------------------------------------------------------------------------------------------------------------------------------------------------------------------------------------------------------------------------------------------------------------------------------------------------------------------------------------------------------------------------------------------------------------------------------------------------------------------------------------------------------------------------------------------------------------------------------------------------------------------------------------------------------------------------------------------------------------------------------------------------------------------------------------------------------------------------------------------------------------------------------------------------------------------------------------------------------------------------------------------------------------------------------------------------------------------------------------------------------------------------------------------------------------------------------------------------------------------------------------------------------------------------------------------------------------------------------------------------------------------------------------------------------------------------------------------------------------------------------------------------------------------------------------------------------------------------------------------------------------------------------------------------------------------------------------------------------------------------------------------------------------------------------------------------------------------------------------------------------------------------------------------------------------------------------------------------------------------------------------------------------------------------------------------------------------------------------------------------------------------------ATTGTCTCCCCGCTGGCTCAGCGCCCT---CTCCAACAGCAAGCCAAGGCCCCCGCCAAGGCCCCCGGCTTCCATTCT------------------------------------TCAACCGTCTCTCCCAAGACCCCCAATTCTTCGGTGTCTCTAAGTTTCGCCGGGAAGCACCCGAGTAGCCCTAGTTCCTCAGGGCAGTCTTTCAAGTCGCCCTTTGTGGCCCTGTCCAGGCACGT---GGCTTCTACCGGAAGCGTGCCGTCCGCCATTTCCTCAACTCAGAGCTCAACTTCAGGCAGCATCCTGCCCGGCGCCTCTGTCCCTTCTTCTGGGCAGGCTCCCAGTCGCTTGTCACCCAGTTCCATGGTGAAGAAAGCCCTCGTCCCTCAAAAGCTGACTTTG----------------------------------------------------"/>
                            <sequence id="seq_Bitis_nasicornis_0" taxon="Bitis_nasicornis_0" totalcount="4" value="AATTGTTCGCCAAACAACTACGAGTAGTAACTTAAAACTTAAAAGACTTGACGGTGCTTCACCACAGCCTAGAGGAGCCTGTCTAATAACCGACAACCCACGATTAACCCAACCCTCTCTTGCCAACAGTCTATATACCGCCGTCGTAAGCTTACCTTGTAAAAGAAATAAAGTGAGCTTAATAGCCCCCACTAAAACGACAGGCCGAGGTGTAACCTATGAGGGACCCAGATGGGCTACATTCTCTACTAGAG-ATACGAATAACACTTCGAACTAAGTGATTGAAGAAGGATTTAGAAGTAAGCTAGGAATAAAATACCTAACTGAACACAACGCAATGAAGCGCGTACACACCGCCCGTCACCCCTGCACGGCCGCGGTATCCTAACCGTGCAAAGGTAGCATAATCATTTGTCTATTAATTGTAGACCCGTATGAAAGGCAAAATGAGAGCCCAACTGTCTCTTATAACAAATCAATTAAACTGATCTCCCAGTACAAAAGCTGAGATACCCCTATAAGACCAGAAGACCCTGTGAAGCTTTAACTAACCTACTAAACCCTATAATAGCCATTTCGGTTGGGGCGACCTTGGAACAAAAAAGAACTTCCTATAAAAGGCAGACAAGCCAGACCCAG-TATCTGATAAATGAACTAAGTTACTCCAGGGATAACAGCGCTATCTTCTTCAAGAGCCCATATCAAAAAGAAGGTTTACGACCTCGATGTTGGATCAGGACATCCTAGTAATGCAACCGTTACTAAGGGTTCGTTTGTTCAACGATTAATAGTCCT-------------------------------------------------GAACCCTATACTTGATCTTTGGCGCATGATCGGGGCTAGTGGGGGCCTGCCTAAGTATCCTAATGCGGATAGAACTCACGCAGCCTGGGTCACTATTTGGCAGCGACCAAATTTTCAATGTTCTAGTAACCGCACACGCCTTTATTATAATCTTCTTCATAGTAATACCTATTATAATCGGCGGCTTCGGAAACTGACTAATCCCACTAATAATTGGGACCCCTGACATAGCCTTCCCGCGAATAAACAACATGAGCTTCTGACTCCTACCCCCAGCACTACTTCTTCTCCTATCCTCCTCCTACGTAGAGATGGGTGCTGGAACAGGGTGAACAGTCTATCCCCCACTCTCCGGAAACTTAGTCCACTCGGGCCCCTCAGTAGACCTAGCCATTTTCTCCCTCCACCTTGCCGGAGCCTCATCTATCCTGGGGGCAATCAACTTTATCACCACATGTATCAACATGAAGCCTAAATCAATACCTATATTCAACTTCCCCTTATTTGTCTGATCAGTCATAATTACAGCCATTATGCTACTCCTGGCACTCCCGGTACTTGCGGCAGCAATCACAATACTACTGACTGACCGGAATCTAAATACCTCCTTCTTCGACCCCTGTGGAGGGGGGGACCCAGTCCTATT-CAACACCTGTTCTCATC------------------------------------------------------------------------------------------------------------------------------------------------------------------------------------------------------------------------------------------ATGTCCAACCCCCACACTCTTAAACTATTCAATCTTCTTCCAGTAGGCTCAAATATTTCAACTTGATGAAATTTCGGATCAATACTTATAACCTGCTTACTAATCCAAACTGCCACCGGATTCTTCCTAGCAATCCACTATACAGCCAATATTGACTTAGCTTTCTCATCTATTGTCCACATTACACGTGATGTCCCATACGGCTGAATTATACAGAACATACACGCTATCGGGGCTTCCCTATTCTTCATATGTATCTACACCCACATTGCACGAGGCTTATATTACGGCTCCTATCTAAATAAAGAAGTCTGATTATCCGGTACTACTCTTCTAATCATCCTCATGGCAACCGCTTTCTTCGGCTACGTCCTCCCCTGAGGTCAAATATCATTTTGAGCAGCAACAGTCATTACTAACCTCCTAACTGCAATCCCGTACCTAGGCACCTCCCTGACCACCTGACTCTGAGGCGGATTCTCTATCAATGACCCAACATTAACCCGATTCTTCGCCCTTCACTTCATCCTCCCATTCGCTATCATCTCCTTATCATCCATCCATGTCCTTCTCCTACACAATGAGGGGTCTAACAACCCCCTAGGGACAAACTCGGATATTGACAAAATCCCATTTCACCCCTACCACTCCTACAAAGATATACTAATACTAACCATCTTAATTACCCTTATATTCATAATCCTATCCTTCAACCCGAACATAATAAACGATCCTGAAAACTTCTCTAAGGCCAACCCCTTAGTCACCCCCCAGCATATTAAGCCAGAGTGATACTTCCTATTCGCCTACGGAATCCTCCGATCAATCCCAAATAAACTCGGGGGGGCACTAGCCTTAATTATATCCATCATAATACTCTTCACCCCCCCTTTTACCCACACCTCCCACACTCGATCAATAACATTTCGCCCCCTCATACAACTCACATTCTGAACCTTTATCTCTACATTCCTCATTATCACATGATCCGCCACAAAGCCAGTAGAGCCACCCTTTACAGAAATCAGCCAACTCGCCTCAATCCTATACTTCACATTCTTTATCACTAACCCTATTATAGGCTTAGTCGAAAATAAGCTCTCTAACTACTCCTGCT-----------------AACTTAACATCCTGAATTTTAATCTCCATAAGCATCATCACAAGCACCTCCCTAATTACAACTACAACCCACTGNCTTATAGCATGNGCATGCCTAGAAATCAACACCCTCGCTATAACCCCAATTATCTCTAACACCCACCACCCCCGATCAATAGAGGCAACAACAAAATACCTCCTCACCCAAACACTAGCCTCCATTATTATCCTATTTACAACAACACTAAATGCCCTCAACACCTCCAACTGAGAAATCAACCTTACGACAGAAACAACCTCAATAATAATCATCACCCTCGCCCTAATAATAAAAATAGCCGCAGCACCATTCCACTTCTGACTACCAGAAGTAGCACAAGGCGCCACCACACTAACTGCCCTAACAATTCTCACTTGACAAAAAATTGCCCCCCTAACCATCCTCCTAGCCAATCACAATAACACCAACCTAACAATCCTAACCTCCTCAGCAATCCTATCAATCCTAGTTGGAGGGCTTGGAGGACTCAACCAAACCCAGCTACGAAAATTGATAGCCTTTTCATCAATTGCCCACACTGGCTGAATTCTAGCTACCATCACCCTAGCACCTAACATCTCTGTTCTAACCTTCGTAGTTTACACTACAACTACAACACCAATCTTCATCATGCTTAACCTATCGTCCTCAACAACAATCAAGGATATAGGAACTATATGAAGTATCTCCCCATTTCTTATAACAGCAACACTTCTCACTATACTATCCCTAACTGGACTCCCCCCCCTCACAGGATTCATACCAAAATGACTAATCCTAAATAAAATAGCCTCCTTTAACATAATCTCAGAAGCCACCATAATAGCCATATGCTCCCTGCCAAGCCTCTACCTTTACATCCGACTAACATACACCCTCACCATAACTGTCCCTCCACACTCTACAACCATGCCAATAAAATGACGTACCCCACACAAAAACCACNCCATAACCCCCCTCACCCTAACAACCATATCCCTACTCCTTCTCCCCCTC----------------CCAATTGCTGGATCCATAATCTTAGCAGCAATCCTCTTAAAATTAGGCGGGTACGGTATCATTCGAGTTATACAGGTACTTCCAGCACCAAAAACAGATATATTTATCCCATTCATTACCCTATCCCTATGGGGGGCAGTTCTAGCTAACTTAACCTGCCTTCAACAAACAGACCTAAAATCTCTAATCGCCTACTCCTCTATCAGCCATATAGGCCTAGTCGTATCCGCAGTCATAATTCAAACCCAATGAAGCCTATCAGGAGCTATAGCTCTTATAATCGCCCACGGCTTTACTTCCTCAGCACTATTCTGCTTAACCAACACAACCTACGAACGCACACACACTCGCATTCTCCTTCTCACACGAGGACTACACAACATTCTCCCAATAACTACATCTTGATGGCTCTTAGCCAATCTATTAAACATTGCTACCCCCCCAACAATAAACTTCACAGGAGAATTACTAATTATATCCTCCTTATTTAACTGATGTCCCACAACAATCATTATATTAGGCCTATCAATAATAATTACTGCCACATACTCCCTACATATCTTCCTATCAACACAAATAGGGCCGGCCCTACTAAACAACAAAACAGAACCAACCCACTCACGAGAACACCTTCTTATAGCCCTACACATTATTCCACTAATCATGAT-------------------------------------------------------------------------------------------------------------------------------------------------------------------------------------------------------------------------------------------------------------------------------------------------------------------------------------------------------------------------------------------------------------------------------------------------------------------------------------------------------------------------------------------------------------------------------------------------------------------------------------------------------------------------------------------------------------------------------------------------------------------------------------------------------------------------------------------------------------------------------------------------------------------------------------------------------------------------------------------------------TCTCCTGCATCTCCTGGGCTCTGGTGGCTTTGGTTCTGTCTACAAAGCAATTTACCATGGAGCTACAGTAGCTGTAAAAAAAGTGAAGAGATGCAGTAAGAACCATTTGGCATCACGGCAAAGCTTCTGGGCAGAACTAAATGTAGCACGTCTTGACCATAACAATGTGGTACGCATAGTAGCTGCTAGCACATGTACCCCTGCTAGTCAGGATAGTTTGGGTACCATAATTATGGAATATGCAGGTAATTGCACTCTACATCATGTTATCTATGGGACTGGCTATTTAACAGGAAAT---AATGATAGCCTTAAATGTGACCATGGGTTTTTGAGTACAGCTCAGGCTGTCATTTACTCCCATGATATTGTGGCAGGGTTAATGTTTCTCCATTCTCACTTAATTGTGCATCTGGATTTAAAACCTGCTAACATATTCATCACAGAACATAATGTTTGCAAGATTGGAGACTTTGGATGCTCCCAAAAGCTAGAAGATAGTGAATCATCAGGACTATATATTTGTCATCAAGGGGGAACATACACACATCGTGCTCCTGAACTACTTAA--------------------------------------------------------------------------------------------------------------------------------------------------------------------------------------------------------------------------------------------------------------------------------------------------------------------------------------------------------------------------------------------------------------------------------------------------------------------------------------------------------------------------------------------------------------------------------------------------------------------------------------------------------------------------------------------------------------------------------------------------------------------------------------------------------------------------------------------------------------------------------------------------------------------------------------AAGCCAGCACACAAGGAAATAGACTGCGATTCAGGAAGAGGAAGCTGTGAGAGTCCATCTCTAGTGCAAGACAAATATAAGGAAGTCAGAAAACTGCTCCCTGCAGCAGAAGTACCGGATTCTGACGAGGTTCAAAAGAACGGTGATAGAAAAAAACTCTCAGAAACATTAAAGCTAGACCCTGAAAAGCGTCTCCCACAGTTGACTATTAAGAACCTAAAGTCATCTACATGGCCTGGAGACCAGGCAGGGCGCACTCACAGTCTAAAGTGTTCCTCTCATGATGCCATAGAGATCTGCAAAAGGGTACTCAAAGCCACAAATGTAAAAAGGTCACCCATTTGGGGGAGAAGTGAAGGAAAGCACTGTTCTCAACCTCCAGAACCCATTGAGACTGTTAGTAAAGAAAAAACAGCCCAACTGAAAGATGGAGCCAATATGTCTCTAAGTGCTCAGCACAATCAGGAGGCATTCTGGTTGGTGACTCCAGACCAGTTGCCTTTTACATCTACAAAGCCAATGGAT---------------------------------------------------------------------------------------------------------------------------------------------------------------------------------------------------------------------------------------------------------------------------------------------------------------------------------------------------------------------------------------------------------------------------------------------------------------------------------------------------------------------------------------------------------------------------------------------------------------------------------------------------------------------------------------------------------------------------------------------------------------------------------------------------------------------------------------------------------------------------------------------------------------------------------------------------------------------------------------------------------------------------------------------------------------------------------------------------------------------------------------------------------------------------------------------------------------------------------------------------------------------------------------------------------------------------------------------------------------------------------------------------------------------------------------------------------------------------------------------------------------------------------------------------------------------------------------------------------------------------------------------------------------------------------------------------------------------------------------------------------------------------------------------------------------------------------------------------------------------------------------------------------------------------------------------------------------------------------------------------------------------------------------------------------------------------------------------------------------------------------------------------------------------------------------------------------------------------------------------------------------------------------------------------------------------------------------------------------------------------------------------------------------------------------------------------------------------------------------------------------------------ATTGTCCCCCCGCTGGCTCAGCGCCCT---CTCCAACAGCCAGCCAAGGCCCCCACCAAGGCCCCCGGCTTCCATTCT------------------------------------TCAACCGTTTCCCCCAAGACCCCCAATTCTTCGGTGTCTCTAAGTTTCGCCGGGAAGCACCCGAGTAGCCCTAGTTCCTCAGGGCAGTCTTTCAAGTCGCCCTTTGTGGCCCTGTCCAGGCACGT---GGCTTCTACCGGAAGCGTTCCGTCCGCCATTTCCTCAACTCAGAGCTCAACTTCAGGCAGCATCCTGCCCGGCGCTTCTGTCCCTTCTTCTGGGCAGGCTCCCAGTCGCTTGTCACCCAGTTCCATGGTGAAGAAAACCCTCGTCCCTCAAAAGCTGACTTTG----------------------------------------------------"/>
                            <sequence id="seq_Bitis_parviocula_0" taxon="Bitis_parviocula_0" totalcount="4" value="-----------------------------------------------------------------------------------------------------------------------------------------------------------------------------------------------------------------------------------------------------------------------------------------------------------------------------------------------------------------------------------ACGGCCGCGGTATCCTAACCGTGCAAAGGTAGCATAATCATTTGTCTATTAATTGTAGACCTGTATGAAAGGCAAAATGAGAGCCCAACTGTCTCTTATAACAAATCAATAAAACTGATCTCCCAGTACAAAAGCTGGGATTCCCCCATAAGACCAGAAGACCCTGTGAAGCTTTAACTAACCTATTAAACCCTATAATAACCATTTCGGTTGGGGCGACCTTGGAACAAAAAAGAACTTCC------AGGCAAACAAGCC-GACCCAG----CTGATAAATGAACCAAGTTACTCCAGGGATAACAGCGCTATCTTCTTCAAGAGCCCATATCAAAAAGAAGGTTTACGACCTCGATGTTGGATCAGGACATCCTAGTGATGCAGTCGTTACTAAGGGTTCGTTTGTTCAACGATTAACAGTCCTACG--------------------------------------------------------------------------------------------------------------------------------------------------------------------------------------------------------------------------------------------------------------------------------------------------------------------------------------------------------------------------------------------------------------------------------------------------------------------------------------------------------------------------------------------------------------------------------------------------------------------------------------------------------------------------------------------------------------------------------------------------------------------------------------------------------------------------------------------------------------------------------------------------------------------------------------------------------------------------------------------------------------------------------------------------------------------------------------------------------------------------------------------------------------------------------------------------------------------------------------------------------------------------------------------------------------------------------------------------------------------------------------------------------------------------------------------------------------------------------------------------------------------------------------------------------------------------------------------------------------------------------------------------------------------------------------------------------------------------------------------------------------------------------------------------------------------------------------------------------------------------------------------------------------------------------------------------------------------------------------------------------------------------------------------------------------------------------------------------------------------------------------------------------------AATCTAACATCCTGAATTTTAATCTCCNTAAGCATCATCACAAGCACCTCCCTAATTACAACTACAACTCACTGACTTATAGCATGAGCATGTTTAGAAATCAACACCCTCGCTATAACCCCTATTATCTCTAATACCCACCACCCCCGATCAATAGAAGCGACAACNAAATATTTCCTCACCCAAACATTANCCTCCGTCATTATCCTATTTTCAACAACNTTAAATGCACTCAACACCTCTNACTGANAGATTGACCTGACAACAGAAACAACAACAATAATAATAATCACCCTAGCCCTGATAATAAAAATAGCCGCAGCACCATTCCACTTTTGACTACCAGAGGTAGCACAAGGTACCACCACACTAACCACCCTAACAATTCTTACCTGACAAAAAATTGCCCCCTTATCTATCCTTCTAACCAACCATAACAACACCAACCTAACAATCCTAACCTCCTCAGCAATCCTATCAATCCTAGCCGGGGGCCTTGGAGGACTCAACCAAACTCAATTACGTAAACTAATAGCCTTTTCATCAATTACCCACACTGGGTGAATTATAGCTACTATTACCCTAGCACCCAATATCTCCATTCTAACCTTCCTAGTTTACACAGTAACTACAACACCAATCTTTATCATACTTAACCTTTCATCCGCAACAACAATCAAAGACATCGGAACCATATGAACAATCTCTCCATTCCTTATAACAACAACACTTCTCACTATCTTATCTCTAGCAGGACTACCCCCCCTCACAGGGTTTATACCAAAATGACTAATCCTAAACAAAATAACCACCCTTAACATAATCTCAGAAGCCTCCCTAATAGCCATATGCTCCCTACCAAGCCTCTACCTATATATCCGATTAACATACGCCCTCACTATAACTATTTCCCCCCACTCTGCAACTATACCAATAAAATGACGCCCTGCACACAAAAACCACACCATAATCCCTCTCACTATAGCAACTATATCCCTTCTCCTTCTCCCCCTT---------------------------------------------------------------------------------------------------------------------------------------------------------------------------------------------------------------------------------------------------------------------------------------------------------------------------------------------------------------------------------------------------------------------------------------------------------------------------------------------------------------------------------------------------------------------------------------------------------------------------------------------------------------------------------------------------------------------------------------------------------------------------------------------------------------------------------------------------------------------------------------------------------------------------------------------------------------------------------------------------------------------------------------------------------------------------------------------------------------------------------------------------------------------------------------------------------------------------------------------------------------------------------------------------------------------------------------------------------------------------------------------------------------------------------------------------------------------------------------------------------------------------------------------------------------------------------------------------------------------------------------------------------------------------------------------------------------------------------------------------------------------------------------------------------------------------------------------------------------------------------------------------------------------------------------------------------------------------------------------------------------------------------------------------------------------------------------------------------------------------------------------------------------------------------------------------------------------------------------------------------------------------------------------------------------------------------------------------------------------------------------------------------------------------------------------------------------------------------------------------------------------------------------------------------------------------------------------------------------------------------------------------------------------------------------------------------------------------------------------------------------------------------------------------------------------------------------------------------------------------------------------------------------------------------------------------------------------------------------------------------------------------------------------------------------------------------------------------------------------------------------------------------------------------------------------------------------------------------------------------AAGCCAGCACACAAGGAAATAGACTGCGATTCAGGAAGAGGAAGCTGTGAGAGTCCATCTCTAGTGCAAGACAAATATAAGGAAGTCAGAAAACTGCTCCCTGCAGCAGAAGTACCGGATTCTGACGAGGTTCAGAAGAACGGTGATAGAAAAAAACTCGCAGAAACATTAAAGCTAGACCCTGAAAAGCGTCTCCCACATTTGACTATTAAGAGCCTAAAGTCATCTACATGGCCTGGAGACCAGGCAGGGCGCACTCACAGTCTAAAGTGTTCCTCTCATGATGCCATAGAGATCTGCAAAAGGGTACTCAAAGCCACAAATGTAAAAAGGTCACCCATTTGGGGGAGAAGTGAAGGAAAGCACTGTTCTCAACCTCCAGAACCCATTGAGACTGTTAGTGAAGAAAAAACAGCCCAACTGAAAGATGGAGCCAATATGTCTCTAAGTGCTCAGCACAATCAGGAGGCATTCTGGTTGGTGACTCCAGAGCAGTTGCCTTTTACATCTACAAAGCCAATGGAT---------------------------------------------------------------------------------------------------------------------------------------------------------------------------------------------------------------------------------------------------------------------------------------------------------------------------------------------------------------------------------------------------------------------------------------------------------------------------------------------------------------------------------------------------------------------------------------------------------------------------------------------------------------------------------------------------------------------------------------------------------------------------------------------------------------------------------------------------------------------------------------------------------------------------------------------------------------------------------------------------------------------------------------------------------------------------------------------------------------------------------------------------------------------------------------------------------------------------------------------------------------------------------------------------------------------------------------------------------------------------------------------------------------------------------------------------------------------------------------------------------------------------------------------------------------------------------------------------------------------------------------------------------------------------------------------------------------------------------------------------------------------------------------------------------------------------------------------------------------------------------------------------------------------------------------------------------------------------------------------------------------------------------------------------------------------------------------------------------------------------------------------------------------------------------------------------------------------------------------------------------------------------------------------------------------------------------------------------------------------------------------------------------------------------------------------------------------------------------------------------------------------ATTGTCCCCCCGCTGGCTCAGCGCCCT---CTCCAACAGCCAGCCAAGGCCCCCGCCAAGGCCCCCGGCTTCCATTCT------------------------------------TCAACCGTCTCCCCCAAGACCCCCAATTCTTCGGTGTCTCTAAGTTTCGCYGGGAAGCACCCGAGTAGCCCTAGTTCCTCAGGGCAGTCTTTCAAGTCGCCCTTTGTGGCCCTGTCCAGGCACGT---GGCTTCTACCGGAAGCGTGCCGTCCGCCATTTCCTCAACTCAGAGCTCAACTTCAGGCAGCATCCTGCCCGGCGCTTCTGTCCCTTCTTCTGGGCAGGCTCCCAGTCGCTTGTCACCCAGTTCCATGGTGAAGAAAACCCTCGTTCCTCAAAAGCTGACTTTG----------------------------------------------------"/>
                            <sequence id="seq_Bitis_peringueyi_0" taxon="Bitis_peringueyi_0" totalcount="4" value="AATTGTTCGCCAAACAACTACGAGTAGTAACTTAAAACTTAAAAGACTTGACGGTGCTTCATAACCACCTAGAGGAGCCTGTCTAATAACCGACAACCCACGTTTAACCCAACCCCCCCTTGCCAACAGTCTATATACCGCCGTCGCAAGCTTACCTTGTAAAAGGAGTAAAGTAAGCTAAATAGTCCCCACTAATACGACAGGTCGAGGTGTAACTCATGGGGGACCCAGATGGGCTACATTCTCTAATAGAG-ATACGGATATTACCACCAACTAAGTAATTGAAGGAGGATTTAGAAGTAAGATGGGAACAAAATACCCAACTGAACACAACGCAATGAAGTGCGTACACACCGCCCGTCACCCCTGTACGGCCGCGGTACCCTAACCGTGCAAAGGTAGCATAATCATTTGTCTATTAATTGTAGACCCGTATGAAAGGCAAAATGAGAGCCCAACTGTCTCTTACAGCAAATCAATTAAACTGATCTCCCAGTACAAAAGCTGGGATTACAACATAAGACCAGAAGACCCTGCGAAGCTTTAACTCACCTATTAAACCCTATAATAGCCATTTCGGTTGGGGCGACCTTGGAATAAAAAAGAACTCCCTGCCATAGGCAGACAAGCCAGACCCAGATATCTGATAAACGGACCAAGTTACTCCAGGGATAACAGCGCTATCTTCTTCAAGAGCCCATATCAAAAAGAAGGTTTACGACCTCGATGTTGGATCAGGACATTCTAGTAATGCAACCGCTACTAAGGGTTCGTTTGTTCAACGATTAATAGTCCTACG--------------------------------------------------------------------------------------------------------------------------------------------------------------------------------------------------------------------------------------------------------------------------------------------------------------------------------------------------------------------------------------------------------------------------------------------------------------------------------------------------------------------------------------------------------------------------------------------------------------------------------------------------------------------------------------------------------------------------------------------------------------------------------------------------------------------------------------------------------------------------------------------------------------------------------------------------------------------------------ATG---CCCCACCACACCCTCAAACTATTCAACCTTCTCCCCGTGGGTTCTAATATCTCAACCTGATGAAACTTTGGATCAATACTCCTAGCNTGCCTAGCCATTCAAACTATTACCGGCTTTTTCCTAGCAATCCACTACACAGCCAACATCGACCTAGCCTTCTCATCTATCGTCCACATCACACGCGACATCCCATATGGCTGAATTATACAAAACATGCACGCTATCGGAGCATCCCTGTTTTTCATATGCATCTACACCCACATTGCACGAGGCCTCTATTACGGGTCTTACTTAAATAAAGAAGTTTGACTATCAGGCTCCACCCTCCTAATTATCCTCATAGCCACCGCCTTCTTCGGTTACGTCCTCCCCTGAGGACAGATATCATTCTGAGCGGCAACAGTCATCACCAACCTCCTAACTGCAATCCCATACCTAGGCACCACCCTAACCACCTGACTCTGGGGTGGCTTCTCTATTAATGACCCTACACTAACCCGATTCTTCGCCCTCCACTTTATCCTCCCATTCACTATTATCTCTCTATCATCCATCCACATCCTACTCCTACACAATGAAGGCTCAAACAACCCACTAGGAACCAACTCGGACATCGACAAGATCCCATTCCACCCCTACCACTCTTACAAAGACACCCTTATACTGACTACAATAATCGCCATCATATTCATAATCCTATCCTTTAACCCA---------------------------------------------------------------------------------------------------------------------------------------------------------------------------------------------------------------------------------------------------------------------------------------------------------------------------------------------------------------------------------------------------------------------------------AACCCAACATCCTGAGCCGTAATTTCCCTAAGCATTATCGCAAGCACCTCCTTAATCACCACCACAACCCACTGAATCATAGCATGAGCATGTCTAGAAATTAACACCCTTGCTATAGTGCCAGTCATCTCCAACACCCACCACCCCCGATCAATAGAGGCAACAACAAAATACTTCCTCACCCAGTCACTAGCCTCCATCATCATCCTATTTGCAACAACATTAAATGCTCTCAACACCTCCATCTGGGAAATCTCCACCACAACGGACCCTACAACAATAATAATCATCACCCTTGCTCTCATAATAAAAATAGCTGCGGCACCATTCCACTTCTGACTACCAGAAGTAGCACAGGGCACCACCACACTTACTGCCCTCACAATCCTAACATGACAGAAAATCGCTCCCCTAACCATCCTTCTAGTCAACCACAACAACACCAACCTAACCATCTTAACCACATCAGCAATCCTGTCTATCCTTACAGGTGGGTTAGGAGGACTAAACCAAACCCAGCTACGAAAACTGATAGCCTTTTCATCAATTGCCCATACAGGCTGGATTCTAGCCACAATCACCCTAGCCCCCAATATCTCTATACTAACCTTCCTCGTATACACAACAACCACAACACCAATTTTTATCATATTTAACCACTCATCATCAACAACAATTAAAGACATCAGCACCATATGAACCATCTCCCCTCTTCTAATAATAACCACCCTACTCTCCATTCTGTCCCTGTCAGGACTCCCCCCACTTACTGGATTCATACCAAAATGGCTCATCCTAAACAAAATGGCTGCCTTCAACATAATCTCAGAAGCCACCCTAATAGCCATATCCTCGCTACCAAGCCTCTACCTATACATTCGACTTACCTACACCCTCACTATAACCCTACCACCTCATTCAACCACCATACCTATAAAATGACGTACCCCACACAAAAACCTAACTGTACTACCCCTCATCCTTGTAGCTATATCTGCCCTCCTTTTGCCGCTC----------------CCTATTGCTGGATCCATAGTCCTAGCAGCAATCCTCCTAAAACTGGGGGGCTATGGCATCATTCGGATTATACAAGTCCTACCCCCATCAAAAACTGACATGTTCATCCCATTCATCACCCTGTCAATATGAGGAGCTGTCCTAGCCAACCCAACTTGCCTCCAACAAACAGACCTGAAATCCCTAATTGCCTACTCCTCAATCAGCCACATAGGCTTAGTGGTAGCTGCAATCATAATCCAAACCCAATGAAGTCTATCTGGGGCGATAGCCCTGATGATTGCCCACGGCTTCACCTCTTCAGCACTCTTCTGCTTAGCCAACACAAGCTACGAACGCACACACACCCGAGTCCTAATTCTCACGCGAGGCTTACACAACATCCTCCCAATAGCCACATCCTGATGACTCATTATTAACCTATTCAACATTGCCACCCCACCAACAATCAACTTTACAGGGGAACTCTTAATCATATCCTCCTTATTTAACTGATGTCCCATAACAATTATCATCCTAGGCATATCAATAATAATCACCGCCACATACTCACTACACATCTTCTTATCCACACAAATAGGACCCACCACTATTAACAACGTTACAGAAGCAACACACTCACGAGAACACCTCCTCATGGCCCTTCACATTATCCCTCTAATTTTAAT---------------------------------------------------------------------------------------------------------------------------------------------------------------------------------------------------------------------------------------------------------------------------------------------------------------------------------------------------------------------------------------------------------------------------------------------------------------------------------------------------------------------------------------------------------------------------------------------------------------------------------------------------------------------------------------------------------------------------------------------------------------------------------------------------------------------------------------------------------------------------------------------------------------------------------------------------------------------------------------------------------------------------------------------------------------------------------------------------------------------------------------------------------------------------------------------------------------------------------------------------------------------------------------------------------------------------------------------------------------------------------------------------------------------------------------------------------------------------------------------------------------------------------------------------------------------------------------------------------------------------------------------------------------------------------------------------------------------------------------------------------------------------------------------------------------------------------------------------------------------------------------------------------------------------------------------------------------------------------------------------------------------------------------------------------------------------------------------------------------------------------------------------------------------------------------------------------------------------------------------------------------------------------------------------------------------------------------------------------------------------------------------------------------------------------------------------------------------------------------------------------------------------------------AAGCCAGCACACCAGGAAATAGACTGTGATTCAGGAAGAGGAAGCTGCGAGAGTCCATCTCTAGTGCAAGAGAAATATAAGGAAGTCAGAAAACTGCTCCCTGCAGCAGAAGTACCGGATTCTGACAAGGTTCAAAAGAACGGTGATAGAAAAAAACTCTCAGAAACATTAAAACTAGACCCTGAAAAGCATCTCCCACAGTTGACTACTAAGAACCTAAAGTCATCTACATGGCCTGGAGACCAGGCAGGGCATACTCACAGTCCAAAGTGTTCCTCTCATGATGCCATAGAGATCTGCAAAAGGGTACTCAAAGCCACAAATGTAAAAA------------GGGGGAGAAGTGAAGGAAAGCACTGTTCTCAACCTCCAGAACCCATTGAGACTGTTAGTAAAGAAAAAACAGCCCAACTGAAAGATGGAGCCAATATGTCTCTAAGTGCTCAGCACAATCAGGAGGCATTCTGGTTGGTGACTCCAGAGCAGTTGCCTTTTAAATCTACAAAGCCAATGGAT---------------------------------------------------------------------------------------------------------------------------------------------------------------------------------------------------------------------------------------------------------------------------------------------------------------------------------------------------------------------------------------------------------------------------------------------------------------------------------------------------------------------------------------------------------------------------------------------------------------------------------------------------------------------------------------------------------------------------------------------------------------------------------------------------------------------------------------------------------------------------------------------------------------------------------------------------------------------------------------------------------------------------------------------------------------------------------------------------------------------------------------------------------------------------------------------------------------------------------------------------------------------------------------------------------------------------------------------------------------------------------------------------------------------------------------------------------------------------------------------------------------------------------------------------------------------------------------------------------------------------------------------------------------------------------------------------------------------------------------------------------------------------------------------------------------------------------------------------------------------------------------------------------------------------------------------------------------------------------------------------------------------------------------------------------------------------------------------------------------------------------------------------------------------------------------------------------------------------------------------------------------------------------------------------------------------------------------------------------------------------------------------------------------------------------------------------------------------------------------------------------------------ATTGTCTCCCCGCTGGCTCAGCGCCCT---CTCCAACAGCAAGCCAAGGCCCCCGCCAAGGCCCCCGGCTTCCATTCT------------------------------------TCAACCGTCTCTCCCAAGACCCCCAACTCTTCGGTGTCTCTAAGTTTCGCCGGGAAGCACCCGAGTAGCCCTAGTTCCTCAGGGCAGTCTTTCAAGTCGCCCTTTGTGGCCCTATCYAGGCACGT---GGCTTCTACCGGAAGCGTGCCGTCCGCCATTTCCTCAACTCAGAGCTCAACTTCAGGCARCATCCTGCCCGGCGCCTCTGTCCCTTCTTCTGGGCAGGCTCCCAGTCGCTTGTCACCCAGTTCCATGGTGAAGAAAACCCTCGTCCCTCAAAAGCTGACTTTG----------------------------------------------------"/>
                            <sequence id="seq_Bitis_rhinoceros_0" taxon="Bitis_rhinoceros_0" totalcount="4" value="--TTGTTCGCCAAACAACTACGAGTAGTAACTTAAAACTTAAAAGACTTGACGGTGCTTCACCACGGCCTAGAGGAGCCTGTCTAATAACCGATAACCCACGATTAACCCAACCCTCTCTTGCCAACAGTCTATATACCGCCGTCGTAAGCTTACCTTGTAAAAGAATTAAAGTGAGCCCAATAGCCCCCACTAAGACGACAGGCCGAGGTGTAACCTATGAGGGACCCAGATGGGCTACATTCTCTATTAGAG-ATGCGAATAACACTTTGAACTAAGTGATTGAAGAAGGATTTAGAAGTAAGCCAGGAATAAAATACCTAACTGAACATAACGCAATGAAGTGCGTACACACCGCCCGTCACCCCTGT----------------------------------------TTTGTCTATTAATTGTAGACCAGTATGAAAGGCAAAATGAGAGCCCAACTGTCTCTTATAACAAATCAATTAAACTGATCTCCCAGTACAAAAGCTGAGATACCCCTATAAGACCAGAAGACCCTGTGAAGCTTTAACTAACCTATTAAACCCCATAATAGCCATTTCGGTTGGGGCGACCTTGGAACAAAAAGAAACTTCCTATAATAGGCAAACAAGCCAGACCCAG-CACCTGATAAATGAACCAAGTTACTCCAGGGATAACAGCGCTATCTTCTTCAAGAGCCCATATCAAAAAGAAGGTTTACGACCTCGATGTTGGATCAGGACATCCTAGTAATGCAGCCGTTACTAAGGGTTCGTTTGTTCAACGATTAACAGT-----------------------------------------------------------------------------------------------------------------------------------------------------------------------------------------------------------------------------------------------------------------------------------------------------------------------------------------------------------------------------------------------------------------------------------------------------------------------------------------------------------------------------------------------------------------------------------------------------------------------------------------------------------------------------------------------------------------------------------------------------------------------------------------------------------------------------------------------------------------------------------------------------------------------------------------------------------------------------------------------------------------------------------------------------------------GGATCAATACTTATAATCTGCCTATTAATCCAAACCACCACCGGATTCTTCCTAGCAATCCACTACACAGCCAACATTGACTTAGCTTTCTCATCCATCGTCCACATTACACGTGACGTTCCCTACGGCTGAATTATGCAAAACACGCACGCTATCGGAGCCTCCCTATTCTTCATATGTATCTACACCCACATTGCACGAGGCTTATATTACGGCTCTTACCTGAATAAAGAAGTCTGATTATCTGGTACCACCCTGCTAATCATTCTCATAGCGACCGCTTTCTTCGGCTACGTCCTCCCTTGAGGACAAATATCATTCTGAGCAGCAACAGTCATTACCAACCTCCTAACTGCAATCCCATATCTAGGCTCCACCCTAACCACCTGACTCTGGGGCGGATTCTCTATCAATGACCCTACATTGACCCGATTCTTTGCCCTTCACTTTATCCTCCCATTCGCTATCATCTCCTTATCATCTATCCACATCCTCCTCCTTCACAACGAGGGGTCCAACAACCCCCTAGGAACCAATTCAGACATCGACAAAATCCCATTTCACCCATACCACTCCTACAAAGACATACTCATATTA------------------------------------------------------------------------------------------------------------------------------------------------------------------------------------------------------------------------------------------------------------------------------------------------------------------------------------------------------------------------------------------------------------------------------------------------------------------------------AACCTTACATCTTGAATTCTAATCTCCATAAGCATCATCACAAGCACCTCCCTAATCACATCTACAACCCACTGACTTATAGCATGAACGTGCTTAGAAATTAACACCCTCGCTATAACCCCAATCATCTCCAACACCCACCACCCTCGATCAATAGAAGCAACAACAAAATACCTCCTCACCCAAACGTTAGCCTCAATCATCATCCTATTCACAACAACATTAAATGCCCTCAACACCTCCAACTGAGAAATTAGCCTTACAACAGAAACGACCTCAATAATAATCATCACCCTGGCCCTAATAATAAAAATAGCCGCAGCACCCTTCCACTTCTGACTACCAGAAGTAGCACAAGGCGCCACTACACTGACTGCCCTAACAATTCTCACCTGACAAAAAATTGCCCCCCTAACCATCCTTCTAGCTAGCCACAACAACACCAACCTGACAATCCTTACCCTCTCAGCAATCCTATCCATCCTAACTGGCGGACTCGGAGGACTAAACCAAACCCAGTTACGAAAATTAATAGCTTTTTCATCAATTGCTCACACCGGCTGAATCCTAGCTACTATCACCCTAGCACCCAACATCTCTATTCTAACCTTCCTAATTTACACCACAACTACAACACCAATCTTCATTATACTTAACCTTTCATCCTCAACAACAATCAAGGACATCGGAACTATATGAACCATCTCCCCACTCCTTATAGCAACAACACTTCTCACCATTCTATCCCTAACAGGGCTCCCCCCCCTCACGGGATTCATACCAAAATGGCTAATCCTAAATAAAATAGCCACCTTCAACATAATCCCAGAAGCCACTATAATACTTATATGCTCCCTACCAAGCCTATACCTCTACATCCGACTAACCTACACCCTCACCATAATCATTCCCCCCCACTCTTCAACCATACCAATAAAATGACGTACCCCCCACAAAAACCACACCATTACCCCCCTCACTATAGCAGCTATATCCCTACTCCTACTCCCCCTC---------------------------------------------------------------------TGGTATCATTCGGGTAATGCAGGTATTACCAACACCAAAAACAGACATATTCATCCCATTCATTACCCTATCCCTATGGGGGGCAGTTCTAGCCAACTTAACTTGTCTCCAACAAACAGACCTAAAGTCTCTAATCGCCTACTCCTCTATCAGCCATATAGGCCTAGTCGTAGCCGCAATTATAATTCAAACCCAATGGAGTCTATCAGGAGCAATAGCCCTAATAATCGCTCATGGGTTTACCTCCTCGGCACTCTTTTGTTTAACCAACACAAGCTACGAACGCACACACACTCGCATTCTCATTCTCACACGAGGATTACACAACATTCTCCCAATAGCCACATCCTGGTGACTCTTAGCCAACCTATTAAACATTGCCACCCCCCCAACAATAAACTTCACAGGAGAACTACTGATTATATCCTCCCTATTCAACTGATGCCCCACAACAATCATTATATTAGGGTTATCAATAATAATTACCTCCACATACTCCCTTCATGTCTTCCTATCAACACAAATAGGACCAGCCCTATTAAATAACAAAACAGAACCAACACATTCACGGGAACACCTTCTTATAGTCCTTCACATTATCCCACTAATTATGATCTCCCTAAAACCAGAGCTAGTACTC--------------------------------------------------------------------------------------------------------------------------------------------------------------------------------------------------------------------------------------------------------------------------------------------------------------------------------------------------------------------------------------------------------------------------------------------------------------------------------------------------------------------------------------------------------------------------------------------------------------------------------------------------------------------------------------------------------------------------------------------------------------------------------------------------------------------------------------------------------------------------------------------------------------------------------------------------------------------------------------------------------------------------------------------------------------------------------------------------------------------------------------------------------------------------------------------------------------------------------------------------------------------------------------------------------------------------------------------------------------------------------------------------------------------------------------------------------------------------------------------------------------------------------------------------------------------------------------------------------------------------------------------------------------------------------------------------------------------------------------------------------------------------------------------------------------------------------------------------------------------------------------------------------------------------------------------------------------------------------------------------------------------------------------------------------------------------------------------------------------------------------------------------------------------------------------------------------------------------------------------------------------------------------------------------------------------------------------------------------------------------------------------------------------------------------------------------------------------------------------------------------------AAGCCAGCACACAAGGAAATAGACTGCGATTCAGGAAGAGGAAGCTGTGAGAGTCCATCTCTAGTGCAAGACAAATATAAGGAAGTCAGAAAACTGCTCCCTGCAGCAGAAGTACCGGATTCTGACGAGGTTCAAAAGAACGGTGATAGAAAAAAACTCTCAGAAACATTAAAGCTAGACCCTGAAAAGCGTCTCCCACAGTTGACTATTAAGAACCTAAAGTCATCTACATGGCCTGGAGACCAGGCAGGGCGCACTCACAGTCTAAAGTGTTCCTCTCATGATGCCATAGAGATCTGCAAAAGGGTACTCAAAGCCACAAATGTAAAAAGGTCACCCATTTGGGGGAGAAGTGAAGGAAAGCACTGTTCTCAACCTCCAGAACCCATTGAGACTGTTAGTAAAGAAAAAACAGCCCAACTGAAAGATGGAGCCAATATGTCTCTAAGTGCTCAGCACAATCAGGAGGCATTCTGGTTGGTGACTCCAGACCAGTTGTCTTTTACATCTACAAAGCCAATGGAT---------------------------------------------------------------------------------------------------------------------------------------------------------------------------------------------------------------------------------------------------------------------------------------------------------------------------------------------------------------------------------------------------------------------------------------------------------------------------------------------------------------------------------------------------------------------------------------------------------------------------------------------------------------------------------------------------------------------------------------------------------------------------------------------------------------------------------------------------------------------------------------------------------------------------------------------------------------------------------------------------------------------------------------------------------------------------------------------------------------------------------------------------------------------------------------------------------------------------------------------------------------------------------------------------------------------------------------------------------------------------------------------------------------------------------------------------------------------------------------------------------------------------------------------------------------------------------------------------------------------------------------------------------------------------------------------------------------------------------------------------------------------------------------------------------------------------------------------------------------------------------------------------------------------------------------------------------------------------------------------------------------------------------------------------------------------------------------------------------------------------------------------------------------------------------------------------------------------------------------------------------------------------------------------------------------------------------------------------------------------------------------------------------------------------------------------------------------------------------------------------------------------ATTGTCCCCCCGCTGGCTCAGCGCCCT---CTCCAACAGCCAGCCAAGGCCCCCGCCAAGGCCCCCGGCTTCCATTCT------------------------------------TCAACCGTTTCCCCCAAGACCCCCAATTCTTCGGTGTCTCTAAGTTTCGCCGGGAAGCACCCGAGTAGCCCTAGTTCCTCAGGGCAGTCTTTCAAGTCGCCCTTTGTGGCCCTGTCCAGGCACGT---GGCTTCTACCGGAAGCGTGCCGTCCGCCATTTCCTCAACTCAGAGCTCAACTTCAGGCAGCATCCTGCCCGGCGCTTCTGTCCCTTCTTCTGGGCAGGCTCCCAGTCGCTTGTCACCCAGTTCCATGGTGAAGAAAACCCTCGTCCCTCAAAAGCTGACTTTG----------------------------------------------------"/>
                            <sequence id="seq_Bitis_rubida_0" taxon="Bitis_rubida_0" totalcount="4" value="--TTGTTCGCCAAACAACTACGAGTAGTAACTTAAAACTTAAAAGACTTGACGGTACTTCATCACCACCTAGAGGAGCCTGTCTAATAACCGACAACCCACGATTAACCCAACCCCCTCTTGCCAACAGTCTATATACCGCCGTCGCAAGCTTACCTTGTAAAAGAATTAAAGTAAGCTCAATAGTCCTCACTAAAACGACAGGTCGAGGTGTAACCCATGAGGGACCTAGATGGGCTACATTCTCTTTTAGAGAATACGAATAACACTACGAACTAAGTGTTTGAAGGAGGATTTAGAAGTAAGATGGGCATAAAATACCCAACTGAACATAACGCAATGAAGTGCGTACACACCGCCCGTCACCCCTGC----------------------------------------TTTGTCTATTAATTGTAGACCTGTATGAAAGGCAAAATGAGAGCCCGACTGTCTCTTATAACAAATCAATTAAACTGATCTCCCAGTACAAAAGCTGGAATACCCCCATAAGACCAGAAGACCCTGTGAAGCTTTAACTAACCTATTAAACCCCTTAATAATTATTTCGGTTGGGGCGACCTCGGAACAAAAAAGAACTTCCTGTACAAGGCAAACAAGCCAGACCCAGATATCTGATTAATGAACCAAGTTACTCCAGGGATAACAGCGCTATCTTCTTCAAGAGCCCATATCAAAAAGAAGGTTTACGACCTCGATGTTGGATCAGGACATCCTAGTAATGCAACAGCTACTAAGGGTTCGTTTGTTCAACGATTAACAGT-----------------------------------------------------------------------------------------------------------------------------------------------------------------------------------------------------------------------------------------------------------------------------------------------------------------------------------------------------------------------------------------------------------------------------------------------------------------------------------------------------------------------------------------------------------------------------------------------------------------------------------------------------------------------------------------------------------------------------------------------------------------------------------------------------------------------------------------------------------------------------------------------------------------------------------------------------------------------------------------------------------------------------------------------TCAACCTGATGAAACTTCGGGTCAATACTACTAGCCTGCCTAATTATCCAAACCTCTACTGGGTTCTTCCTAGCAATCCACTACACAGCTAACATTAACCTAGCTTTTTCATCTATCGTTCACATCACACGTGATGTCCCATACGGCTGAATTATGCAAAATACGCATGCTATTGGAGCATCCCTATTTTTTATATGCATCTACACCCACATCGCACGAGGCCTTTATTACGGATCTTACTTAAATAAAGAGGTCTGATTATCAGGAACCACCCTGCTAATCATCCTTATGGCTACCGCCTTCTTCGGGTACGTCCTCCCCTGAGGACAGATATCATTTTGAGCGGCAACAGTCATCACAAACCTCTTGACTGCAATCCCATATCTAGGCACTACCCTAACCACCTGACTATGGGGTGGATTCTCTATCAACGACCCCACATTAACCCGATTCTTCGCCCTTCACTTTATCCTTCCATTCACCATTATCTCCCTATCCTCCATCCACATCCTCCTTCTACACAATGAAGGATCCAACAACCCACTAGGAACTAACTCAGACATCGACAAAATCCCATTCCACCCATACCACTCCTACAAAGACACTCTCATATTAACCTCCATAATCACCCTTATATTCATAATCCTATCATTCAACCCA---------------------------------------------------------------------------------------------------------------------------------------------------------------------------------------------------------------------------------------------------------------------------------------------------------------------------------------------------------------------------------------------------------------------------------AACCCAACATCCTGAATTGTAATCTCCACAAGCATTATCACAAGTACCCTTATAATTACATCTACAACTCACTGACTTATGGCATGAGCATGTCTAGAAATCAACACCCTCGCAATAACCCCAGTTATCTGCAACACCCATCACCCGCGGTCAATAGAAGCGACAACAAAATACTTCCTAACCCAAACACTAGCCTCCATTATTATCCTATTTGCAACAACATTAAACGCCCTCAACACCTCCAACTGAGAAATTAACCTCACAACAGAAACAACAACAATAATGGTCATCACCTTAGCCCTAATGATAAAAATAGCCGCAGCACCATTCCACTTTTGACTCCCAGAAGTGGCACAGGGCTCCACCACTCTAACCGCCTTAACAATTCTTACCTGACAAAAAATTGCCCCCCTAGCCATCCTATTAACCACCCATAACAACACCAACTCAACAATCTTAGCCTCCTCAGCAATCCTATCTATTTTAGCAGGGGGACTGGGAGGCCTAAACCAAACCCAGCTACGAAAACTAATAGCCTTCTCATCAATTGCCCACACCGGATGAATTCTAGCCACAATCACTATAGCACCCAACATCTCCATCCTGACCTTCATAGTATACACAACCACTACGACACCAATCTTTATTGTATTCAACCTCTCATCCTCAACAACAATTAAAGATATTAGCACCATATGAACCATCTCCCCACTCCTCATAACTACCACGCTTCTCACCATCTTATCCCTAACAGGACTCCCCCCCCTCACAGGATTTATACCAAAATGACTTATTCTCAATAAACTGACTGCCTTTAACATAATCTCAGAAGCCACACTGATAGCTATATGCTCCTTACCAAGCCTATATCTATACATCCGATTAACATACACCCTCACTATAACCATGCCCCCCCACTCAACCACCATACCAATAAAATGACGCACCACACACAAAAACCTCTCTACCCTCCCCCTCACCATAGCAGCTTTATCAATTCTTCTTCTCCCCCTA-------------------------------------------------------------GGNGGATACGGCATTATCCGGATCATACAAGTATTGCCAACACCAAAAACAGACATGTTCATCCCATTCATTACCCTATCATTATGGGGAGCAGTCCTAGCTAACCTTACCTGCCTACAACAAACAGACCTTAAATCCTTAATTGCCTACTCCTCTATTAGCCACATAGGCCTAGTTGTAGCCGCAATCATAATCCAAACCCAATGAAGCCTATCAGGAGCAATAGCCCTAATAATCGCTCACGGATTCACCTCCTCAGCACTCTTCTGCCTGGCCAACACAAGCTACGAACGCATACACACTCGCATTCTTATCCTCACGCGGGGGCTCCACAATATTCTCCCAATAACTACATCANGGTGATTACTAGCCAACCTATTTAACATCGCCACCCCACCAACAATAAATTTTACAGGAGAACTCTTAATCATATCCTCCTTATTCAACTGATGTCCCACGTCAATCATTATACTAGGGATATCAATAATAATCACTGCCACATATTCCCTTCATGTATTCTTATCAACACAAATGGGACCCACCCTACTGAGCAATAAGACAGAAGCAACACACTCACGAGAACACCTCCTAATAGTTCTCCACATTGTCCCTCTAATTCTGATTTCCTTAAAACCAAGCCTAGTATTT-------------------------------------------------------------------------------------------------------------------------------------------------------------------------------------------------------------------------------------------------------------------------------------------------------------------------------------------------------------------------------------------------------------------------------------------------------------------------------------------------------------------------------------------------------------------------------------------------------------------------------------------------------------------------------------------------------------------------------------------------------------------------------------------------------------------------------------------------------------------------------------------------------------------------------------------------------------------------------------------------------------------------------------------------------------------------------------------------------------------------------------------------------------------------------------------------------------------------------------------------------------------------------------------------------------------------------------------------------------------------------------------------------------------------------------------------------------------------------------------------------------------------------------------------------------------------------------------------------------------------------------------------------------------------------------------------------------------------------------------------------------------------------------------------------------------------------------------------------------------------------------------------------------------------------------------------------------------------------------------------------------------------------------------------------------------------------------------------------------------------------------------------------------------------------------------------------------------------------------------------------------------------------------------------------------------------------------------------------------------------------------------------------------------------------------------------------------------------------------------------------------------------------AATAGACTGCGATTCAGGAAGAGGAAGCTGCGAGAGTCCATCTCTAGTGCAAGAGAAATATAAGGAAGTCAGAAAGCTGCTCCCTGCAGCAGAAGTACTGGATTCTGACGAGGTTCAAAAGAACGGTGATAGAAAAAAACTCTCAGAAACATTAAAACTAGACCCTGAAAAGCATCTCCCACAGTTGACTACTAAGAGCCTAAAGTCATCTACATGGCCTGGAGACCAGGCAGGGCACACTCACAGTCCAAAGTGTTCCTCTCATGATGCCATAGAGATCTGCAAAAGGGTACTCAAAGCCACAAATGTAAAAA------------GGGGGAGAAGTGAAGGAAAGCACTGTTCTCAACCTCCAGAACCCATTGAGACTGTTAGTAAAGAAAAAACAGCCCAACTGAAAGATGGAGCCAATATGTCTCTCAGTGCTCAGCACAATCAGGAGGCATTCTGGTTGGTGGCTCCAGAGCAGTTGCCTTTTACATCTACAAAGCCAATGGAT---------------------------------------------------------------------------------------------------------------------------------------------------------------------------------------------------------------------------------------------------------------------------------------------------------------------------------------------------------------------------------------------------------------------------------------------------------------------------------------------------------------------------------------------------------------------------------------------------------------------------------------------------------------------------------------------------------------------------------------------------------------------------------------------------------------------------------------------------------------------------------------------------------------------------------------------------------------------------------------------------------------------------------------------------------------------------------------------------------------------------------------------------------------------------------------------------------------------------------------------------------------------------------------------------------------------------------------------------------------------------------------------------------------------------------------------------------------------------------------------------------------------------------------------------------------------------------------------------------------------------------------------------------------------------------------------------------------------------------------------------------------------------------------------------------------------------------------------------------------------------------------------------------------------------------------------------------------------------------------------------------------------------------------------------------------------------------------------------------------------------------------------------------------------------------------------------------------------------------------------------------------------------------------------------------------------------------------------------------------------------------------------------------------------------------------------------------------------------------------------------------------------ATTGTCTCCCCGCTGGCTCAGCGCCCT---CTCCAACAGCAAGCCAAGGTCCCCGCCAAGGCCCCCGGCTTCCATTCT------------------------------------TCAACCGTCTCTCCCAAGACCCCCAATTCTTCGGTGTCTCTAAGTTTCGCCGGGAAGCAYCCRAGYAGCCCTAGTTCCTCAGGGCAGTCTTTCAAGTCRCCCTTTGTGGCCCTGTCCAGGCACGT---GGCTTCTACCGGAAGCGTGCCGTCCGCCATTTCCTCAACTCAGAGCTCAACWTCAGGCAGCATCCTGCCCGGYGCCTCTGTCCCTTCTTCTGGGCAGGCTCCCAGTCGCTTGTCACCCAGTTCCATGGTGAAGAAAGCCCTCGTCCCTCAAAAGCTGACTTTG----------------------------------------------------"/>
                            <sequence id="seq_Bitis_schneideri_0" taxon="Bitis_schneideri_0" totalcount="4" value="-----------------------------------------------------------------------------------------------------------------------------------------------------------------------------------------------------------------------------------------------------------------------------------------------------------------------------------------------------------------------------------ACGGCCGCGGTACCCTAACCGTGCAAAGGTAGCATAATCATTTGTCTATTAATTGTAGACCCGTATGAAAGGCAAAATGAGAGCCCAACTGTCTCTTACAGCAAATCAATTAAACTGATCTCCCAGTACAAAAGCTGGGATCCTATCATAAGACCAGAAGACCCTGTGAAGCTTTAACTAACCTATTAAACCCAATAATAGCCATTTCGGTTGGGGCGACCTTGGAATAAAAAAGAACTTCC------AGGCTGACAAGCC-GACCCAG----CTGATAAACGGACCAAGTTACTCCAGGGATAACAGCGCTATCTTCTTCAAGAGCCCATATCAAAAAGAAGGTTTACGACCTCGATGTTGGATCAGGACATCCTAGTAATGCAACCGCTACTAAGGGTTCGTTTGTTCAACGATTAATAGTCCTACG--------------------------------------------------------------------------------------------------------------------------------------------------------------------------------------------------------------------------------------------------------------------------------------------------------------------------------------------------------------------------------------------------------------------------------------------------------------------------------------------------------------------------------------------------------------------------------------------------------------------------------------------------------------------------------------------------------------------------------------------------------------------------------------------------------------------------------------------------------------------------------------------------------------------------------------------------------------------------------------------------------------------------------------------------------------------------------------------------------------------------------------------------------------------------------------------------------------------------------------------------------------------------------------------------------------------------------------------------------------------------------------------------------------------------------------------------------------------------------------------------------------------------------------------------------------------------------------------------------------------------------------------------------------------------------------------------------------------------------------------------------------------------------------------------------------------------------------------------------------------------------------------------------------------------------------------------------------------------------------------------------------------------------------------------------------------------------------------------------------------------------------------------------------AACCCAACATCCTGAGCCGTAATTTCCCTAAGCATTATCACAAGCACCTCTCTAATTACCACCACAACCCACTGAATCATAGCATGAACATGTCTAGAAATCAACACCCTTGCTATAGTACCAGTCATCTCCAACACCCACCACCCTCGAGCAATAGAAGCAGCAACAAAGTACTTCCTCACCCAAACATTAGCCTCCATTATCATCCTATTTGCAACAACATTAAATGCCCTCAACACCTCCAACTGAGAGATCTCCCTCACAACGGACCCTACAACAATATTAATCATTACCCTTGCTCTCATAATAAAAATAGCTGCAGCACCATTCCACTTCTGACTGCCAGAAGTAGCACAGGGCACCACTACACTAACTGCCCTAACTATCCTAACCTGACAGAAAATCGCCCCCCTGACCATTCTACTAGTCAGCCACAACAACACCAACTTAACCATCTTAACCGCATCGGCAATCCTGTCTATCCTTACAGGTGGACTAGGGGCATTAAACCAGACCCAGCTACGAAAACTGATAGCCTTCTCATCAATTGCCCACACGGGCTGGATCCTAGCCACAGTCACCCTAGCCCCCAACATCTCTATATTAACCTTCCTCGTATACACAGCAACCACAACACCAATCTTTATTATATTTAACCACTCATCATCAACAACAATTAAAGACATCAGCACCATATGAACCATCTCCCCATTTCTAATAACAACCACCCTCCTCTCTATCCTATCCCTATCAGGGCTCCCCCCACTTACAGGGTTCATACCAAAATGACTTATCTTAAACAAAATAGCTACCTTTAACATAATCTCAGAAGCCTCCCTAATAGCCATATGTTCACTACCAAGCCTCTACCTATACATCCGACTAACCTACACCCTCACTATAACCATACCACCTCATTCAACCACCATGCCTATAAAATGACGTGCCCCTCACAAAAACCTAACCGTACTCCCTCTCATCCTAGTATCTATGTCTGCTCTCCTTCTCCCGCTC---------------------------------------------------------------------------------------------------------------------------------------------------------------------------------------------------------------------------------------------------------------------------------------------------------------------------------------------------------------------------------------------------------------------------------------------------------------------------------------------------------------------------------------------------------------------------------------------------------------------------------------------------------------------------------------------------------------------------------------------------------------------------------------------------------------------------------------------------------------------------------------------------------------------------------------------------------------------------------------------------------------------------------------------------------------------------------------------------------------------------------------------------------------------------------------------------------------------------------------------------------------------------------------------------------------------------------------------------------------------------------------------------------------------------------------------------------------------------------------------------------------------------------------------------------------------------------------------------------------------------------------------------------------------------------------------------------------------------------------------------------------------------------------------------------------------------------------------------------------------------------------------------------------------------------------------------------------------------------------------------------------------------------------------------------------------------------------------------------------------------------------------------------------------------------------------------------------------------------------------------------------------------------------------------------------------------------------------------------------------------------------------------------------------------------------------------------------------------------------------------------------------------------------------------------------------------------------------------------------------------------------------------------------------------------------------------------------------------------------------------------------------------------------------------------------------------------------------------------------------------------------------------------------------------------------------------------------------------------------------------------------------------------------------------------------------------------------------------------------------------------------------------------------------------------------------------------------------------------------------------AAGCCAGCACACCAGGAAATAGACTGTGATTCAGGAAGAGGAAGCTGCGAGAGTCCATCTCTAGTGCAAGAGAAATATAAGGAAGTCAGAAAACTGCTCCCTGCAGCAGAAGTACTGGATTYTGACAAGGTTCAAAAGAACGGTGATAGAAAAAAACTCTCAGAAACATTAAAACTAGACCCTGAAAAGCATCTCCCACAGTTGACTACTAAGAACCTAAAGTCATCTACATGGCCTGGAGACCAGGCAGGGCATACTCACAGTCCAAAGTGTTCCTCTCATGATGCCATAGAGATCTGCAAAAGGGTACTCAAAGCCACAAATGTAAAAA------------GGGGGAGAAGTGAAGGAAAGCACTGTTCTCAACCTCCAGAACCCATTGAGACTGTTAGTAAAGAAAAAACAGCCCAACTGAAAGATGGAGCCAATATGTCTCTAAGTGCTCAGCACAGTCAGGAGGCATTCTGGTTGGTGACTCCAGAGCAGTTGCCTTTTAAATCTACAAAGCCAATGGAT---------------------------------------------------------------------------------------------------------------------------------------------------------------------------------------------------------------------------------------------------------------------------------------------------------------------------------------------------------------------------------------------------------------------------------------------------------------------------------------------------------------------------------------------------------------------------------------------------------------------------------------------------------------------------------------------------------------------------------------------------------------------------------------------------------------------------------------------------------------------------------------------------------------------------------------------------------------------------------------------------------------------------------------------------------------------------------------------------------------------------------------------------------------------------------------------------------------------------------------------------------------------------------------------------------------------------------------------------------------------------------------------------------------------------------------------------------------------------------------------------------------------------------------------------------------------------------------------------------------------------------------------------------------------------------------------------------------------------------------------------------------------------------------------------------------------------------------------------------------------------------------------------------------------------------------------------------------------------------------------------------------------------------------------------------------------------------------------------------------------------------------------------------------------------------------------------------------------------------------------------------------------------------------------------------------------------------------------------------------------------------------------------------------------------------------------------------------------------------------------------------------------ATTGTCTCCCCGCTGGCTCAGCGCCCT---CTCCAACAGCAAGCCAAGGCCCCCGCCAAGGCCCCCGGCTTCCATTCT------------------------------------TCAACCGTCTCTCCCAAGACCCCCAACTCTTCGGTGTCTCTAAGTTTCGCCGGGAAGCACCCGAGTAGCCCTAGTTCCTCAGGGCAGTCTTTCAAGTCGCCCTTTGTGGCCCTATCCAGGCACGT---GGCTTCTACCGGAAGCGTGCCGTCCGCCATTTCCTCAACTCAGAGCTCAACTTCAGGCAGCATCCTGCCCAGCGCCTCTGTCCCTTCTTCTGGGCAGGCTCCCAGTCGCTTGTCACCCAGTTCCATGGTGAAGAAAACCCTCGTCCCTCAAAAGCTGACTTTG----------------------------------------------------"/>
                            <sequence id="seq_Bitis_worthingtoni_0" taxon="Bitis_worthingtoni_0" totalcount="4" value="-----TTCGCCAAACAACTACGAGTAGTAACTTAAAACTTAAAAGACTTGACGGTACTTCACTACAACCTAGAGGAGCCTGTCC-ATAACCGACAACCCACGATTAACCCAACCCCCTCTTGCCAACAGTCTATATACCACCGTCGTAAGCCTACCTCGTAAGAGCAATAAAGTAAGCCAAATAGCCTTTACTAAGACGACAGGTCGAGGTGTAACTTATGAGGGACCCAGATGGGCTACACTCTCTATAAGAGAACACAAATGACACTACGAATGTAGTATCTGAAGGTGGATTTAGCAGTAAGCCAGGAATAAAACACCTGACTGAACAC--TGCAATGAAGTGCGTACACACCGCCCGTCACCCCTGT----------------------------------------------------------------------GGCAAAATGAGAGTCCAACTGTCTCTTATAACAAATCAATTAAACTGATCTCCCAGTAAAAAAGCTGGGCTACACCCATAAGACCAGAAGACCCTGTGAAGCTTTAATTAACCTATTAAACCCTATAATAGCTATTTCGGTTGGGGCGACCTTGGAATAAAAAAGAACTTCCTATAACAGGCAAACAAGCCTGACCCAGTTATCTGATTAATGAACCAAGTTACTCCAGGGATAACAGCGCTATCTTCTTCAAGAGCCCATATCAAAAAGAAGGTTTACGACCTCGATGTTGGATCAGGACATCCTAGTGGTGTAACCGCTACTAAGGGTTTGTTTGTTCAACAATTAATAGTCCTACG-----------------------------------------------------------------------------------------------------------------------------------------------------------------------------------------------------------------------------------------------------------------------------------------------------------------------------------------------------------------------------------------------------------------------------------------------------------------------------------------------------------------------------------------------------------------------------------------------------------------------------------------------------------------------------------------------------------------------------------------------------------------------------------------------------------------------------------------------------------------------------------------------------------------------------------------------------------------------------------------------------------------------------------------------------------GGGTCGATACTCCTTGCTTGCCTAGTTATCCAAACTATTACTGGGTTCTTCCTAGCAATCCACTACACAGCGGATATTAACCTAGCTTTCTCATCTATTATTCACATCACCCGGGACATCCCCCATGGTTGAATTATCCAAAACACGCACGCTATCGGAGCATCCCTATTTTTCATGTGCATTTACATTCACATTGCACGAGGCCTTTATTACGGCTCCTATTTAAATAAAGAAGTATGACTCTCAGGCACTACCCTCCTAATTACTCTCATAGCAACTGCCTTCTTCGGATACGTTCTCCCATGAGGACAAATATCCTTCTGAGCAGCAACAGTTATCACTAATCTACTAACTGCAATCCCCTACCTAGGTACCACCCTAACCACTTGACTGTGAGGTGGATTTTCCATCAGTAATCCAACATTAACCCGATTTTTTGCCTTACATTTTATTCTCCCATTTGTCATTATCTCCCTATCATCCATCCATATCCTTCTTCTACACAGTGAGGGTTCCAGCAACCCCTTAGGTACAAACTCAGATATTGATAAAATCCCGTTCCACCCTTACCATTCCTATAAAGATATACTAATACTA------------------------------------------------------------------------------------------------------------------------------------------------------------------------------------------------------------------------------------------------------------------------------------------------------------------------------------------------------------------------------------------------------------------------------------------------------------------------------AACCCAATATCATGAACCCTGATCTCAATAAGCATCGCCATAAGTACCTCACTTATCACCATCACAACCCACTGAGTCATAGCATGAACATGCCTAGAAATCAACACTCTCTCCATAACCCCAATTATCTCAAACACCCACCACCCCCGATCCACTGAGGCAGCAACAAAATACTTCCTTACTCAAACACTAGCCTCCATTATAATCCTTTTTGCAACAACATTTAATGCCCTCCACACCTCCAACTGAGAAATCAACCTTACCACGGAGCCAACAACAATAACAATCATCACCCTAGCCTTACTAATAAAAATAGCCGCAGCACCATTCCACTTCTGACTGCCAGAAGTAACACAAGGATCTACCACACTAACTACCCTGACCATCCTAACCTGACAAAAAATTGCACCCCTTATTATTCTTCTTCTAACCCATAATAACACCAACATAACCATCCTAACCGCATCAGCAATCCTCTCTATTCTACTAGGCGGACTCGGCGGCCTTAACCAAACCCAATTACGCAAACTAATAGCCTTCTCATCAATCTCCCATACTGGGTGAATCCTAGCCACCATTAACTTAGCACCCAACATCTCCCTCCTAACCTTCATAATCTATTCTATAACTACAACCCCTATTTTCCTTATACTCAACCTCTCACCCCTAACAACAATTAAAGATATAGGCACTATATGAACCTCCTCACCATTCCTCATAATAACAATACTTCTAACCATTATATCCTTAACAGGACTTCCCCCACTTACAGGATTTATACCTAAATGACTTATCCTTAACAAAATAGTTAGCTTTAACATAACTATAGAAGCCACTCTGATAGCTATGTGTTCTCTACCCAGCCTTTACCTATATATCNGTCTAGCATACGTATTAACTATAACTATTTCCCCACACTCCTCAACCACACCAATAAAATGACGTACACCACACAAAAACCAAACCCCTCTTCCCCTAATAATAGCATCCATAATATTACTTCTCCTCCCCTTA--------------------------------------------------------------------------------------------------------------CCGACTTGTTCATCCCACTTTTAACCCTATCCCTATGGGGGGCAGTTTTAGCCAATCTAACTTGCCTTCAACAAACAGACCTAAAATCTTTAATTGCCTACTCCTCTATTAGTCACATAGGCTTAGTAGTAGCCGCAACCCTAATCCAAACACAATGAAGCTTATCGGGGGCAATAGCTCTAATAATTGCCCATGGTTTTACCTCTTCAGCACTCTTTTGTCTAGCTAATATAAGCTATGAACGCTTACACACTCGTATCCTCATTCTCACACGAGGCCTTCACAATGTCCTACCAATAGCTACATCCTGATGACTATTAATTAACCTAATAAACATTGCTACCCCCCCAACAATAAACTTTACAGGAGAACTTCTAATTGTATCCTCCTTATTCAACTGATGCCCAATAACGGCCATCATGCTTAGCTTATCACTAATAATCACTACTTCATACTCCCTACACATTTTTCTATCCACACAAATAGGACCCACCATTATCAATAATTGAATAGAACCAACGCACTCACGAGAACACCTCCTTATAGCCCTCCACATTCTTCCTCTAATCATGATCTCCTTAAAACCAGAACTAGTAAT---------------------------------------------------------------------------------------------------------------------------------------------------------------------------------------------------------------------------------------------------------------------------------------------------------------------------------------------------------------------------------------------------------------------------------------------------------------------------------------------------------------------------------------------------------------------------------------------------------------------------------------------------------------------------------------------------------------------------------------------------------------------------------------------------------------------------------------------------------------------------------------------------------------------------------------------------------------------------------------------------------------------------------------------------------------------------------------------------------------------------------------------------------------------------------------------------------------------------------------------------------------------------------------------------------------------------------------------------------------------------------------------------------------------------------------------------------------------------------------------------------------------------------------------------------------------------------------------------------------------------------------------------------------------------------------------------------------------------------------------------------------------------------------------------------------------------------------------------------------------------------------------------------------------------------------------------------------------------------------------------------------------------------------------------------------------------------------------------------------------------------------------------------------------------------------------------------------------------------------------------------------------------------------------------------------------------------------------------------------------------------------------------------------------------------------------------------------------------------------------------------------AAGCCAGCACACCAGGAAATAGACTGCAATTCAGGAAGAGGAAGCTGTGAGAGTCCATCTCTAGTGCAAGAGAAATATAAGGAAGTCAGAAAACTGCTCCCTGTAGTAGAAGTACTGGATTCTGACAAGGTTCAAAAGAACGGTGATAGAAAAAAACTCTCAGAAACATTAAAACTAGACCCTGAAAAGCGTCTCCCACAGTTGACTACTAAGAGCCTAAAGTCATCTACATGGCCTGGAGACCAGGCAGGGCGCAATCACAGTCCAAAGTGTTCCTCTCATGATGCCATAGAGATCTGCAAAAGGGTACTCAAAGCCACAAATGTAAAAAGGTCACCCATTTGGGAGAGAAGTGAAGGAAAGCACTGTTCTCAACCTCCAGAACCYGTTGAGACTGTAAGTAAAGAAAAAACAGCCCAACTGAAAGATGGAGCCAATATGTCTCTAAGTGCTCAGCACAATCAAGAGGCATTCTGGTTGGTGACTCCAGAGCAGTTGCCTTTTACATCTACAAAGCCAATGGAT---------------------------------------------------------------------------------------------------------------------------------------------------------------------------------------------------------------------------------------------------------------------------------------------------------------------------------------------------------------------------------------------------------------------------------------------------------------------------------------------------------------------------------------------------------------------------------------------------------------------------------------------------------------------------------------------------------------------------------------------------------------------------------------------------------------------------------------------------------------------------------------------------------------------------------------------------------------------------------------------------------------------------------------------------------------------------------------------------------------------------------------------------------------------------------------------------------------------------------------------------------------------------------------------------------------------------------------------------------------------------------------------------------------------------------------------------------------------------------------------------------------------------------------------------------------------------------------------------------------------------------------------------------------------------------------------------------------------------------------------------------------------------------------------------------------------------------------------------------------------------------------------------------------------------------------------------------------------------------------------------------------------------------------------------------------------------------------------------------------------------------------------------------------------------------------------------------------------------------------------------------------------------------------------------------------------------------------------------------------------------------------------------------------------------------------------------------------------------------------------------------------------ATTGTCTCCCCGCTGGCTCAGCGCCCTCTCCTCCAACAGCAAGCCAAGGCCCCCGCCAAGGCCCCCGGCTTCCATTCT------------------------------------TCAACCGTCTCTCCCAAGACCCCCAACTCTTCGGTGTCTCTAGGTTTCGCCGGGAAGCACCCGAGTAGCCCTAGTTCCTCMGGGCAGTCTTTCAAGTCGCCCTTTGTGGCCCTGTCCAGGCACGT---GGCTTCTACCGGAAGCGTGCCGCCCGGCATTTCCTCAACTCAGAGCTCAACGTCAGGCGGCATCCTGCCCGCCGCCTCGGTCCCTTCTTCTGGGCAGGCTCCCAGTCGCTCCTCGCCCAGTTCCATGGTGAAGAAAACCCTCGTCCCTCAAAAGCTGACTTTG----------------------------------------------------"/>
                            <sequence id="seq_Bitis_xeropaga_0" taxon="Bitis_xeropaga_0" totalcount="4" value="--TTGTTCGCCAAACAACTACGAGTAGTAACTTAAAACTTAAAAGACTTGACGGTGCTTCATC-CAACCTAGAGGAGCCTGTCTAATAACCGACAACCCACGATTAACCCAACCCTCTCTTGCCAACAGTCTATATACCGCCGTCGCAAGCTTACCTTGTAAAAGAACTAAAGTAAGCTCAACAGTCCCCACTAGAACGACAGGTCGAGGTGTAACTCATGAGGG-CCTAGATGGGCTACATTCTCTTCTAGAGAACACGGATAACACTAAGAAATTAGTAGTTGAAGGAGGATTTAGAAGTAAGATGGGCATAAAATACCCGACTGAACACAACGCAATGAAGTGCGTACACACCGCCCGTCACCCCTGC----------------------------------------TTTGTCTATTAATTGTAGACCTGTATGAAAGGCAAAATGAAAGCCCAACTGTCTCTTATAACAAATCAATTAAACTGATCTCCCAGTACAAAAGCTGGGATATCACCATAAGACCAGAAGACCCTGTGAAGCTTTAACTAACCTATTAACCCATATAATAGCCATTTCGGTTGGGGCGACCTTGGAATAAAAAAGAACTTCCTTTACAAGGCATACAAGCCAGACCCAGATATCTGATTAATGAACCAAGTTACTCCAGGGATAACAGCGCTATCTTCTTCAAGAGCCCATATCAAAAAGAAGGTTTACGACCTCGATGTTGGATCAGGACATCCTAGTAGTGCAACAGCTACTAAGGGTTCGTTTGTTCAACGATTAACAGT---------------------------------------------------------------------------------------------------------------------------------------------------------------------------------------------------------------------------------------------------------------------------------------------------------------------------------------------------------------------------------------------------------------------------------------------------------------------------------------------------------------------------------------------------------------------------------------------------------------------------------------------------------------------------------------------------------------------------------------------------------------------------------------------------------------------------------------------------------------------------------------------------------------------------------------------------------------------------------------------------------------------------------------------------------------------------------------------------------------------------------------------TTAACTTANCATTTTCATCCATCATTCACATTACACGTGATGTACCATACGGCTGAATTATACAAAATACGCACGCCATCGGAGCTTCCTTATTTTTCATATGCATCTACACCCACATTGCACGAGGGCTTTATTACGGGTCCTACTTAAATAAAGAAGTATGACTGTCAGGGACCACCCTACTAATCATCCTTATGGCCACCGCCTTCTTCGGTTATGTCCTCCCCTGAGGACAAATGTCATTTTGAGCGGCAACAGTCATCACAAACCTCCTAACTGCAGTTCCATACCTAGGCACCACCCTAACCACCTGACTGTGAGGCGGATTCTCCATCAATGATCCAACATTAACCCGATTCTTCGCCCTACACTTTATCCTCCCATTTACCATCATCTCACTGTCCTCTATCCATATCCTCCTTCTTCATAACGAGGGGTCCAGCAACCCACTGGGAACTAACTCAGACATCGATAAAATCCCATTCCACCCATACCACTCTTACAAAGACACTCTCATATTAACCTCTATAATCACATTAATATTTATAATCTTATCATTTGACCCA---------------------------------------------------------------------------------------------------------------------------------------------------------------------------------------------------------------------------------------------------------------------------------------------------------------------------------------------------------------------------------------------------------------------------------AGCCTAACATCTTGAACCATAATCTCCATAAGCATTATCACAAGCACCCTTATAATCACAACTACAACCCACTGACTCATAGCATGAGCATGCCTAGAAATCAACACCCTCGCAATAACCCCAGTCATCTGCAACCCCCACCACCCCCGATCAATAGAGGCAACAACAAAATATTTCCTCACCCAAACATTAGCCTCCATCATCATCCTATTTGCAACAACATTAAATGCACTCAACACTTCCAACTGAGAGATCAGTATAACAACAGAAACAACTACAATATTAGTCGTAACCCTAGCCTTAATGATAAAAATAGCCGCAGCACCATTCCACTTTTGACTCCCAGAAGTAGCACAAGGCGCCACCACACTGACAGCCCTAACAATTCTAACATGACAAAAAATTGCTCCCCTAGCCATCCTACTAGCCAACCACAACAACACCAACTTAACAATCCTAACCTTCTCAGCAATCCTATCCATCTTAACCGGCGGCCTGGGAGGACTAAACCAAACCCAACTACGAAAATTAATAGCCTTCTCATCAATTGCCCACACCGGATGAATCCTAGCTACAATCACCATAGCACCAAATATCTCTACCCTAACCTTCATTGTATATACAATGACTACAACACCAATCTTTATTATATTTAACCTCTCATCCTCAACAACAATCAAAGATATCAGCACCATATGGGCCATATCACCGTTCCTCATAACAACCACACTTCTAACCATCCTGTCCCTAACAGGACTCCCCCCACTCACAGGATTTATACCAAAATGACTTATTCTCAACAAACTGACTGCCCTTAACATGGTTCTAGAGGCCACACTGATAGCCATATGCTCTTTACCAAGCCTCTACCTTTACATCCGATTAACATACACCCTCACTATAACTATACCACCCCACTCAACTACTATAACAATAAAATGACGTACCACATATAAAAACCTCACCACAATTCCCCTCATCCTGACAGCCTTATCAGCCCTCCTCCTCCCCCTA-------------------------------------------------------------GGAGGTTACGGCATTATTCGAATTATACAAGTTCTACCAACATCAAAAACAGACATATTTATCCCATTCATCACCTTATCACTATGGGGAGCAGTCCTAGCTAATCTAACCTGTCTCCAACAAACAGACCTAAAATCCTTAATCGCCTACTCCTCTATTAGCCACATAGGCCTAGTCGTAGCTGCAATCATAATCCAAACCCAATGAAGTCTATCGGGGGCAATAGCCTTAATAATTGCCCACGGCTTCACCTCCTCAGCACTCTTCTGCTTAGCTAACACAAGCTACGAACGCATACACACTCGCATCCTAATTCTCACACGAGGACTACACAATATTCTCCCAATAGCCACATCTTGATGACTATTGACCAACTTATTTAACATTGCCATCCCCCCAACAATAAACTTTACAGGAGAGCTCATAATTATATCCTCCCTATTCAACTGATGTCCCATAACAATCATAATACTAGGTATGTCCATAATAATCACCACCACATACTCCCTACATATTTTCCTATCAACACAAATAGGGCCAACCATACTAAATAACAAAACAGAAGCAACACACTCGCGAGAACACCTTCTAATAATCCTCCACATCATCCCACTAATCATAATCTCCCTAAAACCAGACTTAGTAATT--------------------------------------------------------------------------------------------------------------------------------------------------------------------------------------------------------------------------------------------------------------------------------------------------------------------------------------------------------------------------------------------------------------------------------------------------------------------------------------------------------------------------------------------------------------------------------------------------------------------------------------------------------------------------------------------------------------------------------------------------------------------------------------------------------------------------------------------------------------------------------------------------------------------------------------------------------------------------------------------------------------------------------------------------------------------------------------------------------------------------------------------------------------------------------------------------------------------------------------------------------------------------------------------------------------------------------------------------------------------------------------------------------------------------------------------------------------------------------------------------------------------------------------------------------------------------------------------------------------------------------------------------------------------------------------------------------------------------------------------------------------------------------------------------------------------------------------------------------------------------------------------------------------------------------------------------------------------------------------------------------------------------------------------------------------------------------------------------------------------------------------------------------------------------------------------------------------------------------------------------------------------------------------------------------------------------------------------------------------------------------------------------------------------------------------------------------------------------------------------------------------AAGCCAGCACACCAGGAAATAGACTGCGATTCAGGAAGAGGAAGCTGTGAGAGTCCATCTCTAGTGCAAGAGAAATATAAGGAAGTCAGAAAACTACTCCCTGCAGCAGAAGTACCGGATTCTGACGAGGTTCAAAAGAACGGTGATAGAAAAAAACTCTCAGAAACATTAAAACTAGACCCTGAAAAGCATCTCCCACAGTTGACTACTAAGAGCCTAAAGTCATCTACATGGCCTGGAGACCAGGCAGGGTGCACTCACAGTCCAAAGTGTTCCTCTCATGATGCCATAGAGATCTGCAAAAGGGTACTCAAAGCCACAAATGTAAAAA------------GGGGGAGAAGTGAAGGAAAGCACTGTTCTCAACCTCCAGAACCCATTGAGACTGTTAGTAAAGAAAAAACAGCCCAACTGAAAGATGGAGCCAATATGTCTCTAAGTGCTCAGCACAATCAGGAGGCATTCTGGTTGGTGACTCCAGAGCAGTTGCCTTTTACATCTACAAAGCCAATGGAT---------------------------------------------------------------------------------------------------------------------------------------------------------------------------------------------------------------------------------------------------------------------------------------------------------------------------------------------------------------------------------------------------------------------------------------------------------------------------------------------------------------------------------------------------------------------------------------------------------------------------------------------------------------------------------------------------------------------------------------------------------------------------------------------------------------------------------------------------------------------------------------------------------------------------------------------------------------------------------------------------------------------------------------------------------------------------------------------------------------------------------------------------------------------------------------------------------------------------------------------------------------------------------------------------------------------------------------------------------------------------------------------------------------------------------------------------------------------------------------------------------------------------------------------------------------------------------------------------------------------------------------------------------------------------------------------------------------------------------------------------------------------------------------------------------------------------------------------------------------------------------------------------------------------------------------------------------------------------------------------------------------------------------------------------------------------------------------------------------------------------------------------------------------------------------------------------------------------------------------------------------------------------------------------------------------------------------------------------------------------------------------------------------------------------------------------------------------------------------------------------------------------ATTGTCTCCCCGCTGGCTCAGCGCCCT---CTCCAACAGCAAGCCAAGGCCCCCGCCAAGGCCCCCGGCTTCCATTCT------------------------------------TCAACCGTCTCTCCCAAGACCCCCAATTCTTCGGTGTCTCTAAGTTTCGCCGGGAAGCACCCAAGCAGCCCTAGTTCCTCAGGGCAGTCTTTCAARTCGCCCTTTGTGGCCCTGTCCAGGCACGT---GGCTTCGGCCGGAAGCGTGCCGTCCGCCATTTCCTCAACTCAGAGCTCAACTTCAGGCAGCATCCTGCCCGGCGCCTCTGTCCCTTCTTCTGGGCAGGCTCCCAGTCGCTTGTCACCCAGTTCCATGGTGAAGAAAACCCTCGTCCCTCAAAAGCTGACTTTG----------------------------------------------------"/>
                            <sequence id="seq_Boa_constrictor" taxon="Boa_constrictor" totalcount="4" value="AGTTGCTCGCCAAACCACTACGAGTGAAAACTTAAAATTTAAAAGACTTGACGGTACTTCACC-CAACCTAGAGGAGCCTGTCTAATAACCGATAACCCACGATCAACCCAACCGCCACTAGCACTCAGCCTATATACCGCCGTCGCCAGCCCACCTTGTGAAAGAAACCAAGTGAGCACAACAGTCCACACTAACACGACAGGTCGAGGTGTAGCTTATGGCGGACAAAGATGGGCTACATTATCTAACAGATAAAACGGAAAAAGCCGTGAAAACCAAGCCTGAAGGAGGATTTAGTAGTAAGATGAGGACATAATACTCAACTGAAAACAAAGAAATGAAGTGCGTACACACCGCCCGTCATCCCTGTACGGCCGCGGTACCCTAACCGTGCAAAGGTAGCGTAATCATTTGTCTATTAATTGTAGACTGGTATGAAAGGCCACATGAGAGCCAAACTGTCTCTTATAATAAATCAATTAAACTGATCTCCTAGTACAAAAGCTAGAATAACTATATAAGACCAGAAGACCCTGTGAAGCTTAAACTAAACTATTAAACCAATTAATAACTATTTCGGTTGGGGCGACCTTGGAACAAAACCAAACTTCCTAACCTAGGCCAACAAGCCAGACCCAGTTAACTGATCATTGAACCAAGTTACTCCAGGGATAACAGCGCTATCTTCTTCAAGAGCCCATATCAAAAAGAAGGTTTACGACCTCGATGTTGGATCAGGACACCCAAATGGTGTAGCCGCTATTAATGGTTCGTTTGTTCAACGATTAACAGTCCTACGGTGTATATCACCCGTTGACTATTTTCAACAAACCACAAAGACATTGGCACCCTGTATTTACTATTCGGTGCCTGATCAGGTCTAATCGGGGCCTGCCTGAGCATCCTTATACGAATGGAACTAACACAGCCCGGCTCACTATTCGGAAGTGATCAGATCTTCAACGTCCTAGTAACAGCCCACGCCTTTATCATAATCTTCTTCATAGTTATGCCAATCATAATTGGTGGATTCGGAAACTGATTAATCCCTCTGATAATCGGAGCACCAGATATGGCATTCCCACGTATAAATAACATAAGTTTTTGACTTCTGCCCCCAGCCCTACTACTCCTACTCTCATCATCATACGTCGAGGCGGGCGCAGGAACAGGTTGAACTGTATACCCACCCCTATCAAGCAACATAGTCCATTCGGGACCATCAGTAGATTTAGCAATCTTCTCTCTACACCTGGCCGGGGCATCATCAATCTTAGGGGCAATCAACTTTATCACGACGTGTATTAACATGAAACCGGCCTCAATACCAATATTCAATATCCCATTGTTCGTCTGATCAGTAATAATCACAGCCATTATATTACTACTAGCTCTGCCAGTCCTGGCAGCAGCAATCACAATACTACTAACAGACCGTAACCTAAACACCTCATTCTTTGACCCATGTGGAGGAGGAGACCCAATCCTATTCCAACACCTATTCTGATTTTTCGGACACCCAGAAGTGTATATTTTAATCCTGCCCGGATTCGGAATTATCTCCAGCATTATCACATTCTACACCGGAAAAAAGAATACATTTGGATACACAAGCATAATCTGAGCAATAATGTCAATCGCCTTCCTTGGGTTTGTGGTGTGAGCACATCATATATTCACAGTTGGACTTGACATTGACAGCCGAGCATATTTTACGGCAGCCACAATAATTATCGCCGTTCCATGCCCCACCAAAAAATCCTAATATTATTCGGCCTATTACCAGTAGCAACCAATATCTCAACATGGTGAAACTTTGGATCAATACTACTAACATGCTCCATAATTCAAGTACTAACAGGATTCTTCTTAGCAGTACATTACACAGCAAACATTAACCTAGCCTTCTCATCCATCGTACATATCATACGAGACGTACCATACGGGTGAATAGTACAAAACCTCCACGCCATAGGAGCCTCAATATTCTTCATCTGCATCTACATCCACATCGCACGTGGACTTTACTATGGATCCTACCTCAACAAAGAAACCTGGTTGTCAGGAACCACATTACTAATCATACTAATAGCAACCGCATTCTTTGGTTATGTTTTACCATGAGGACAAATATCATTCTGAGCCGCAACAGTAATCACAAACCTTCTTACTGCAATCCCCTACCTAGGAAACACCATAACAACCTGGTTGTGGGGGGGGTTCGCAATCAACGACCCAACACTAACCCGATTCTTCGCATTACACTTCATCCTACCATTCGGGATTATCTCTTTATCATCACTACATGTACTACTACTTCATGAAGAGGGGTCAAGCAACCCATTAGGGACAAACTCAGATATTGATAAAATCCCATTCCACCCCTACCACACCATAAAAGACCTATTTATACTAGCAACAACCCTCACCCTACTACTAGTAACAATCTCATTCTTCCCAGACATTTTTAACGACCCAGAAAACTTCTCCAAAGCAAACCCCTTAGTTACCCCACAGCACATCAAACCAGAGTGATATTTCCTATTCGCCTACGGCATCCTACGGTCAATCCCAAACAAACTCGGAGGCGCATTAGCCCTAGCAATATCAATTATAATCCTATTCACAGTCCCATTTATCCACACATCCAAACTACGATCTATAGCATTCCGACCACTAATACAACTAATATTCTGAACATTCACATCCACATTTATACTAATCACCTGAGCAGCAACAAAACCAGTAGAACCCCCATTCATCGCTATCAGCCAAGTAGCATCCATTATCTACTTCACATTCTTCATCTCAAACCCCATCCTAGGGTGGGCAGAAAATAAAATCATAAAAAACACAT-----------------ATAAAACCAATATCATGATTAATAATTCCAACCAGCATCACACTTAGCACCATCATAGTTATAGCATCAACACATTGAGTTATAGCCTGGACCTGCCTAGAAATCAACACATTATCCATAATCCCAATAATCTCAAAACCTAACCACCCGCGATCAACGGAAGCGGCAACAAAATACTTCCTAACCCAGACATTAGCATCAATAACCCTTATGTTCGCAGCAACAATAAATGCTATAGAAACCTCACAATGAGAGATAACACTTACAACAAACCACACATCAACAACACTAATCACACTCGCCCTTATAATAAAAATAGCAGCAGCCCCGTTCCACTTCTGACTGCCAGAAGTAACGCAAGGAACCACAACACTAACCAGCCTAACAATCCTAACATGACAAAAACTAGCACCACTATCTATCCTCCTAACACTATCAAACAAAATCAACCAAACTGCCCTACTAATCATAGCAATCATATCCATTACAATGGGAGGACTCGGGGGACTAAACCAAACACAAATACGAAAACTAATAGCATTTTCATCAATCGCACACACAGGGTGAATCCTATCTACTATTGCAATTTCACCTACTATCTCAACCCTAACCATAACTATCTACATCCTATCAACTACACCAGTATTCATACTACTACACTCGACATCATCCACAACAATAAAGGATATTGGAACCATATGAACCACATCCCCACTAATGACTACAGCACTAATAGCCACAATCCTGTCAATAGGCGGGCTCCCCCCACTAACGGGGTTCATACCAAAATGACTTATCCTCAACAAAATAATCATATTCGACATAATCACAGAGGCAACTACAATAGCCATAGCATCACTACTAAGCCTCTACATCTACCTACGACTGGCATATGTATCATCAATAACAATAACACCTAACACCAACACAATAACCATAAAGTGACGAGCGCCACACAAAAAACAACCAATAGTCACATCAGTAATAATATTAATCGCTACCGCAACACTACCAATAATGCCATCACTAT--CCCAATCGCCGGATCTATAGTACTAGCAGCAATTCTCCTTAAACTTGGAGGTTACGGTATAATCCGAATAATACAGATTCTACCCACAACAAAAACAGACATATTTATACCTTTCATAATTCTGTCATTATGAGGAGCAATCCTTGCCAACCTAACATGCTTACAACAAACAGACCTAAAATCCCTAATCGCATACTCATCAATCAGCCATATGGGTTTAGTAATCGCAGCAATTATAATCCAAACTCACTGAGCCGTAGCAGGGGCAATGGCACTAATAATTGCACACGGATTCACATCATCAATACTATTCTGCCTAGCAAACATCACATATGAACGCACACACACACGAATCCTTATACTAACACGAGGATTCCACAACATTCTACCAATAATAACCACATGATGACTACTAGCCAACCTAATAAATATTGCCATCCCACCTAGCATAAACTTTACAGGTGAACTACTAATCGTATCATCACTATTCAACTGATGTCCAACAACAATTATCATGTTAGGTGTATCAATACTAATCACGGCAACATACTCACTACACATATTCCTATCAACACAAACAGGCAAAACATCATCAAACCTAAACACTAACCCCACACACACCCGAGAACACCTACTAATAACCATACATATCACCCCGCTCGTACTAATCTCTATAAAGCCAGAATTAATCCTAAGG--------------------------------------------------------------------------------------------------------------------------------GAGTTGCATGAAAGCTGCCCCAATGAAGGAAGTTAGTATCAGAGGACAAGGCAGCTTGGCTTATCCTGGTCTTCGGACACAGGGAAATCTGGAGACCCTCGGTGGGCCCAACGATGCCACAAGAGGATTAACGTCTTTGGCAGACACTTTTGAACATGTCATTGAGGAGCTCCTGGATGAG---CAGCAGGTCATTCAGCCCAGCAAGGAAAATAAGGATGCAGACTTGTACTCAACTCGGGTGATGTTAAGCAGTCAAGTGCCTCTGGAGCCTCCCCTGCTCTTCCTGCTTGAGGAGTATAAAAACTACTTGGATGCTGCAAACATGTCCATGAGGGTCCGGCGCCATTCTGACCCTGCTCGCCGTGGGGAGCTGAGCGTGTGTGACAGTACTAGTGAGTGGGTGACAGCAGCTGAAAAAAAGACTGCAGTAGACATGTCCGGAGCGACAGTTACAGTCCTGGAAAAAGTCCCAGTCCCCAAAGGCCAACTGAAGCAATATTTTTATGAGACCAAGTGCAGCTCGAAGGGTTATGCAAAAGAAGGCTGTAGGGGCATAGACAAGAGGTACTGGAATTCCCAGTGCCGAACTACTCAGTCTTTCGTCCGAGCTCTCACCATGGATAAYAAAAAGAGAGTAGGATGGCGCTTTATAAGAATAGACACTTTCATCTGTGAATGCACGTCCCTGCAGTAGCCCTTTGGTCTGTCCTGCCAAAGGAGAAAAGTTCTTTGGGGGGGGCAGCGTGTCTAGGATTCGTCGGCTACCCCCCCACCTAGCTTGGTGTTCAATAGACTGGGATCAGTTATGTCTCCTGCATCTCCTGGGCTCTGGTGGCTTTGGTTCTGTCTACAAGGCAACTTACCATGGAGTTACGGTGGCTGTAAAACAGGTGAAGAGATGCAGTAAGAACCATTTGGCCTCACAGCAGAGCTTCTGGGCAGAACTAAATGTAGCGCGTCTTGGCCATAACAATGTGGTACGCATAGTAGCTGCTAGCACATGTACCCCTGCTAGTCAGAATAGTTTGGGCACCATAATTATGGAATATGTAGGTAATTGCACTCTGCACCATGTGATCTATGGGACTGGCCATTTAACAGGAAAGAATAAGGATGGGCTTAAATGTGACGATGGGTTTTTGAGTACATCTCAGGCTGTCAGTTACTCCTGTGATATTGTGGCAGGGTTAATGTTTCTCCATTCACAATTAATTGTGCATCTGGATTNNAAACCTGCTAACGTATTCAT----------------------------------------------------------------------------------------------------------------------------------------------------------------------------------------------------------------------------------------------------------------------------------------------------------------------------------------------------------------------------------------------------------------------------------------------------------------------------------------------CTCTGTGGCATCCAGTCTTCCAGCATGGACCAAGGGATTTTAACAGAAGATTCCATGAATTCTTTTATCAGAACACTGATTCAAGCTGGCATTTGGAAAAACAAGGTCCCTAAGCAGACGGCCAGAACCAAGGATGGCATGCAAACCACAGTGAAGAAGACCGAGGTTGAAGCAGATGCGAGGGCAAGCCAAGATACCAGGTT---GGGTTTCCAGCCCATCGTCTCAGTGGATGTCGAATTGCTGAGGCAGCAGAGGCGCTTCAGTTCCCCCCGGGTGCTCCTGAGTGAAAACACCCCTCTGGAGCCCCCTCCCCTGTACCTGACGGAGGAGCCCGTGGTGCTGAACAGAACGTCTCGCCGGAAGAGG------GAAGGGAAGAGCCACCGCGGGGAGTACTCTGTGTGCGACAGTGAGAGCCGGTGGGTCACGGACAAATCCTCTGCTGTTGACATACGAGGGCACCAGGTGACTGTCCTGGGGGAGATCAGAATGGGCCCCTCCCCAGTCAAGCAA-AATCATGGAAAGAGTCACCCCAATAAAAATGTAAAGCCAGCACATCAAGAAACAGACTGCGACTCAGGAAGAGGAAGCTGTGAGAGTCCATCTCTACTGCGAGGGAAACATAAGGAAGCCAGAAAACTGTCCTCTGAAGCAGAAGTACTGGATCCTGATGAGGTGCACAGGAACACTGATAGAAAAAACCTATCAGAAACATTAAAACTAGACCCTGAAAGGCATCTCGCATGGTTGACCAGTGGGAGCCCAAAAGCATCTACGTGGCCTGGAGACCAGCCAGGGAACACTCACAGTCAAAAGCGTTCCTCTCATGACATCATAGAGATCTGCAAAATGGCACTCAAAGCCACAAATGTAAAAAGGTCACCCATCTTGGGGAGAAGTGAAGGAAAGCATTGTTTTCAACCTCCTGAATCCATTGAGACTATTAGTAAAGAAAAAACAGCCCAACTGGGGGATGGAGCAAATTTGTCTATAAATGCTCAGTACAATCAAGAGGTGTTTTGGTTA-----------------------------------------------------------------------------------------------------------------------------------------------------------------------------------------------------------------------------------------------------------------------------------------------------------------------------------------------------------------------------------------------------------------------------------------------------------------------------------------------------------------------------------------------------------------------------------------------------------------------------------------------------------------------------------------------------------------------------------------------------------------------------------------------------------------------------------------------------------------------------------------------------------------------------------------------------------------------------------------------------------------------------------------------------------------------------------------------------------------------------------------------------------------AGATGTACAGGACTGTAAAGGCAATTACAGGAAGGCAGATTTTCCAGCCTTTGCATGCTCTCCGAACAGCTGAGAAGTCCCTTCTGCCTGGTTATCATCCCTTTGAATGGGAACCTCCCTTGAAGAACGTGTCTAGTAATACTGATGTGGGCATTATTGATGGACTCTCGGGAGTACAACAGTCTGTAGATGACTACCCAGTGGACACAATTGCAAAAAGATTTCGATATGATGTAGCTTTGGTGGCTGCCCTTATGGATATAGAAGAAGAAATCTTAGAAGGACTAAAAATTAATGACTTGGATGACTATGTGAAAGGGCCTTTCACTGTAGTGATTAAAGAATCCTGCGATGGAATGGGAGATGTCAGTGAAAAGCATGGCAGTGGCCCAGCTGTTCCTGAAAAAGCAGTTCGATTCTCCTTTACCCTCATGAGCATCACTATCACTCATGACAATGGCAGCGTGAAGATTTTTGAAGAAAACAAACCCAATTCAGAGTTGTGTTGTAAGCCTTTGTGCCTTATGCTGGCTGATGAGTCAGACCATGAGACGCTCACTACCATCCTGAGTCCCCTTATAGCAGAAAGGGAAGCCATGAAAAATAGTGCATTAATACTTTATATGGCTGGTATTCCCAGGATTTTCAAATTCATTTTTAGGGGCACTGGATATGATGAAAAGCTTGTCCGTGAAGTTGAGGGTCTTGAAGCCTCAGGTTCTACTTACATTTGTACACTTTGTGATGCTACCCGCCTGGAAGCTTCTCAGAATTTAATCCTACATTCTATAACCAGGAGTCATGCTGAAAACCTAGAACGATATGAAGTGTGGCGGTCCAATCCCTACCATGAAGCTGTTGATGAACTGCGTAGCCGAGTGAAAGGTGTTTCTGCCAAGCCTTTTATTGAGACTGTGCCTTCAATAGATGCACTGCACTGTGAC-------------------------------------------------------------------------------------------------------------------------------------------------------------------------------------------------------------------------------------------------------------------------------------------------------------------------------------------------------------------------------------------------GTTACAGAATCCCAAGATTGCCTCACCACTGCCTCAGCACCCTCTCCTC------CAGGTCAAGACCCCTGCCAAGGCGCCCAGCTTCCAC------------------------------------------ACCATCTCTCCCAAGACCCCCAATTCTTCTGTGTCTCTAAGTTACACTGGGAAGCATCCAAGCAGCTCTAGCTCCTCAGGGCAATCTTTCAAGTCGCCCTCTGTGGCCCTGTCCAGGCACGT---GGCTTCTACCGGAAGTGTGTCATCCAGCATTTCCTCCAATCAGAGTTCCCCT------AACGTACTGCCAGGTGCCCCTGTTCCTTCTTCTGGGCAGGCTCCCAGTCGCTCATCGCCCAGTTCCATGGTGAAGAAGACTCTTGTCCCTCAAAAGCTGACTTTGGTAGCCCCACCAGGGGGTCCAAATGTCAGCTCAAGKGRRGGAACA-------"/>
                            <sequence id="seq_Bungarus_fasciatus" taxon="Bungarus_fasciatus" totalcount="4" value="AATTGTTCGCCAAATAACTACGAGTAAAAACTTAAAATTTAAAAGACTTGACGGTACTTCACATCAACCTAGAGGAGCCTGTCTAATAACCGATAATCCACGATTAACCCAACCCTATCTAGCTAACAGTCTATATACCGCCGTCGCCAGCTTACCTTGTGAAAGAAATAAAGTAAGCATAATAACCTACATTAATACGACAGGTCGAGGTGTAACTAATGAGGAAATAAGATGGGCTACATTTTCTAACAGAAAACACGGATAA-GCTATGAAAATAAAAACTGAAGGAGGATTTAGCAATAAGATGAGAACATAATACCCAACTGAAATTAATGCAATGAAGTGCGCACACACCGCCCGTCATCCCTGTACGGCCGCGGTATCCTAACCGTGCAAAGGTAGCGTAATCACTTGTCTATTAATTGTAGACCCGTATGAAAGGCATAATGAGGGCCTAACTGTCCCTCATAGTAAATCAATTAAACTGATCTCCCAGTCCAAAAGCTGGAATATAATCATAAGACCAGAAGACCCTGTGAAGCTTAAACTAAACTATTAAAACCAATAATAACTATTTCGATTGGGGCGACCTTGGAAACAAAAAGAACTTCCTTCACCAGGCTGACAAGCCTGACCCAGAAAACTGATAATTGAACCAAGTTACTCCAGGGATAACAGCGCTATCTTCTTCAAGAGCCCATATCAAAAAGAAGGTTTACGACCTCGATGTTGGATCAGGACATCCTAATGGTGCAACCGCTATTAAAGGTTCGTTTGTTCAACGATTAACAGTCCTACGGTGTTTATTACCCGTTGACTATTTTCAACCAATCATAAAGATATTGGAACCTTGTACCTACTGTTTGGGGCCTGGTCAGGTTTAATTGGAGCCTGCCTAAGTATTCTAATACGAATAGAACTAACCCAACCTGGGTCACTTCTAGGTAGCGATCAAATCTTTAACGTGTTAGTTACCGCCCATGCATTTATCATAATCTTCTTTATAGTTATACCTATTATAATTGGCGGCTTTGGCAACTGACTTATCCCATTAATAATTGGAGCCCCAGATATAGCCTTTCCTCGAATAAATAATATAAGTTTCTGACTACTCCCACCAGCACTTCTTCTTCTCCTATCATCTTCCTATGTAGAAGCTGGAGCCGGCACAGGCTGAACAGTTTATCCGCCCCTATCGGGTAACTTAGTTCATTCAGGCCCATCAGTAGATCTAGCTATTTTCTCTCTACACCTAGCAGGAGCTTCTTCCATCCTAGGAGCAATCAACTTTATTACAACATGTATTAACATAAAACCTAAATCAATACCAATATTTAATATTCCATTATTTGTATGATCAGTCTTAATCACTGCTATTATACTTTTACTAGCCCTACCAGTCCTAGCCGCTGCAATCACTATACTTCTAACTGACCGTAATCTAAACACATCCTTCTTTGATCCTTGCGGAGGCGGAGACCCAGTCCTATTTCAACATCTATTCTGATTCTTTGGACATCCAGAAGTTTATATCCTAATTTTACCAGGGTTCGGTATTGTATCAAGTATTATTACCTTCTATACAGGAAAAAAAAACACTTTCGGCTATACAAGTATAATCTGAGCAATAATATCTATTGCAATCTTAGGCTTTGTTGTATGAGCCCATCATATATTCACTGTGGGTTTAGATATTGATAGCCGAGCTTATTTCACCGCAGCAATTATAATTATTGCTATTCCATGTCCAACCAACATATCCTACTAATATCTAACCTTCTTCCAGTCGGATCCAATATTTCCACCTGATGAAACTTTGGCTCTATATTACTAACCTGTCTTCTACTACAAATTATAACAGGTTTCTTCTTAGCAATTCATTATACAGCTAACATTAATCTAGCTTTCTCATCAGTAGTACATATTCTGCATGATGTACCTTACGGATGAATCATACAAAACATTCATGCAATCGGCGCATCCCTATTCTTTATTTGCATCTATATCCATATTGCACGAGGACTTTACTACGGCCTTTACCTCAATAAAGAAGTATGATTATCAGGAACTGCCCTACTAATCACCCTAATAGCAACAGCCTTTTTCGGTTACGTCCTTCCTTGAGGACAAATATCATTCTGAGCAACAACAGTAATTACAAACTTACTTACCGCAATTCCATACTTAGGAAACATACTAACAATCTGACTCTGAGGCGGATTCTCTATTAATGATCCAACTCTTACCCGCTTCTTCGCCCTACATTTTATCCTTCCATTCGCTATTATTTCCTTATCCTCAATCCATATCCTTCTTCTTCATAATGAGGGATCAAATAACCCACTTGGCACTAACTCAGATATTGATAAAATCCCATTACATCCATACCATTCCTACAAAGATATATTAATAATTAGCATCATAATTACTATATTATTCATTACCATATCGTTTATACCTAATTTATTCAATGACCCAGAAAATTTCTCTAAGGCCAACCCACTATTAACACCACAACATATCAAACCTGAATGATACTTCTTATTTGCTTATGGTATCCTGCGATCAATTCCAAACAAACTTGGAGGAACAATAGCTCTAATTATATCAATCGCTATCCTAATCACAGTTCCATTCACCCACACCTCTTATACCCGCTCTATACTATTCCGTCCACTAACACAAATCTTATTTTGGACATTAATCTCAACCTTTATTATTATTACATGAGCAGCTACCAAACCCGTAGAATCACCATTCATCTCTATCAGCCAAATAACTTCGATTATCTATTTCTCCTTCTTCATTATTAATCCTCTACTCGGCTGAATCGAAAATAAAATTATAATGCCCT--------------------ATTAACCCAATATCTTGATTAGTTATTACAACAAGCATCATTACAAGTACACTACTCATTACTATAATAACCCACTGACTTATAGTATGAGTATGCCTAGAGATTAATACTTTATCTTTAATCCCAATCATCTCAAAATCACATCACCCACGAGCAACAGAAGCTGCTACAAAATATTACCTTACACAAACTATAGCTTCCACAACTCTCCTGTTTGCAACAACAATAAATGCTATAAACACATCCAACTGAGAAACCTACATCACAACAAACCCAACTACAACCTTAATAATTACCCTAACCTTAATAATAAAAATAGCAGCCGCACCACTTCACTTCTGACTACCAGAAGTGGCACAAGGCACAACCACCCTAACAGCACTAATTATCCTGACATGACAAAAAATTGCACCACTCATCATTATATTAACCATCCACAATAAAATAAACCAAACACTTCTATTACTATCAGCAGTCCTATCCGTTATTATTGGCGGATTAGGCAGCCTAAACCAAACTCAACTACGAAAACTAATAGCCTTCTCATCTATTGCTCATACAGGCTGAATCCTGGCTACAATATCCACTGCACCAAAAATCTCAATTCTTACTTTCATAATTTATACCCTAGCTACAACCCCTATCTTCCTATCTATTAATCATACATCTACTACAACAATTAAGGATATCGGAACAACTTGAATAACCTCACCACACCTAATAATTCTAATATCATTAACAATTCTATCACTAGGAGGATTACCTCCACTAACAGGGTTTATACCAAAATGATTAATTCTTAATAAAATAATTTCCATAAATATAACCATCGAAGCTACCATAATAGCAGTATCATCTATAATAAGCTTATACGTCTATCTACGACTGACATATATATTAACCTCAACATTACCACCTTACACAACCCCAATATTAATAAAATGACGAACAACACATAAAAAACACCCAATAATCATAACCCTTATAATAATAATAACTACATTCCTACTCCCTATAACTCCAAATATGT--CCCTATCGCTGGGTCAATAGTGTTAGCTGCAATCCTGTTAAAACTAGGAGGATATGGTATTATCCGAATATCCCAAATTTTACCTCTACTAAAAACAGATATATTCCTTCCATTTATTGTACTATCCTTATGAGGTGCTATCTTAGCAAGCCTAACCTGCTTACAACAAACAGACTTAAAATCACTTATCGCATACTCATCAATCAGCCACATGGGTTTAGTAATCGCTGCAATCTCTATCCAAACACAATGAGGCTTAACAGGGGCTATAATAATGATAATTGCCCATGGTTTCACCTCATCAGCACTTTTCTGCCTAGCAAATACTACCTACGAACGCACCCAAACCCGCATTATAATTCTTACACGAGGATTCCACAATATTTTACCAATAACTACTACTTGGTGACTCCTAGCCAACCTTATAAATATTGCCACTCCACCAAGCATTAATTTCACAAGTGAACTATTAATCGCATCCTCTCTTTTTAATTGGTGTCCTATGTCAATTATCCTATTTGGACTACTCATATTAATCACAGCCTCATATTCCCTACATATATTCCTATCAACACAAATAAATACTCAAACGTTCAATTCCCCCATCCAACCCACACACTCACGAGAACACCTAATTATAACAATACACATTATCCCACTCATACTAATCTCTTTAAAACCAGAATTAGTAATCTA----------------------------------------------------------------------------------------------------------------------------------AGTTGCATGAAAGCTGCCCCCATGAAGGAAGTTAGTATCAGAGGACAAGGCAGCTTGGCTTATCCTGGTCTTCGGACAAAGGGAAATCTGGAGACCCTCAGTGGGCCCAATGATGCCACCAGAGGATTAACGTCTTTGGCAGACACTTTTGAACATGTCATTGAGGAGCTCCTGGATGAG---CAGCAGGTCATTCAACCCAGCAAGGAAAATAAGGATGCAGACTTGTACTCGTCACGGGTGATGCTAAGCAGTCAAGTGCCTTTGGAGCCTCCTCTGCTTTTCCTGCTCGAGGAGTATAAAAACTACTTGGATGCTGCAAACATGTCCATGAGGGTCCGGCGCCATTCTGACCCTGCTCGCCGTGGGGAGCTGAGTGTGTGTGACAGTACTAGCGAGTGGGTGACAGCAGCTGAAAAAAAGACTGCGGTAGACATGTCCGGAGCAACGGTTACAGTCCTGGAAAAAGTCCCAGTGCCCAAAGGCCAACTGAAGCAATATTTTTATGAGACCAAGTGCAGCACRAAGGGTTATGCAAAAGAAGGCTGTAGGGGCATAGACAAGAGGTACTGGAATTCCCAGTGCCGAACTACTCAGTCTTACGTCCGTGCTCTCACCATGGATAACAAAAAGAGAGTTGGATGGCGCTTTATAAGAATAGACACTT--------------------------------------------------------------------------------------------------------------------------------------TCAGTTATGTCTCCTGAATCTCTTGGGCTCTGGTGGATTTGGTTCTGTCTACAAGGCAACTTACCATGGAGCTACTGTGGCTGTAAARCAAGTGAATAGATGCAGCAAGAACCATTTGGCATCAAGGCAAAGCTTCTGGGCAGAACTAAATGTAGCACGTCTTGACCATAACAATGTGGTACACATAGTAGCTGCTAGCACATGTACCCCTGCTAGTCAGGATAGTTTGGGTACCATAATTATGGAATATGCAGGTAATTGCACTCTACATCATGTTATCTATGGAACTGGTTATTTAATAAGAAATAGCAATGATGGCCTTAAATGTGACCATGAGTTTTTGAGTACAGCTCAGGCTATCATTTACTCCTGTGATATTGTGGCAGGGTTAATGTTTCTCCATTCTCAGTTAATTGTGCATCTGGATTTAAAACCTGCTAACATATTCATCACAGAACATAATGTTTGTAAGATTGGAGACTTTGGATGCTCCCAAAAACTAGAAGATAGTGAATCTTCAGGACTACATCTTTATCATCAAGGGGGAACATACACACATCGTGCTCCTGAACTTCTTAAAGGTGATGAGCAAGAAGGTTTTGCTGAAGGCTTTGTCAGGGCACTCGCAGAGCTACACAATCAAAACACCATGCCGAATGTTACCTCCGCTGCTCCGCCTACGAACTCCGGCATGGCCTCTGTCTCTTCCATGGCTGGAAACAGTGGCTTCAATGCTAACATGCACAGCGAGCCGCCCGTCTATGCTAATCTCAGTAACTTCAATCCTAGCGCACTCAATACAGTGCCTTCCTACAATGCAAACAACCTGGGCTTTCCTCCGCAGCATCATATAAACCCCCAGATGCCAGTGCAGCATCCGCGCCTCCAAGCTCTGAAAGAAGAGCCTCAGACTGTCCCAGAAATGCCTCTTTGTGGCATCCAATCGACCAGCATGGACCAAAGGAGTTTATCAGAAGATTCCATGAATTCTTTCCTCAAAACGTTGATTCAAGCTGGCATTTGGAAAAATACCATCCCCAAGCAGGGGGCCCGAACGAAGGATGGCGTGCCGACCACAGGGAGGAAAACCGAGGCCGGACCAGAGCTGACGACAAGCCAAGATACTAAATT---GGGTTTCCAATCTGTCGTTTCATTGGATGCAGAATTTCTGAGGCAACAAAGACGCTTCAGTTCTCCCCGGGTGCTCCTGAGTGAAAATACCCCGCTGGAACCTCCTCCCTTGTATCTGATGGAGGAGCCCCTGGCGCTGAACCGAACGTCTCGCCGGAAGAGGTACACGGAAGGGAAAACCCACCGCGGGGAATATTCTGTGTGCGACAGCGAGAGCCGATGGGTGACGGACAAAACTTCCGCAGTGGACATCCGAGGACACCAGGTGACTGTCCTGGGTGAAATCCGAATGGGTCCTTCTCCGGTCAAACAA--------------------------------------------------------------------------------------------------------------------------------------------------------------------------------------------------------------------------------------------------------------------------------------------------------------------------------------------------------------------------------------------------------------------------------------------------------------------------------------------------------------------------------------------------------------------------------------------------------------------------------------------------------------------------------------------------------------------------------------------------------------------------------------------------------------------------------------------------------------------------------------------------------------------------------------------------------------------------------------------------------------------------------------------------------------------------------------------------------------------------------------------------------------------------------------------------------------------------------------------------------------------------------------------------------------------------------------------------------------------------------------------------------------------------------------------------------------------------------------------------------------------------------------------------------------------------------------------------------------------------------------------------------------------------------------------------------------------------------------------------------------------------------------------------------------------------------------------------------------------------------------------------------------------------------------------------------------------------------------------------------------------------------------------------------------------------------------------------------------------------------------------------------------------------------------------------------------------------------------------------------------------------------------------------------------------------------------------------------------------------------------------------------------------------------------------------------------------------------------------------------------------------------------------------------------------------------------------------------------------------------------------------------------------------------------GGCAATGCCGCTGAATTTTATAAAATATTCCAGTTTGAGATTGGTGAGGTGTACAAAAATACCAGTGCAACCAAAGAAGAGAGAAAGAGGTGGCAGTCAACTCTTGACAAACACCTTAGAAAAAAGATAAATTTGAAACCTGTAACAAGGATGAATGGAAATTTTGCAAGAAAACTCATGAGTAGGGAGACTGTGGATGCCGTTTGTGAATTAATAAAATGTGAGGAGAGACATGAAGCCCTCAGAGAATTAATGGACCTTTACCTTAAGATGAAACCAGTATGGAGGTCTTCATGTCCAACCAAAGAATGCCCAGAACTTGTATGTCAATACAGTTTCAACTCTCAGAGATTTGCCGAATTGCTGTCAACTAAATTCAGTT-----------------------------------------------------------------------------------------------------------------------------------------------------------------------------------------------------------------------------------------------------------------------------------------------------------------------------------------------------------------------------------------------------------------------------------------------------------------------------------------"/>
                            <sequence id="seq_Causus_bilineatus_0" taxon="Causus_bilineatus_0" totalcount="4" value="----------------------------------------------------------------------------------------------------------------------------------------------------------------------------------------------------------------------------------------------------------------------------------------------------------------------------------------------------------------------------------------CGCGGTATCCTAACCGTGCAAAGGTAGCATAATCATTTGTCTATTAATTGTAGACTTGTATGAAAGGCACTATGAGAGCCCAACTGTCTCTTATAACGAATCAATTAAACTGATCTCCCAGTACAAAAGCTGGAATTCCCCTATAAGACCAGAAGACCCTGTGAAGCTTTAACTAAACTATTATTCTTAATAATAACTATTTCGGTTGGGACGACCTTGGAACAAAAAAGAACTTCC------------------------------------------------------------------------------------------------------------------------------------------------------------------------------------------------------------------------------------------------------------------------------------------------------------------------------------------------------------------------------------------------------------------------------------------------------------------------------------------------------------------------------------------------------------------------------------------------------------------------------------------------------------------------------------------------------------------------------------------------------------------------------------------------------------------------------------------------------------------------------------------------------------------------------------------------------------------------------------------------------------------------------------------------------------------------------------------------------------------------------------------------------------------------------------------------------------------------------------------------------------------------------------------------------------------------------------------------------------------------GATATCCCACATGGTTGAAGTATCCAAAACTCCCACGCCAGTGGTGCATCTCTATTCTTTAAGTCCATTTACACTCACATCGCACGAGGCCTATATTACGGGTCTTATCTCAATAAAGAGGTATGACTATCAGGAACCTCTCTCCTCATCCTCTTAATAGCTACCGCTTTCTTTGGTTATGTCCTCCCCTGAGGACAAATATCCTTCTGAGCAGCAACAGTCATTACTAACCTACTCACTGCAATCCCCTATTTAGGAACCACCTTAACTACTTGACTATGGGGAGGCTTCTCTATTAACGACCCCACACTTACCCGATTTTTTGCCCTTCATTTTGTCCTACCATTTATCATTATCTCTACAACTTCTATTCATATTCTCCTTCTTCATACCGAGGGCTCTAATAACCCCCTCGGGACTAACTCCGACATTGACAAAATCCCCTTCCACCCCTACCACTCTTATAAAGACGCCTTTATATTATCTATCTTAGTCTCTACCCTACTCATCATCCTATCATTTGACCCAAACATCATAAACGACCCAGAAAACTTC----------------------------------------------------------------------------------------------------------------------------------------------------------------------------------------------------------------------------------------------------------------------------------------------------------------------------------------------------------------------------------------------------------------------------------------------------------------------------------------------------------------------------------------------------------------------------------------------------------------------------------------------------------------------------------------------------------------------------------------------------------------------------------------------------------------------------------------------------------------------------------------------------------------------------------------------------------------------------------------------------------------------------------------------------------------------------------------------------------------------------------------------------------------------------------------------------------------------------------------------------------------------------------------------------------------------------------------------------------------------------------------------------------------------------------------------------------------------------------------------------------------------------------------------------------------------------------------------------------------------------------------------------------------------------------------------------------------------------------------------------------------------------------------------------------------------------------------------------------------------------------------------------------------------------------------------------------------------------------------------------------------------------------------------------------------------------------------------------------------------------------------------------------------------------------------------------------------------------------------------------------------------------------------------------------------------------------------------------------------------------------------------------------------------------------------------------------------------------------------------------------------------------------------------------------------------------------------------------------------------------------------------------------------------------------------------------------------------------------------------------------------------------------------------------------------------------------------------------------------------------------------------------------------------------------------------------------------------------------------------------------------------------------------------------------------------------------------------------------------------------------------------------------------------------------------------------------------------------------------------------------------------------------------------------------------------------------------------------------------------------------------------------------------------------------------------------------------------------------------------------------------------------------------------------------------------------------------------------------------------------------------------------------------------------------------------------------------------------------------------------------------------------------------------------------------------------------------------------------------------------------------------------------------------------------------------------------------------------------------------------------------------------------------------------------------------------------------------------------------------------------------------------------------------------------------------------------------------------------------------------------------------------------------------------------------------------------------------------------------------------------------------------------------------------------------------------------------------------------------------------------------------------------------------------------------------------------------------------------------------------------------------------------------------------------------------------------------------------------------------------------------------------------------------------------------------------------------------------------------------------------------------------------------------------------------------------------------------------------------------------------------------------------------------------------------------------------------------------------------------------------------------------------------------------------------------------------------------------------------------------------------------------------------------------------------------------------------------------------------------------------------------------------------------------------------------------------------------------------------------------------------------------------------------------------------------------------------------------------------------------------------------------------------------------------------------------------------------------------------------------------------------------------------------------------------------------------------------------------------------------------------------------------------------------------------------------------------------------------------------------------------------------------------------------------------------------------------------------------------------------------------------------------------------------------------------------------------------------------------------------------------------------------------------------------------------------------------------------------------------------------------------------------------------------------------------------------------------------------------------------------------------------------------------------------------------------------------------------------------------------------------------------------------------------------------------------------------------------------------------------------------------------------------------------------------------------------------------------------------------------------------------------------------------------------------------------------------------------------------------------------------------------------------------------------------------------------------------------------------------------------------------------------------------------------------------------------------------------------------------------------------------------------------------------------------------------------------------------------------------------------------------------------------------------------------------------------------------------------------------------------------------------------------------------------------------------------------------------------------------------------------------------------------------------------------------------------------------------------------------------------------------------------------------------------------------------------------------------------------------------------------------------------------------------------------------------------------------------------------------------------------------------------------------------------------------------------------------------------------------------------------------------------------------------------------------------------------------------------------------------------"/>
                            <sequence id="seq_Causus_defilippii_0" taxon="Causus_defilippii_0" totalcount="4" value="AATTGTCCGCCAAACAACTACGAGTCCTAACTTAAAACTTAAAAGACTTGACGGTACTTCACCACAACCTAGAGGAGCCTGTCTAATAACCGATAACCCACGATTAACCCCACCCTATCTTGCCCACAGTCTATATACCACCGTCACAAGCTTACCTTATAAAAGAAACAAAGTGAGCTAAATAGCTAACACTAAAATGACAGGTCGAGGTGTAACTTATGAGGG-ATAAGATGGGCTACATTCTCTAACAGAGGATACGAACGATACTATGAATATAGTACCTGAAGGAGGATTTAGCAGTAAGCCAAGAATAAAACACTTAACTGAACATAACGCAATGAAGTACGTACACACCGCCCGTCACCCCTGCACGGCCGCGGTATCCTAACCGTGCAAAGGTAGCATAATCATTTGTCTATTAATTGTAGACTCGCATGAAAGGCCTCATGAGAGCCCATCTGTCTCTTATAACAAATCAATTAAACTGATCTCCCAGTACAAAAGCTGGAAT-CCCCTATAAGACCAGAAGACCCTGTGAAGCTTTAACTAAACTATTAAACTTAATAATAACTATTTCGGTTGGGGCGACCTTGGAACAAAAAAGAACTTCCCACA-ACGGCTGACAAGCC-GACCCAGT-TACWGATTTATGAACTAAGTTACTCCAGGGATAACAGCGCTATCTTCTTTAAGAGCCCATATCAAAAAGAGGGTTTACGACCTCGATGTTGGATCAGGACATCCTAGTAATGCAACCGTTTCTAAGGGTTCGTTTGTTCAACGATTAATAGTCCTACG---------ACTCGTTGACTATTTTCAACTAACCACAAAGATATCGGAACCCTATACTTAATATTCGGCATGTGATCAGGCCTAGTCGGCGCCTGCCTAAGTGTCCTAATACGTATAGAACTCACTCAACCCGGCTCTCTCTTCGGCAACGACCAGATCTTTAATGTTCTCGTAACCGCACATGCCTTTATTATAATCTTCTTTATAGTTATACCCATCATGATCGGGGGTTTTGGAAACTGATTAATTCCTTTAATAATCGGAACCCCTGATATAGCTTTCCCACGGATAAATAATATAAGCTTCTGACTTCTTCCCCCCGCACTCCTTCTCCTCCTCTCTTCCTCCTACGTAGAGGCTGGCGCAGGTACAGGGTGAACAGTGTATCCCCCGCTCTCTGGGAACCTGGCTCACTCGGGCCCATCAGTAGACTTAGCTATCTTCTCCCTCCATCTTGCCGGGGCTTCATCAATCCTCGGAGCAATTAACTTTATCACTACATGTATCAACATAAAACCCAAATCAATACCTATATTTAACTTCCCTCTCTTCGTGTGGTCTGTGATAATTACTGCAATTATACTTCTCCTTGCCCTACCAGTTCTTGCAGCAGCAATCACCATACTACTAACTGACCGCAACCTTAACACTTCATTCTTTGATCCTTGCGGTGGAGGGGACCCTGTTTTATTCCAACACCTATTCTGATTCTTTGGACACCCAGAAGTCTACATCCTAATCCTGCCAGGCTTTGGCATCATCTCTAGCATTATCACCTTTTATACTGGAAAAAAAAACACATTCGGCTACACTAGTATAATTTGAGCAATAATATCAATTGCTATCCTAGGGTTTGTAGTGTGAGCCCACCACATATTTACTGTAGGCCTAGATATTGATAGCCGTGCCTACTTTACTGCAGCCACTATAATTATCGCCATCCCATGCCCCACCAACACATCCTAAAAGTATCTAATCTTCTCCCTGTAGGATCCAACATCTCTACCTGGTGGAACTTCGGGTCTATGCTTATAGCCTGCCTAGTAATCCAAACTATAACAGGCTTCTTCCTAGCAATTCACTATACAGCTAACATTGACCTGGCCTTCTCTTCCATTATCCATATCACACGAGACGTCCCCCACGGGTGAATTATCCAAAATACCCACGCCATTGGCGCATCCCTATTTTTTATATCAATCTATACTCACATTGCACGAGGGTTACATTACGGATCTTACCTTAACAAAGAAGTATGACTATCGGGCACCTCCCTCCTAATTCTTCTAATAGCTACCGCCTTCTTTGGCTATGTCCTCCCTTGAGGACAAATATCCTTCTGAGCAGCAACAGTCATCACTAACCTACTTACTGCAATCCCATACCTAGGAACTACACTAACCACATGACTATGGGGTGGCTTTTCTATTAATGACCCTACACTTACCCGATTTTTTGCCCTCCATTTTATCCTTCCATTTATCATTATTTCCATATCTTCTATTCACATCCTCCTCCTTCACAATGAGGGGTCTAACAACCCCCTCGGGACTAACTCCGATATCGACAAAATCCCATTCCACCCCTACCACTCTTACAAAGATGCCTTCATATTCTCTATCCTAATCTTCACTCTATTCTTCATCCTATCATTTAACCCTAATATCATAAATGATCCAGAAAACTTCTCAAAAGCCAACCCCATAGTCACCCCTCAGCACATTAAGCCTGAATGATATTTCCTATTTGCCTATGGTATTCTCCGATCTATCCCTAATAAACTGGGAGGAACATTAGCCTTAATTATATCTATCACCGTACTTCTATCATCACCCTTTACCCACACCTCCCTAACCCGATCAATAAAATTCCGACCACTCACACAACTTATATTCTGAACCTTTATCGTAACATTCATCACTATTACCTGAGCAGCCACAAAACCAGTAGAACCCCCCTTCACATCAATCGGACAACTAACTTCAATAATATACTTCCTATTCTTCATCTCCCAACCCCTCCTAGGACTTTTAGAAAATAAGATCTCTAAATACTCCTGCT-----------------AACCCTATATCCTGAATCACAGTCATTATAAGCATCACTATAAGTACCATCTTAATCACTACTACCACCCACTGACTTATAGCATGAGTCTGCCTAGAAATCAACACCCTGTCCATCACACCTATAATCTCTAAAACACACCACCCCCGGGCAACTGAGGCAACCACTAAATATTTCCTAGTACAGACTATAGCCTCAATCACTATTATATTCGCAACAACAATAAACGCCCTCTCCTCCTCAAACTGAGAAATTAACCTAACCACAGACTACATAACAATAAGCGTAATTACCTTAGCCCTAATAATGAAATTAGCCGCAGCACCATTCCACTTCTGACTCCCTGAAGTAGCACAAGGAGCCACAACTATAACTGCCCTAACAATTTTAACCTGACAGAAAATCGCCCCTCTCTCCCTCCTACTCACCAACCACCAAAACTCTAACCTCTCAATCCTTAATCTATCAGCAATTATATCTATCCTAATAGGAGGATTAGGAGGACTAAACCAAACCCAAATACGCAAAATAATAGCCTACTCTTCTATCTCCCATACCGGATGGGTACTAGCCACTATCTCTATAGCACCCAACATCTCCTCTTTAACCTTCATAATCTACATCTTAACTACTACCCCGATCTTCCTTCTACTTAATCTATCTCTATCAACAACAATCAAAGATATCGGAACTATCTGAACTATATCCCCCCATCTAATAAGTATTATACTCATAAGCATCCTATCCTTATCCGGACTGCCACCCCTCACAGGATTCATACCAAAATGACTCATCCTAAATAAACTAATATCCTTCAACCTAACCATGGAAGCCACCTTAATGGCTCTATCCTCTCTCCCTAGCCTATACCTATATACACGCCTAACATATATTTTAACTATAACCCTTCCACCCCACCCCTCAACCATATCAATAAAATGACGCATATTACACATAAACCCCTCTATTATTCCATCCACTTTAATAACTATAACAACCCTCCTCCTCCCCCTGTCATTAAATA-----CCCTATCGCCGGCTCCATAGTACTAGCGGCAATCCTATTAAAATTAGGAGGTTACGGCATAATCCGTATCATCCAAATTTTGCCTACCTCCAAAACAGATATATTTATCCCATTTATCACCTTATCTCTATGAGGAGCTGTTTTAGCTAATCTGACTTGCCTCCAACAAACAGACCTAAAATCCTTAATTGCCTACTCATCTATTAGCCACATAGGCTTAGTAGTAGCCTCAATCCTTATTCAAACCCAATGAAGCCTATCAGGAGCCATAGCCCTAATAATTGCCCACGGATTTACCTCCTCAGCACTCTTTTGCTTAGCTAACACCACCTATGAACGCACACACACTCGCATCATAACCCTTACACGAGGATTCCACAATATTCTTCCCATATCTACAACCTGATGACTCCTTTCTAACCTTATAAATATCGCAACTCCCCCTATAATAAACTTCACAAGCGAATTCCTAATCTTATCCTCCCTATTCAACTGATGCCCATCAACCATTATCTTACTTAGCCTATCCATCTTGACCACCTCTATCTACTCCCTTCATATCTTCCTATCTACCCAAATAGGACCCACTTTACTAAACACCCAAACTGAGCCTACCCACTCCCGAGAACATCTCCTCATAACTCTTCACATCATCCCCCTAATTATACTCTCAATAAAACCCGAACTAGTTATATAA--------------------------------------------------------------------------------------------------------------------------------GAGTTGCATGAAAGCTGCCCCCATGAAGGAAGTTAGTATCAGAGGACAAGGCAGCTTGGCTTATCCTGGTCTTCGGACACAGGGAAATCTGGACACCCTCAGTGGGCCCAATGATGCCACCAGAGGATTAACATCTTTGGCAGACACTTTTGAACACATCATTGAGGAGCTCCTGGATGAG---CAGCAGGTCATTCAGCCCAGCAAGGAAAACAAGGATGCAGACTTGTACTCATCACGAGTGATGCTAAGCAGTCAAGTGCCTTTGGAGCCTCCTCTGCTTTTCCTGCTCGAGGAGTATAAAAACTATTTGGATGCTGCAAACATGTCCATGAGGGTCCGGCGCCATTCTGACCCTGCTCGCCGTGGGGAGCTGAGCGTGTGTGACAGTACTAGTGAGTGGGTGACAGCAGCTGAAAAAAAGACTGCAGTAGACATGTCTGGAGCAACGGTTACAGTCCTGGAAAAAGTCCCAGTGCCCAAAGGCCAACTGAAGCAATATTTTTATGAGACCAAGTGCAGCACGAAGGGTTATGCAAAAGAAGGCTGTAGAGGCATAGACAAGAGGTACTGGAATTCCCAGTGCCGAACTACTCAGTCTTACGTCCGCGCTCTCACCATGGATAACAAAAAGAGAGTTGGATGGCGCTTTATAAGAATAGACACTT---------------------------------------------------------------------------------------------------------------------------------------------------------------------------------------------NNNNTTTACCATGGAGCTACAGTGGCTGTAAAAATAGTGAAGAAATGCAGTACGAACCATTTGGCATCACGGCAAAGCTTCTGGGCANNNNNNNNNNNNNNNNNNNNNNNNNNNNNNNNNNNNNNNNNNNNNNTAGCTGCTAGCGCATGTACCCCTGCTAGTCAGGATAGTTTCGGTACCATAATTATGGAATATGCAGGTAATTGCACTCTACATCATGTTATCTATGGGACTGGCTATTTAACAGGAAATAACAATGAAAGCTTTAAATGTGACCATGGGTTTTTGAGTATAGCTCAGGCTGTCATTTATGCCAATGATATTGTAGCAGGGTTAATGTTTCTCCATTCTCAGTTAATTGTGCATCTGGATTTAAAACCTGCTAACATATTCATCACAGAACATAATGTTTGCAAGATTGGAGACTTTGGATGCTCCCAAAAGCTAGAAGATAGTGAATCATCAGGACTATATATTTGTCATCAAGGGGGAACATACACACATCGTGCTCCTGAACTACT-------------------------------------------------------------------------------------------------------------------------------------------------------------------------------------------------------------------------------------------------------------------------------------------------------------------------------------------------------------------------ATCCAGTCGACCAGCATGGATCAAGGGAGCTTATCGGAAGATTCCATGAATTCCTTCCTGAGGACACTGATTCAAGCTGGCATTTGGAAAAACAAGGTCCCCAAGCAGATGGCCAGAACCACGGACGGCGTGCCAACCCCAGGGAGAGAAAACGAGGCTGAAACAGAGGCAACGACGAGCCAAAATATCTGGTT---GGGTTTCCGGCCTGTGGTTTCGCTGGAYGTGGAATTACTGAGGCAGCAGAGACACTTCAGTTCTCCCCGAGTGCTCCTCAGCGAAAATACCCCCCTGGAGCCCCCTCCCTTGTATCTGACCGAGGAGCCCATGGTGCTGAACCGAACGTCTCGCCGGAAGAGGCATGCGGAAGGGAAGCCCCACCGCGGCGAATACTCTGTGTGTGACAGCGAGAGCCGGTGGGTGACGGACAAAACSTCTGCGGTTGACATCCGAGGACACCAGGTGACTGTCTTAGGAGAAATCCGAATGGGCCCGTCT-------------AATCATGGGAAAAGTCACCCCAATAAACATGCAAAGCCAGCACGCCAGGAAATAGACTGCGATTCAGGAAGAGGAAGCTGTGAGAGTCCATCTCTAGTGCAAGAGAAATACAAGGAAGTCAGAAAACTTCTCCCTTCCGCAGAAGTAGCGGATTCTAATGAGGCTGAAAGGGACGGTGATGGAAAAAAACTCTCAGAAACATTAAAAGTAGACCCTGAAAAGCGTCTCCCACCGTTGACTACTAAGAGCCTAAAGTCATCTACATGGCCTGGAGACCAGGCAGGGCACCCTCACAGTCCAAAGTGTTCCTCTTATGATGCCATAGAGATCTGCAAAAGGGTCCTCAAAGCCACAAATGTAAAAAGGCCACCCACTTTGGAGAGAAGTGAAGGAAAGCCCCGTTCTCAAACTCCGGAATCCAGTGAGACTGTTAGTAAAGAAAAATTAACCCAACTGGAAGATGGAGCCAATTTGTCTCTAACTGCTCGGCACAATCAAGAGGCATTCTGGTTGGTGCCTTCAGAGCAGTTGCCTTTTACATCTACAAAGCCAATGGAT-----------------------------------------------------------------------------------------------------------------------------------------------------------------------------------------------------------------------------------------------------------------------------------------------------------------------------------------------------------------------------------------------------------------------------------------------------------------------------------------------------------------------------------------------------------------------------------------------------------------------------------------------------------------------------------------------------------------------------------------------------------------------------------------------------------------------------------------------------------------------------------------------------------------------------------------------------------------------------------------------------------------------------------------------------------------------------------------------------------------------------------------------------------------------------------------------------------------------------------------------------------------------------------------------------------------------------------------------------------------------------------------------------------------------------------------------------------------------------------------------------------------------------------------------------------------------------------------------------------------------------------------------------------------------------------------------------------------------------------------------------------------------------------------------------------------------------------------------------------------------------------------------------------------------------------------------------------------------------------------------------------------------------------------------------------------------------------------------------------------------------------------------------------------------------------------------------------------------------------------------------------------------------------------------------------------------------------------------------------------------------------------------------------------------------------------------------------------------------------------------------GCTGCAGAACCCCAAGATCGTCTCCCCGCTGGCTCAGCGCCCTCTCCTCCAACAGCAAGCCAAGGCCCCTGCCAAGGCTCCYGGCTTCCATCCT------TCCTCT------TCCTCCTCCTCCTCCTCTTCAACCGTCTCTCCCAAGACCCCCAATTCTTCGGTGTCTCTCAGTTTCGCCGGGAAGCACCCGAGCAGCCCGAGTTCCTCAGGGCAGTCTTTCAAGTCGCCCTTYGTGGCCCTGTCCAGGCACGT---GGCTTCTACCGGAAACGTGRCGTCCGGCATTTCCTCAACTCAGAGCTCCCCTTCGGCCACCATCCTGCCCGGCGCTTCTCTCCCTTCTCCTGGGCAGGCACCCAGTCGCTCGTCGCCCAGTTCCGTGGTGAAGAAAACCCTGGTCCCTCAAAAGYTGAC--------------------------------------------------------"/>
                            <sequence id="seq_Causus_lichtensteinii_0" taxon="Causus_lichtensteinii_0" totalcount="4" value="----GTCCGCCAAACAACTACGAGT-CCAACTTAAAACTTAAAAGACTTGACGGTACTTCACCACAACCTAGAGGAGCCTGTCTAATAACCGATAACCCACGATTAACCCCACCCTATCTTGCCCACAGTCTATATACCACCGTCATAAGCTTACCTTATAAAAGAAACAAAGTGAGCTAAACAGCTAACACTAATATGACAGGTCGAGGTGTAACTTATGAGGG-GTAAGATGGGCTACATTCTCCCATAGAGAATACGGATCACACTGTGAACACAGTGTCTGAAGGAGGATTTAGCAGTAAGCCGAGAATAGAACACCTAACTGAACACAACGCAATGAAGTGCGTACACACCGCCCGTCATCCCTGC-----CGCGGTATCCTAACCGTGCAAAGGTAGCATAATCATTTGTCTATTAATTGTAGACTCGCATGAAAGGCATCATGAGAGCCCGACTGTCTCTTATAACTAATCAATTAAACTGATCTTCCAGTACAAAAGCTGGAATCCCTCTATAAGACCAGAAGACCCTGTGAAGCTTTAACTAACCTATTAAACTTAATAATAGCTATTTCGGTTGGGGCGACCTTGGAACTAAAAAGAACTTCCCACA-CTGGCTGACAAGCC-GACCCAGTTATCTGATAAATGAACCAAGTTACTCCAGGGATAACAGCGCTATCTTCTTTAAGAGCCCATATCAAAAAGAAGGTTTACGACCTCGATGTTGGATCAGGACATCCTAGTAATGCAACCGTTTCTAAGGGTTCGTTTGTTCA-----------------------------------------------------------------------------------------------------------------------------------------------------------------------------------------------------------------------------------------------------------------------------------------------------------------------------------------------------------------------------------------------------------------------------------------------------------------------------------------------------------------------------------------------------------------------------------------------------------------------------------------------------------------------------------------------------------------------------------------------------------------------------------------------------------------------------------------------------------------------------------------------------------------------------------------------------------------------------------------------------------------------------------------------------------------------------------------------------------------------------------------------------------------------------------------------GAATTCCCCCACGGCTGAGTCATTCAAAACTCCCATGCCATCGGAGCATCCCTATTCTTTGTGGGTGTTTACATCCATATTGCACGAGGCCTATATTACGGATCCTATCTTAATAAAGAAGTCTGACTATCAGGCACCTCCCTCCTAGTACTTCTTATAGCCACAGCCTTCTTTGGCTATGTACTCCCATGAGGACAAATATCCTTCTGAGCAGCAACCGTCATCACTAACCTTCTCACTGCAATCCCCTACTTAGGAACTATATTAACTACATGACTATGAGGGGGCTTTTCTATCAACGACCCTACACTTACCCGCTTTTTTGCTCTCCACTTCATCCTTCCATTTATCATTATCTCCTCATCCTCCATCCATATTCTTCTCCTTCACAACGAAGGCTCTAACAACCCCCTAGGGACTAACTCTGATATCGATAAAATCCCTTTCCACCCTTATCACTCCTATAAAGATCTCCTAATAATCTCGATCTTAATTTCTATTCTATTCTTAGTTCTCTCATTTCACCCAAACATCATAAACGATCCAGAAAACTTC-------------------------------------------------------------------------------------------------------------------------------------------------------------------------------------------------------------------------------------------------------------------------------------------------------------------------------------------------------------------------------------------------------------------------------------------------------------------------------------------------------------------------------------------------------------------------------------------------------------------------------------------------------------------------------------------------------------------------------------------------------------------------------------------------------------------------------------------------------------------------------------------------------------------------------------------------------------------------------------------------------------------------------------------------------------------------------------------------------------------------------------------------------------------------------------------------------------------------------------------------------------------------------------------------------------------------------------------------------------------------------------------------------------------------------------------------------------------------------------------------------------------------------------------------------------------------------------------------------------------------------------------------------------------------------------------------------------------------------------------------------------------------------------------------------------------------------------------------------------------------------------------------------------------------------------------------------------------------------------------------------------------------------------------------------------------------------------------------------------------------------------------------------------------------------------------------------------------------------------------------------------------------------------------------------------------------------------AGTTGCATGAAAGCTGCCCCCATGAAGGAAGTTAGTATCAGAGGACAAGGCAGCTTGGCTTATCCTGGTCTTCGGACACAGGGAAATCTGGAGACCCTCAGTGGGCCCAATGATGCCACCCGAGGATTAACGTCTTTGGCAGACACTTTTGAACACATCATTGAGGAGCTCCTGGATGAG---CAGCAGGTCATTCAGCCCAGCAAGGAAAACAAGGATGCAGACTTGTACTCATCACGAGTGATGCTAAGCAGTCAAGTGCCTTTGGAGCCTCCTCTGCTTTTCCTGCTCGAGGAGTATAAAAACTATTTGGATGCTGCAAACATGTCCATGAGGGTCCGGCGCCATTCTGACCCTGCTCGCCGTGGGGAGCTGAGTGTGTGTGACAGTACTAGTGAGTGGGTGACAGCAGCTGAAAAAAAGACTGCAGTAGACATGTCCGGAGCAACGGTTACAGTCCTGGAAAAAGTCCCAGTGCCCAAAGGCCAACTGAAGCAATATTTTTATGAGACCAAGTGCAGCACGAAGGGTTATGCAAAAGAAGGCTGTAGAGGCATAGACAAGAGGTACTGGAATTCCCAGTGCCGAACTACTCAGTCTTACGTCCGCGCTCTCACCATGGATAACAAAAAGAGAGTTGGATGGCGCTTTATAAGAATAGACACTT---------------------------------------------------------------------------------------------------------------------------------------------------------------------------------------------GCAATTTACCATGGAGCTACAGTGGCTGTAAAAAAAGTGAAGAAATGCAGTAAGAACCATTTGGCATCACGCCAAAGCTTCTGGGCAGAACTAAATGTAGCACGGCTTGACCATAACAATGTGGTACGCATAGTAGCTGCTAGCACATGTACCCCTGCTAGTCAAGATAGTTTGGGTACCATAATTATGGAATATGCAGGTAATTGCACTCTACATCATGTTATCTATGGGACCGGCTATTTAACAGGAAATAACAATGAAAGCTTTAAATATGACCATGGTTTTTTGAGTATAGCTCAGGCTGTCATTTATGCCAATGATATTGTGGCAGGGTTAATGTTTCTCCATTCTCAGTTAATTGTGCATCTGGATTTAAAACCTGCTAACATATTCATCACAGAACATAATGTTTGCAAGATTGGAGACTTTGGATGCTCCCAAAAGCTAGAAGATAGTGAATCATCAGGACTATATATTTGTCATCAAGGGGGAACATACACACATCGTGCTCCTGAACTACTTAAAGGTGA------AGAAGGTTTTGCCGAAGGCTTTGTCAGGGCACTCGCAGAGCTGCACAATCAAAACACCATGCCGAGTGTTACCTCCGCTGCTCCACCTACGAACTCCGGCATGGCCCCTGTCTCTTCCATGGCTGGAAACAGTGGCTTCAGTGCTAACATGCACAGCGAGCCACCCGTCTATGCTAACCTCAGTAACTTCAATCCTAGCGCACTCAATACAGTGCCTTCGTACAATGCAAACAACCTGGGCTTTCCTCCACAGCATCATATGAACCCCCAGATGCCAGTGCAGCATCCGCGCCTCCAAGCTCTGAAAGAAGAGCCTCAGACTGTCCCAGAAAT----CTCTGTGGCATCCAATCGACCAGCATGGATCAAGGAAGCTTGTCGGAAGATTCCATGAATTCCTTCCTGAAGACACTGATTCAAGCTGGGATTTGGAAAAACAAGGTCCCCAAGCAGACGGCCAGAACCAAGGACGGCGTGCTCACCACAGGGAGAGAAAACGCGGCTGAAACAGAGGCGACGACGAGCCAAAATATCTGGTT---GGGTTTCCGGCCTCTGGTTTCGCTGGATGTGGAATTACTGAGACAGCAGAGACACTTTACTTCCCCCCGAGTGCTCCTCAGTGAAAATGCCCCCCTGGAGCCCCCTCCTTTGTATCTGACCGAGGAGCCCATGGTGCTGAACCGAACATCTCGCCGGAAGAGGCATGCGGAAGGGAAGCCCCACCGCGGCGAATACTCTGTGTGTGACAGCGAGAGCCGCTGGGTGACGGATAAAACGTCTGCGGTTGACATCCGAGGGCATCAGGTGAC---------------------------------------------------------------------------------------------------------------------------------------------------------------------------------------------------------------------------------------------------------------------------------------------------------------------------------------------------------------------------------------------------------------------------------------------------------------------------------------------------------------------------------------------------------------------------------------------------------------------------------------------------------------------------------------------------------------------------------------------------------------------------------------------------------------------------------------------------------------------------------------------------------------------------------------------------------------------------------------------------------------------------------------------------------------------------------------------------------------------------------------------------------------------------------------------------------------------------------------------------------------------------------------------------------------------------------------------------------------------------------------------------------------------------------------------------------------------------------------------------------------------------------------------------------------------------------------------------------------------------------------------------------------------------------------------------------------------------------------------------------------------------------------------------------------------------------CTGCCTGGTTATCATCCCTTTGAATGGGAACCTCCTTTGAAAAATGTGTCTAGTAACACAGATGTAGGCATTATTGATGGGCTGTCAGGAATACAACAGTCTGTGGATGACTACCCAGTAGAGACAATTGCAAAACGATTTCGATACGATGTTGCTTTGGTGGCTGCCCTTATGGATTTGGAAGAAGAAATTTTAGAAGGACTGAAAACTCATGACTTGGATGACTATTTGAAAGGACCTTTCACTGTTGTGATTAAAGAATCCTGCGATGGAATGGGAGATGTCAGCGAAAAGCATGGCAGTGGCCCAGCTGTACCTGAAAAGGCAGTTCGATTCTCCTTCACACTTATGAACATCACTGTAACTCATGACCGTGGCAGTGCAAGGATTTTTGAAGAAAGCAAACCCAATTCAGAGCTGTGTTGTAAGCCTTTATGCCTTATGCTGGCTGACGAGTCAGATCATGAGACCCTCACTGCCATCCTGAGTCCTCTTATGGCAGAACGGGAAGCCATGAAAAATAGTGCACTGATACTTTATATGGCTGGTATTCCTAGAATTTTCAAATTCATATTTAGGGGCACTGGATATGATGAAAAACTGGTCCGTGAAGTTGAGGGTCTTGAAGCATCAGGCTCTACTTATATTTGTACACTATGTGATGCCACTCGCCTAGAAGCCTCTCAGAACCTAATCCTTCATTCTGTAACCAGGAACCATGATGAAAACCTAGAGCGGTATGAAGTGTGGAGGTCCAATCCTTACCATGAAGCTGTAGATGAACTGCGTCACAGAGTGAAAGG----------------------------------------------------------------------------------------------------------------------------------------------------------------------------------------------------------------------------------------------------------------------------------------------------------------------------------------------------------------------------------------------------------------------------------------------------------------------------------------------------------------------------------------------------------------------------------------------------------------------------------------------------------------------------------------------------------------------------------------------------------------------------------------------------------------------------------------------------------------------------------------------------------------------------------------------------"/>
                            <sequence id="seq_Causus_maculatus_0" taxon="Causus_maculatus_0" totalcount="4" value="----------------------------------------------------------------------------------------------------------------------------------------------------------------------------------------------------------------------------------------------------------------------------------------------------------------------------------------------------------------------------------------CGCGGTATCCTAACCGTGCAAAGGTAGCATAATCATTTGTCTATTAATTGTAGACTCGTATGAAAGGCATTATGAGAGCCCAACTGTCTCTTATAACTAATCAATTAAACTGATCTCCCAGTACAAAAGCTGGAATCCCCATATAAGACCAGAAGACCCTGTGAAGCTTTAATTAATCTAATAAACCTAATAATAGCTATTTCGGTTGGGGCGACCTTGGAACAAAAAAGAACTTCCCA---ACGGCTGACAAGCC-GACCCAGT-TACTGATTAATGAACCAAGTTACTCCAGGGATAACAGCGCCATCTTCTTTAAGAGCCCATATCAAAAAGAAGGTTTACGACCTCGATGTTGGATCAGGACATCCTAGAAATGCAACCGTTTCTAAGGGTTCGTTTGTTCA-----------------------------------------------------------------------------------------------------------------------------------------------------------------------------------------------------------------------------------------------------------------------------------------------------------------------------------------------------------------------------------------------------------------------------------------------------------------------------------------------------------------------------------------------------------------------------------------------------------------------------------------------------------------------------------------------------------------------------------------------------------------------------------------------------------------------------------------------------------------------------------------------------------------------------------------------------------------------------------------------------------------------------------------------------------------------------------------------------------------------------------------------------------------------------------------------GATATCCCTCACGGCTGAATTATCCAAAACTCTCACGCCATTGGCGCATCCCGGTTCTTCATATCCATTAACACCCACATCGCACGAGGCCTATACTATGGGTCTTACCTCAATAAAGAAGTTGGACTATCAGGTACTTCTCTCCTAATTCTCTTGATAGCCACCGCCTTCTTTGGTTACGTACTCCCTTGAGGACAAATATCTTTCTGAGCAGCTACAGTTATTACCAACCTACTCACTGCAATCCCCTATCTAGGGACTACCTTAACCACCTGACTATGAGGTGGCTTTTCCATTAATGACCCCACACTCACCCGATTTTTTGCCCTCCATTTTGTCCTTCCATTCATTATTATCTCTATATCCTCCATCCACATCCTCCTCCTCCACAATGAGGGCTCGAATAACCCCCTTGGGACTAACTCTGATATTGATAAAATTCCATTCCATCCCTACCACTCTTACAAAGACGCCTTTATATTCTCTATCTTAATCTTCATCCTATTCACTATCCTGTCGTTCAACCCTAATATCATAAACGACCCAGAAAACTTC--------------------------------------------------------------------------------------------------------------------------------------------------------------------------------------------------------------------------------------------------------------------------------------------------------------------------------------------------------------------------------------------------------------------------------------------------------------------------------------------------------------------------------------------------------------------------------------------------------------------------------------------------------------------------------------------------------------------------------------------------------------------------------------------------------------------------------------------------------------------------------------------------------------------------------------------------------------------------------------------------------------------------------------------------------------------------------------------------------------------------------------------------------------------------------------------------------------------------------------------------------------------------------------------------------------------------------------------------------------------------------------------------------------------------------------------------------------------------------------------------------------------------------------------------------------------------------------------------------------------------------------------------------------------------------------------------------------------------------------------------------------------------------------------------------------------------------------------------------------------------------------------------------------------------------------------------------------------------------------------------------------------------------------------------------------------------------------------------------------------------------------------------------------------------------------------------------------------------------------------------------------------------------------------------------------------------------------------------------------------------------------------------------------------------------------------------------------------------------------------------------------------------------------------------------------------------------------------------------------------------------------------------------------------------------------------------------------------------------------------------------------------------------------------------------------------------------------------------------------------------------------------------------------------------------------------------------------------------------------------------------------------------------------------------------------------------------------------------------------------------------------------------------------------------------------------------------------------------------------CATGGAGCTACAGTGGCTGTAAAAAAAGTGAAGAAATGCAGTAAGAACCATTTGGCATCACGGCAAAGCTTCTGGGCAGAACTAAATGTAGCACGGCTTGACCATAACAATGTGGTACGCATAGTAGCTGCTAGCGCATGTACCCCTGCTAGTCAGGATAGTTTGGGTACCATAATTATGGAATATGCAGGTAATTGCACTCTACATCATGTTATCTATGGGACTGGCTATTTAACAGGAAATAACAATGAAAGCTTTAAATGTGACCATGGGTTTTTGAGTATAGCTCAGGCTGTCATTTACGCCAATGATATTGTGGCAGGGTTAACGTTTCTCCATTCTCAGTTAATTGTGCATCTGGATTTAAAACCTGCTAACATATTCATCACAGAACATAATGTTTGCAAGATTGGAGACTTTGGATGCTCCCAAAAGCTAGAAGATAGTGAATCATCAGGACTATATATTTGTCATCAAGGGGGAACATACACACATCGTGCTCCTGAACTACTTAAAGGTGA---------------------------------------------------------------------------------------------------------------------------------------------------------------------------------------------------------------------------------------------------------------------------------------------------------------------------------------------------------------------------------------------------------------------------------------------------------------------------------------------------------------------------------------------------------------------------------------------------------------------------------------------------------------------------------------------------------------------------------------------------------------------------------------------------------------------------------------------------------------------------------------------------------------------------------------------------------------------------------------------------------------------------------------------------------------------------------------------------------------------------------------------------------------------------------------------------------------------------------------------------------------------------------------------------------------------------------------------------------------------------------------------------------------------------------------------------------------------------------------------------------------------------------------------------------------------------------------------------------------------------------------------------------------------------------------------------------------------------------------------------------------------------------------------------------------------------------------------------------------------------------------------------------------------------------------------------------------------------------------------------------------------------------------------------------------------------------------------------------------------------------------------------------------------------------------------------------------------------------------------------------------------------------------------------------------------------------------------------------------------------------------------------------------------------------------------------------------------------------------------------------------------------------------------------------------------------------------------------------------------------------------------------------------------------------------------------------------------------------------------------------------------------------------------------------------------------------------------------------------------------------------------------------------------------------------------------------------------------------------------------------------------------------------------------------------------------------------------------------------------------------------------------------------------------------------------------------------------------------------------------------------------------------------------------------------------------------------------------------------------------------------------------------------------------------------------------------------------------------------------------------------------------------------------------------------------------------------------------------------------------------------------------------------------------------------------------------------------------------------------------------------------------------------------------------------------------------------------------------------------------------------------------------------------------------------------------------------------------------------------------------------------------------------------------------------------------------------------------------------------------------------------------------------------------------------------------------------------------------------------------------------------------------------------------------------------------------------------------------------------------------------------------------------------------------------------------------------------------"/>
                            <sequence id="seq_Causus_resimus_0" taxon="Causus_resimus_0" totalcount="4" value="AATTGTCCGCCAAACAACTACGAGTCTT-ACTTAAAACTTAAAAGACTTGACGGTACTTCATCACAATCTAGAGGAGCCTGTCTAATAACCGATAACCCACGATTAACCCCACCCTATCTCGCCTACAGTCTATATACCACCGTCACAAGCTTACCTTATAAAAGAAACGAAGTGAGCCAAATAGCTAACACTAATATGACAGGTCGAGGTGTAACTAATGAGGG-GTAAGATGGACTACATTCTCTAACAGAGAATACGAATGATTCTATGAATATAGCACCTGAAGGTGGATTTAGCAGTAAGCTAAGAATAAAATACTTAACTGAAAATAAAGCAATGAAGTGCGTACACACCGCCCGTCATCCCTGCACGGCCGCGGTACCCTAACCGTGCAAAGGTAGCATAATCATTTGTCTATTAATTGTAGACTTGCATGAAAGGCATCATGAGAGTCCAACTGTCTCTTATAACAAATCAATTAAACTGATCTCCCAGTACAAAAGCTGGAATCCCCCTATAAGACCAGAAGACCCTGTGAAGCTTCAATTAAACTATTAAACTTTATAATAACTATTTCGGTTGGGGCGACCTTGGAACAAAAAAGAACTTCCCACA-ACGGCTGACAAGCC-GACCCAGTCTACTGATTAATGAACTAAGTTACTCCAGGGATAACAGCGCTATCTTCTTTAAGAGCCCATATCAAAAAGAAGGTTTACGACCTCGATGTTGGATCAGGACATCCTAGTAATGCAACCGTTTCTAAGGGTTCGTTTGTTCAACGATTAATAGTCCTACG---------------------------------------------------------------------------------------------------------------------------------------------------------------------------------------------------------------------------------------------------------------------------------------------------------------------------------------------------------------------------------------------------------------------------------------------------------------------------------------------------------------------------------------------------------------------------------------------------------------------------------------------------------------------------------------------------------------------------------------------------------------------------------------------------------------------------------------------------------------------------------------------------------------------------------------------------------------------------------TGCCCCACCAACACATTCTCAAAATTTCTAACCTTCTCCCAGTAGGATCCAATATCTCCACCTGATGAAATTTCGGATCCATACTTATAGCCTGTTTAATGATCCAAACCGCAACAGGATTCTTTCTAGCAATTCACTATACAGCCAACATCGACCTAGCCTTCTCTTCTATTGTCCACATTACACGAGATGTCCCCTACGGCTGAATTATCCAAAACTCCCACGCCATCGGTGCATCCCTATTCTTTATATCTATTTATACCCACATTGCACGAGGCCTATACTACGGTTCATACCTAAATAAAGAAGTATGACTATCAGGTGCCTCCCTCCTAATCCTCCTAATAGCTACCGCTTTCTTTGGCTACGTTCTTCCTTGAGGACAGATATCCTTTTGGGCAGCAACAGTCATCACAAACCTACTCACTGCAGTCCCATACCTGGGAACTATACTAACCACCTGACTATGAGGAGGCTTCTCTATTAATGACCCAACACTAACCCGATTCTTCGCCCTCCACTTCATCCTACCCTTCATTATCATCTCTATATCTTCTATTCATATTCTCCTCCTTCACAATGAAGGCTCCAATAACCCCCTTGGAACCAACTCTGACATCGACAAAATCCCCTTCCACCCATACCACTCTTATAAAGACGCCTTCATATTCTCAATCCTAATCTCTGCCCTATTCATTATCTTATCATTAGACCCA-------------------------------------------------------------------------------------------------------------------------------------------------------------------------------------------------------------------------------------------------------------------------------------------------------------------------------------------------------------------------------------------------------------------------------------------------------------------------------------------------------------------------------------------------------------------------------------------------------------------------------------------------------------------------------------------------------------------------------------------------------------------------------------------------------------------------------------------------------------------------------------------------------------------------------------------------------------------------------------------------------------------------------------------------------------------------------------------------------------------------------------------------------------------------------------------------------------------------------------------------------------------------------------------------------------------------------------------------------------------------------------------------------------------------------------------------------------------------------------------------------CCTATTGCCGGCTCCATAGTCCTAGCAGCAATCCTCCTAAAACTAGGTGGTTATGGAATAATCCGTATCATCCAAATCTTACCCCCCTCCAAAACAGATTTGTTCATCCCGTTTATCACCTTGTCCCTATGGGGGGCAGTCCTAGCTAATCTGACTTGCCTCCAACAAACAGATCTAAAGTCCCTAATTGCCTACTCATCTGTCAGCCACATAGGCCTAGTAGTAGCCGCAATTATTATCCAAACCCACTGGAGCCTATCAGGGGCTATAGCCCTAATAATTGCCCATGGTTTCACCTCTTCAGCACTCTTCTGCTTAGCTAACTCCTCCTACGAACGGACACATACCCGCATCTTGATCCTCACACGAGGTCTCCACAACATCCTTCCCATAGCCACCACCTGATGACTCCTCTCTAACCTCATAAACATTGCAACCCCCCCCCTAATAAATTTTACAAGCGAATTCTTAATTCTATCCTCTTTATTTAACTGATGCCCAACTACTATTATCATACTAGCCCTATCTATCCTAATTACCTCTATTTACTCCCTTCATATTTTCCTATCCACTCAAATAGGACCCACCTTATTAAACAACCAAACTGACCCCACTCACTCCCGAGAACATCTTCTTATAGCCCTTCACATTATCCCATTAATTATGCTCTCTATAAAACCTGAACTAGTCATA-------------------------------------------------------------------------------------------------------------------------------------------------------------------------------------------------------------------------------------------------------------------------------------------------------------------------------------------------------------------------------------------------------------------------------------------------------------------------------------------------------------------------------------------------------------------------------------------------------------------------------------------------------------------------------------------------------------------------------------------------------------------------------------------------------------------------------TCATCTGTGAATGTACGACCCTGCAGTAGCCCTTTGATCTGTCCTGCCAAAGGAGAAAAGTTCTTTGGGGTGGGAAGTGTATCTAGGATTCGTCGGCTACCCCCCCACTTAGCTTGGTGTTTAATCGACTGGGATCAGTTATGTCTCCTGCATCTACTGGGCTCTGGTGGCTTTGGTTCTGTCTACAAGGCAATTTACCATGGAGCTACAGTGGCTGTAAAAAAAGTGAAGAAATGCAGTAAGAACCATTTGGCATCACGGCAAAGCTTCTGGGCAGAACTAAATGTAGCACGGCTTGACCATAACAATGTGGTACGCATAGTAGCTGCTAGCGCATGTACCCCTGCTAGTCAGGATAGTTTGGGTACCATAATTATGGAATATGCAGGTAATTGCACTCTACATCATGTTATCTATGGGACTGGCTATTTAACAGGAAATAACAATGAAAGCTTTAAATGTGACCATGGGTTTTTGAGTATAGCTCAGGCTGTCATTTACGCCAATGATATTGTGGCAGGGTTAATGTTTCTCCATTCTCAGTTAATTGTGCATCTGGATTTAAA------------------------------------------------------------------------------------------------------------------------------------------------------------------------------------------------------------------------------------------------------------------------------------------------------------------------------------------------------------------------------------------------------------------------------------------------------------------------------------------------------------------------------------------------------------------------------------------------------------------------------------------------------------------------------------------------------------------------------------------------------------------------------------------------------------------------------------------------------------------------------------------------------------------------------------------------------------------------------------------------------------------------------------------------------------------------------------------------------------------------------------------------------------------------------------------------------------------------------------------------------------------------------------------------------------------------------------------------------------------------------------------------------------------------------------------------------------------------------------------------------------------------------------------------------------------------------------------------------------------------------------------------------------------------------------------------------------------------------------------------------------------------------------------------------------------------------------------------------------------------------------------------------------------------------------------------------------------------------------------------------------------------------------------------------------------------------------------------------------------------------------------------------------------------------------------------------------------------------------------------------------------------------------------------------------------------------------------------------------------------------------------------------------------------------------------------------------------------------------------------------------------------------------------------------------------------------------------------------------------------------------------------------------------------------------------------------------------------------------------------------------------------------------------------------------------------------------------------------------------------------------------------------------------------------------------------------------------------------------------------------------------------------------------------------------------------------------------------------------------------------------------------------------------------------------------------------------------------------------------------------------------------------------------------------------------------------------------------------------------------------------------------------------------------------------------------------------------------------------------------------------------------------------------------------------------------------------------------------------------------------------------------------------------------------------------------------------------------------------------------------------------------------------------------------------------------------------------------------------------------------------------------------------------------------------------------------------------------------------------------------------------------------------------------------------------------------------------------------------------------------------------------------------------------------------------------------------------------------------------------------------------------------------------------------------------------------------------------------------------------------------------------------------------------------------------------------------------------------------------------------------------------------------------------------------------------------------------------------------------------------------"/>
                            <sequence id="seq_Causus_rhombeatus_0" taxon="Causus_rhombeatus_0" totalcount="4" value="AATTGTCCGCCAAACAACTACGAGTTCT-ACTTAAAACTTAAAAGACTTGACGGTACTTCACCACAATCTAGAGGAGCCTGTCTAATAACCGAYAACCCACGATTAACCCCACCCTATCTTGCCCACAGTCTATATACCACCGTCACAAGCTTACCTTATAAAAGAAACAAAGTGAGCCAAATAGTCCACACTAGTATGACAGGTCGAGGTGTAACTTATGAGGG-ATCAGATGGGCTACATTCTTCAATAAAGAACACGAATGATACCATGAACATAGTACCTGAAGGAGGATTTAGCAGTAAGCTAAGAATAAAACACTTAACTGAACACAACGCAATGAAGTGCGTACACACCGCCCGTCATCCCTGTACGGCCGCGGTATCCTAACCGTGCAAAGGTAGCATAATCATTTGTCTATTAATTGTAGACTTGTATGAATGGCACTATGAGAGCCCAACTGTCTCTTATAACAAATCAATTAAACTGATCTCCCAGTACAAAAGCTGGAATATCTCTATAAGACCAGAAGACCCTGTGAAGCTTTAACTAAACTATTAAACTCAATAATAACTATTTCGGTTGGGGCGACCTTGGAACAAAAAAGAACTTCCCAT--ACGGCTGACAAGCC-GACCCAGT-CACTGGTTAATGAAATAAGTTACTCCAGGGATAACAGCGCTATCTTCTTTAAGAGCCCATATCAAAAAGAAGGTTTACGACCTCGATGTTGGATCAGGACATCCTAGCAATGCAACCGTTTCTAAGGGTTCGTTTGTTCAACGATTAATAGTCCTACG---------------------------------------------------------------------------------------------------------------------------------------------------------------------------------------------------------------------------------------------------------------------------------------------------------------------------------------------------------------------------------------------------------------------------------------------------------------------------------------------------------------------------------------------------------------------------------------------------------------------------------------------------------------------------------------------------------------------------------------------------------------------------------------------------------------------------------------------------------------------------------------------------------------------------------------------------------------------------------TGCCCCACCAACATATCCTAAAAGTTTCTAATCTTCTTCCCGTAGGATCTAATATCTCTACCTGATGAAACTTCGGGTCTATACTTCTAGCCTGCCTTATTATTCAAACTATAACAGGCTTCTTCCTAGCAATTCACTACACAGCTAACATTGACCTAGCTTTCTCTTCCATCATTCATATCACACGAGATATCCCACATGGATGAATTATTCAAAATTCCCACGCTATCGGTGCATCCCTATTCTTTATGTCTATTTATACTCACATTGCACGAGGCCTATACTACGGGTCTTATCTCAATAAAGAAGTATGACTATCAGGTACCTCCCTCCTAATCCTTCTGATAGCTACCGCCTTTTTTGGTTATGTCCTTCCCTGAGGACAAATATCCTTCTGAGCAGCAACAGTTATTACCAACCTACTCACTGCAATCCCCTACTTAGGAACTACACTAACTACTTGATTATGGGGAGGCTTTTCTATTAACGACCCCACACTAACCCGATTTTTTGCCCTTCACTTTATTCTACCATTTATCATTATTTCTATGTCTTCTATTCACATCATTCTACTCCACACCGAAGGCTCTAACAACCCCCTAGGGACCAACTCTGATATTGACAAAATCCCCTTCCACCCCTACCACTCCTATAAAGACACCTTTATATTATCTATCTTAGTCTCTGCCCTATTTATCATCATATCATTCGATCCA------------------------------------------------------------------------------------------------------------------------------------------------------------------------------------------------------------------------------------------------------------------------------------------------------------------------------------------------------------------------------------------------------------------------------------------------------------------------------------------------------------------------------------------------------------------------------------------------------------------------------------------------------------------------------------------------------------------------------------------------------------------------------------------------------------------------------------------------------------------------------------------------------------------------------------------------------------------------------------------------------------------------------------------------------------------------------------------------------------------------------------------------------------------------------------------------------------------------------------------------------------------------------------------------------------------------------------------------------------------------------------------------------------------------------------------------------------------------------------------------------CCCTATCGCTGGCTCCATAGTCCTAGCAGCAATTCTATTAAAATTAGGGGGTTACGGCATAATCCGCATCATCCAAATCCTACCTTCCTCTAAAACAGATATATTCATTCCATTCATCACTCTATCTCTATGGGGGGCAGTCTTAGCTAACCTCACCTGCCTCCAACAAACAGACCTAAAATCCCTAATTGCCTACTCATCCATTAGCCATATAGGTTTAGTAGTAGCCGCAATCTCTATTCAAACCCAATGAAGCCTATCAGGAGCCATAGCCCTAATAATCGCCCATGGCTTTACTTCTTCAGCACTTTTCTGTTTAGCTAATACCTCCTATGAACGCACACATACCCGCATCCTAATCCTCACACGAGGATTCCACAATATCCTTCCTATAACCACCACTTGATGACTCCTTTCTAACCTCATAAACATTGCAACCCCTCCCATAATAAACTTCACAAGCGAATTCCTAATCCTGTCCTCCTTATTCAACTGATGCCCAACAACTATTATCCTACTAAGCCTATCCATCCTAATCACCTCCATTTACTCCCTTCATATTTTCTTATCTACCCAAATAGGACCTACCTTATTAAACACCCAAACTGAACCAGCACACTCCCGAGAACACCTTCTTATAACCCTTCACATCATCCCCCTAATCTTACTCTCCATAAAACCTGAACTAGTCATA----------------------------------------------------------------------------------------------------------------------------------------------------------------------------------------------------------------------------------------------------------------------------------------------------------------------------------------------------------------------------------------------------------------------------------------------------------------------------------------------------------------------------------------------------------------------------------------------------------------------------------------------------------------------------------------------------------------------------------------------------------------------------------------------------------------------------------------------------------------------------------------------------------------------------------------------------------------------------------------------------------------------------GCAATTTACCATGGAGCTACAGTGGCTGTAAAAAAAGTGAAGAAATGCAGTAAGAACCATTTGGCATCACGGCAAAGCTTCTGGGCAGAACTAAATGTAGCACGGCTTGACCATAACAATGTGGTACGCATAGTAGCTGCTAGCGCATGTACCCCTGCTAGTCAGGATAGTTTGGGTACCATAATTATGGAATATGCAGGTAATTGCACTCTACATCATGTTATCTATGGGACTGGCTATTTAACAGGAAATAACAATGAAAGCTTTAAATGTGACCATGGGTTTTTGAGTATAGCTCAGGCTGTCATTTACGCCAATGATATTGTGGCAGGGTTAATGTTTCTCCATTCTCAGTTAATTGTGCATCTGGATTTAAAACCTGCTAACATATTCATCACAGAACATAATGTTTGCAAGATTGGAGACTTTGGATGCTCCCAAAAGCTAGAAGATAGTAAATCATCAGGACTATATATTTGTCATCAAGGGGGAACATACACACATCGTGCTCCTGAACTACTTAAAGGTGA---------------------------------------------------------------------------------------------------------------------------------------------------------------------------------------------------------------------------------------------------------------------------------------------------------------------------------------------------------------------------------------------------------------------------------------------------------------------------------------------------------------------------------------------------------------------------------------------------------------------------------------------------------------------------------------------------------------------------------------------------------------------------------------------------------------------------------------------------------------------------------------------------------------------------------------------------------------------------------------------------------------------------------------------------------------------------------------------------------------------------------------------------------------------------------------------------------------------------------------------------------------------------------------------------------------------------------------------------------------------------------------------------------------------------------------------------------------------------------------------------------------------------------------------------------------------------------------------------------------------------------------------------------------------------------------------------------------------------------------------------------------------------------------------------------------------------------------------------------------------------------------------------------------------------------------------------------------------------------------------------------------------------------------------------------------------------------------------------------------------------------------------------------------------------------------------------------------------------------------------------------------------------------------------------------------------------------------------------------------------------------------------------------------------------------------------------------------------------------------------------------------------------------------------------------------------------------------------------------------------------------------------------------------------------------------------------------------------------------------------------------------------------------------------------------------------------------------------------------------------------------------------------------------------------------------------------------------------------------------------------------------------------------------------------------------------------------------------------------------------------------------------------------------------------------------------------------------------------------------------------------------------------------------------------------------------------------------------------------------------------------------------------------------------------------------------------------------------------------------------------------------------------------------------------------------------------------------------------------------------------------------------------------------------------------------------------------------------------------------------------------------------------------------------------------------------------------------------------------------------------------------------------------------------------------------------------------------------------------------------------------------------------------------------------------------------------------------------------------------------------------------------------------------------------------------------------------------------------------------------------------------------------------------------------------------------------------------------------------------------------------------------------------------------------------------------------------------------------"/>
                            <sequence id="seq_Cerastes_cerastes_0" taxon="Cerastes_cerastes_0" totalcount="4" value="-ATTGTTCGCCAAACAACTACGAGTAGTAACTTAAAACTTAAAAGACTTGACGGTACTTCACTACATCCTAGAGGAGCCTGTCTAATAACCGACAACCCACGATTAACCCCACCCTATCTTGCCAACAGTCTATATACCACCGTCGCAAGCTTACCTTGTAAAAGAACCACAGTGAGCTCAACAGCCAACTCTAATACGACAGGTCGAGGTGTAACTAATGAGGGTCACAGATGGGCTACATTCTCTTTTAGAGAATACGGATAACACTATGAACATAGTGTTTGAAGGAGGATTTAGCAGTAAGATGGGAATAAACTACCTAGCTGAACATTTCGCAATGAAGTGCGTACACACCGCCCGTCACCCCTGC---GCCGCGGTACCCTAACCGTGCAAAGGTAGCATAATCATTTGTCTATTAATTGTAGACCCGTATGAAAGGCAAAATGAGAGCCCAACTGTCTCTTATAATAAATCAATTAAACTGATCCCTCAGTACAAAAGCTGAGATACCCCCATAAGACCAGAAGACCCTGTGAAGCTTTAATTACCCTATTAAACCACATAATAGCTATTTCGGTTGGGGCGACCTTGGAACAAAAAAGAACTTCCGTCAAAAGGCACACAAGCCTGACCCAGGTTCCTGACAAATGAACCAAGTTACTCCAGGGATAACAGCGCCCTCTTCTTCAAGAGCCCATATCAAAAAGAAGGTTTACGACCTCCATGTTGGATCAGGACATCCTAGCAATGCAACCGTTACTAAGGGTTCGTTTGTTCAACGATTAACAGTCCTACG---------------------------------------------------------------------------TCGGGTCTCGTTGGGGCCTGCTTAAGCATTTTAATGCGTATAGAACTCACACAGCCCGGCTCCCTGTTCGGCAGCGACCAGATTTTTAACGTCCTAGTTACTGCACACGCCTTTATCATAATCTTCTTCATAGTTATACCAATCATAATCGGGGGCTTTGGAAACTGACTTATTCCACTAATAATCGGGACCCCCGATATAGCCTTCCCACGAATAAACAATATGAGCTTCTGACTTCTTCCTCCAGCTCTTATGCTCCTACTCTCCTCCTCCTATGTAGAAGCAGGGGCAGGAACAGGATGAACTGTTTACCCACCACTCTCAGGAAACCTAGTTCACTCAGGACCATCAGTAGACTTAGCAATTTTCTCCCTTCACCTTGCCGGGGCCTCATCTATCCTGGGGGCAATTAATTTTATCACCACCTGCATCAACATAAAACCTAAATCAATACCTATATTTAATTTCCCCCTATTTGTCTGATCAGTCATAATTACCGCCATCATGCTTCTTCTAGCTCTTCCAGTGCTCGCAGCAGCAATTACTATGCTCCTTACGGATCGAAATTTAAACACCTCTTTCTTTGACCCCTGCGGAGGAGGAGACCCAGTTCTGTTCCAACACCTGTTTTGATTTTTTGGTCAC-------------------------------------------------------------------------------------------------------------------------------------------------------------------------------------------------------------------------------------------ACACAACGTAAKACTATTTAACCTCCTTCCGGTAGGATCCAACATTTCTACATGATGAAACTTCGGATCAATACTCCTGGCCTGCCTAATAATTCAAACTGTAACCGGTTTCTTCCTAGCAATCCACTACACCGCCAACATCAACCTAGCTTTTTCATCCATCATCCACATCACACGAGACGTCCCATACGGCTGAATCATACAAAACACCCACGCCATTGGAGCATCCATATTTTTTATATGTATTTACACGCACATCGCACGGGGCCTATACTACGGGTCTTACCTTAATAAAGAAGTATGACTATCCGGAACTACCCTTCTAATTGTTCTCATAGCTACCGCCTTCTTCGGCTATGTCCTTCCATGAGGACAAATATCATTCTGAGCAGCAACCGTAATCACTAACTTATTAACTGCAATCCCCTACCTAGGTAACACTCTAACCACATGACTATGGGGCGGGTTCTCCATCAATGACCCCACTCTAACCCGATTCTTCGCCCTCCACTTCATCCTCCCATTTATTATTATCTCCTTATCTTCAATCCACATCATCCTTCTCCATAACGAAGGATCCAGCAACCCATTAGGCACTAACTCCGATATTGACAAAATCCCCTTCCACCCATACCACTCATTCAAGGACGCCCTCATGCTTACCATCCTGCTCTCTTCTATGTTTATCATCCTCTCATTTAACCCCGACATAATAAACGACCCAGAGAACTTCTCAAAAGCCAACCCCCTCATCACCCCACAACACATCAAACCAGAGTGGTACTTCCTATTCGCTTACGGTATCCTTCGATCCATCCCAAACAAATTAGGCGGAGCCCTAGCCCTAGTCCTATCCATTGCCATCCTAATCACCTCCCCCTTCTCACACACCTCCCATATTCGATCAATAACCTTCCGACCCCTCATGCAGCTCATCTTTTGGACTTTTATCACCACATTCATTATCATCACCTGAGCAGCTACCAAGCCCGTAGAGACCCCCTTCACAGAAATCGGTCAATTAGCCTCCACTCTCTACTTTATATTCTTTATCTCAAACCCACTCCTGGGCCTCATGGAAAATAAAATCTCCCTCTACCACTG--------------------------------------------------------------------------------------------------------------------------------------------------------------------------------------------------------------------------------------------------------------------------------------------------------------------------------------------------------------------------------------------------------------------------------------------------------------------------------------------------------------------------------------------------------------------------------------------------------------------------------------------------------------------------------------------------------------------------------------------------------------------------------------------------------------------------------------------------------------------------------------------------------------------------------------------------------------------------------------------------------------------------------------------------------------------------------------------------------------------------------------GGAGGTTACGGAATCATTCGAATAACCCAAACCCTACCAACCACTAAAACAGATATATTCATCCCATTTATTGTCCTCTCGCTATGGGGAGCAGTACTGGCAAACCTTACATGCCTACAACAAACAGACCTAAAGTCTTTAATTGCCTACTCATCCATTAGCCACATGGGACTAGTAATCGCCGCAATAATAATCCAAACTCAATGAAGCCTATCAGGGGCCATAGCCCTGATAATTGCCCATGGGTTTACTTCATCAGCACTATTTTGCTTAGCCAATACCACCTATGAACGCCTCCATACCCGTATTATAATCCTCACACGAGGCCTTCATAATATCCTCCCGCTGGCTACAACCTGGTGACTTCTAACCAACCTAATAAACATAGCCACACCCCCAATAATAAACTTCACAGGGGAGCTTCTTATCATATCATCACTATTCAACTGATGCCCATCAACCACCATAATACTAGGCCTATCGGTCCTAATCACCGCTACCTACTCCCTCCATGTCTTCCTATCTACTCAAATAGGTATACCCGTTATTAATACCCAGACAGAACCTACACACTCACGCGAACACCTTCTAATAACACTTCACATCGCCCCATTAATCCTAATCTCTATCAAGCCAGAACTAGTACTT------------------------------------------------------------------------------------------------------------------------------------AGTTGCATGAAAGCTGCCCCCATGAAGGAAGTTAGTATCAGAGGACAAGGCAGCTTGGCTTATCCTGGTCTTCGGACACAGGGAAATCTGGAGACCCTCAGTGGGCCCAATGATGCCACCAGAGGATTAACATCTTTGGCAGACACTTTTGAACACGTCATTGAGGAGCTCCTGGATGAG---CAGCAGGTCATTCAGCCCAGCAAAGAAAACAAGGATGCAGACTTGTACTCATCACGAGTGATGCTGAGCAGTCAAGTGCCTTTGGAGCCTCCTCTGCTTTTCCTGCTYGAGGAGTATAAAAACTATTTGGATGCTGCAAACATGTCCATGAGAGTCCGGCGCCATTCTGACCCTGCTCGCCGTGGGGAGCTGAGCGTGTGTGACAGTACTAGTGAGTGGGTGACAGCAGCTGAAAAAAAGACTGCAGTAGACATGTCCGGAGCAACAGTTACAGTCCTGGAAAAAGTCCCAGTGCCCAAAGGCCAACTGAAGCAATATTTTTATGAGACCAAGTGCAGCACGAAGGGTTATGCAAAAGAAGGCTGTAGAGGCATAGACAAGAGGTACTGGAATTCCCAGTGCCGAACTACTCAGTCTTACGTCCGCGCTCTCACCATGGATAACAAAAAGAGAGTTGGATGGCGCTTTATAAGAATAGACACTTTCATCTGTGAATGCACGACCCTGCAGTAGCCCTTTGGTCTGTCCTGCCAAAGGAGAAAAGTTCTTTGGGGTGGGAAGTGTATCTAGGATTCGTCGGCTACCCCCCCATTTAGCTTGGTGTTCAATCGACTGGGATCAGTTATGTCTCCTGCATCTCCTGGGCTCTGGTGGCTTTGGTTCTGTCTACAAGGCAATTTACCATGGAGCTACAGTGGCTGTAAAAAAAGTGAAGAGATGCAGTAAGAACCATTTGGCATCACGGCAAAGCTTCTGGGCAGAACTAAATGTAGCACGTCTTGACCATAACAATGTGGTACGCATAGTAGCTGCTAGCACATGTACCCCTGCTAGTCAGGATAGTTTGGGTACCATAATTATGGAATATGCAGGTAATTGCACTCTGCATCATGTTATCTATGGGACTGGCTATTTAACAGGAAATAACAATGATAGCCTTAAATGTGACCATGGGTTTTTGAGTACAGCTCAGGCTGTCATTTACTCCCATGATATTGTGGCAGGGTTAATGTTTCTCCATTCTCAGTTAATAGTGCATCTGGATTTAAAACCTGCTAACATATTCAT---------------------------------------------------------------------------------------------------------------------------------------TGAGCAAGAAGGCTTTGCTGAGGGCTTTGTCAGGGCGCTCGCAGAGCTACACAATCAAAACACCATGCCGAGTGTTACCTCCGCTGCTCCGCCTACGAACTCCGGCATGGCCCCTGTCTCTTCCATGGCTGGAAACAGTGGCTTCGGTGCTAACATGCACAACGAGCCACCCGTCTATGCTAATCTCAGTAACTTCAATCCTAGTGCACTCAACACAGTGCCTTCCTACAATGCAAACAACCTGGGCTTTCCTCCGCAGCATCATATGAACCCCCAGATGCCAGTGCAGCATCCGCGCCTCCAAGCTCTGAAAGAAGAGCCTCAG------------------CTCTGTGGCATCCAATCTACCAGCATGGATCAAGGGAGCTTGTCAGAAGATTCCATGAATTCTCTCCTTAGGACACTGATTCAAGCTGGGATTTGGAAGAACAAGGTCCCCAAGCAGACGGCCAGAACCAAGGATGGCGTGCCAACCACAGGGAGAGAAACCGAGGCTGAAGGAGAGGTGACTACAAGCCAAGATATCCGGTT---GGGTTTCCAGCCTGTCGTTTCAGTGGACGTGGAATTACTGAGGCAGCAGAGACGTTTCAGTTCTCCCCGGGTCCTCCTCAGTGAAAATACCCCCCTGGAGCCCCCTCCTTTGTATCTGATGGAGGAGCCCATGGGGCTGAACCGAACCTCTCGCCGGAAGAGGCATACGGAAGGGAAGACCCACCGTGGGGAATACTCTGTATGCGACAGCGAGAGCCGATGGGTCACGGACAAAACGTCTGCGGTTGACATCCGAGGACACCAGGTGACTGTCCTAGGAGAAATCCGAATGGGCCCGTCTCCGGTCAAACAA-----------------------ATAAACATGTAAAGCCAGCACACCAGGAAATAGACTGCGATTCAGGAAGAGGAAGCTGTGAGAGTCCATCTTTAGTGCAAGAGAAATATCAGGAAGTCAGAACACTGCTCCCTGCAGCAGAAGTACCGGATTCTGACAAGGTTCAAAGGAAYGGTGATAGAAAAAAACTCTCAGAAACATTGAAACTAGACCCTGAAAAGCGTCTCCCACAGTTGACTACTAAGAGCCTAAAGTCATCTTCATGGCCTGGAGACCAGGCAGGGCACTCTCACAGTCCAAAGTGTTCCTCTCATGACACCATAGAGATCTGCAAAAAGGCACTCAAAGCCACAAATGTAAAAAGGTCACCCATTTGGGGGAGAAGTGAAGGAAAGCACTGTTCTCAACCTCCAGAATCCATTGAGACTGTTAGTAAAGAAAAAACAACCCAACTGGAAGATGGAGCCAATTTGTCTCTAAATGCTCAGCACAATCAAGAGGCATTCTGGCTGGTGCCTCCAGAGCAGTTGCCTTTTACATCTACAAAGCCAATGGAT---------------------------------------------------------------------------------------------------------------------------------------------------------------------------------------------------------------------------------------------------------------------------------------------------------------------------------------------------------------------------------------------------------------------------------------------------------------------------------------------------------------------------------------------------------------------------------------------------------------------------------------------------------------------------------------------------------------------------------------------------------------------------------------------------------------------------------------------------------------------------------------------------------------------------------------------------------------------------------------------------------------------------------------------------------------------------------------------------------------------------------------------------------AATTTTCCAGCCTTTGCATGCTCTCCGAACAGCTGAGAAGTCCCTTCTGCCTGGTTATCATCCCTTTGAATGGGAACCTCCTTTGAAAAATGTGTCTAGTAACACAGATGTAGGCATTATTGATGGGCTGTCAGGAATACAACAGTCTGTGGATGACTATCCAGTGGATACAATTGCAAAACGATTTCGATATGATGTTGCTTTGGTGGCTGCCCTTATGGATTTAGAAGAAGAAATTTTAGAAGGACTGAAAACTCATGACTTGGATGACTATTTGAAAGGACCTTTCACTGTTGTGATTAAAGAATCCTGTGATGGAATGGGAGATGTCAGTGAAAAGCATGGCAGTGGCCCAGCTGTACCTGAAAAGGCAGTTCGATTCTCCTTCACACTTATGAGCATCGCTGTAACTCATGACCGTGGCAGTGCAAGGATTTTTGAAGAAAGCAAACCCAATTCGGAGTTGTGTTGTAAGCCTTTATGCCTTATGCTGGCTGATGAGTCAGATCATGAGACACTCACTGCCATCCTGAGTCCTCTTATAGCAGAACGGGAGGCTATGAAAAATAGTGCTTTGATACTTTATATGGCTGGTATTCCTAGAATTTTCAAATTCATATTTAGGGGCACTGGATATGATGAAAAACTGGTCCGTGAAGTTGAGGGTCTTGAAGCATCAGGCTCTACTTACATTTGTACACTGTGTGATGCCACTCGCCTAGAAGCCTCTCAGAACCTAATTCTGCATTCTGTAACCAGGAACCATGCTGAAAACCTAGAACGGTATGAAGTGTGGAGGTCCAATCCTTACCATGAAGCTGTGGATGAA-------------------------------------------------------------------------------------------------------------------------------------------------------------------------------------------------------------------------------------------------------------------------------------------------------------------------------------------------------------------------------------------------------------------------------------------------------------------------------GCTGCAGAACCCTAAGATTGTCTCCCCGCTGGCTCAGCGCCCTCTCCTCCAACAGCAAGCCAAGGCCCCCGCCAAGGCCCCCGGCTTCCATTCT------TCCTCTTCCTCCTCCTCCTCCTCCTCNTC----ACCNTCTCTCCCAAGACCCCCAATTCTTCGGTGTCTCTGGGTTTNGCCGGGAAGCACCCGAGTANNCCTAGTTCCTNGGGNCAGTCTTTCAAGTCGCCCTTTGTGGCCCTGTCCAGGCACGT---GGCTTCTACTGGAAGCGTGTCGTCCGGCATTTCCTCAACTCAGAGCTCAACTTCAGCCGGCGTCTTGCCCGGCGCCTCTGTGGCTTCTTCTGGGCAGGCTCCCAGTCGCTCGTCGCCCAGTTCCATGG---------------------------------------------------------------------------------------"/>
[truncated: 1,035,919 more chars]
